# Supplementary material for: Heat Shock Factor Genes of Tall Fescue and Perennial Ryegrass in Response to Temperature Stress by RNA-Seq Analysis
Source: Front Plant Sci. 2016 Jan 11;6:1226. doi: 10.3389/fpls.2015.01226 (PMC4707269; doi:10.3389/fpls.2015.01226)
Supplement: Supplementary Table 1 — Annotation of tall fescue transcriptome in response to heat and cold stress. [file Table1.XLSX]

## Sheet: 1-S1
geneID	geneLength	FaCK_rawfragments(16472430)	FaCK_FPKM	FaHeat_rawfragments(15712293)	FaHeat_FPKM	FaHeat-log2ratio	FaHeat-FDR	FaHeat-Significant	FaCold_rawfragments(16501320)	FaCold_FPKM	FaCold-log2	FaCold-FRD	FaCold-significant	Nr-ID	Nr-Score	Nr-Evalue	Nr-annotation	Nt-ID	Nt-Score	Nt-Evalue	Nt-annotation	Swissprot-ID	Swissprot-Score	Swissprot-Evalue	Swissprot-annotation	COG-Protein-or-Domain	COG-Score	COG-Evalue	COG-ID	COG-Function-Description	KO_id	KEGG-Evalue	KEGG-Score	KEGG-Gene	ko_definition	GO-BiologicalProcess	GO-MolecularFunction	Go-CellularComponent
CL1.Contig1_All	2057	98	2.8922	111	3.4344	0.247891	0.289725	#N/A	73	2.1507	-0.427361	0.128706	#N/A	gi|326491101|dbj|BAK05650.1|	940.3	0	predicted protein [Hordeum vulgare subsp. vulgare]	gi|357148443|ref|XM_003574718.1|	504	1e-139	PREDICTED: Brachypodium distachyon squamosa promoter-binding-like protein 15-like (LOC100826889), mRNA	sp|Q6Z8M8|SPL15_ORYSJ	798	0	Squamosa promoter-binding-like protein 15 OS=Oryza sativa subsp. japonica GN=SPL15 PE=2 SV=1	--	--	--	--	--	K14325	1e-10	67	aly:ARALYDRAFT_471861	RNA-binding protein with serine-rich domain 1	GO:0006355//regulation of transcription, DNA-dependent	GO:0005488//binding	GO:0044464//cell part
CL1.Contig2_All	2779	29	0.6335	24	0.5496	-0.204963	0.684466	#N/A	28	0.6106	-0.053117	0.936038	#N/A	gi|326491101|dbj|BAK05650.1|	1459.9	0	predicted protein [Hordeum vulgare subsp. vulgare]	gi|357148443|ref|XM_003574718.1|	1253	0	PREDICTED: Brachypodium distachyon squamosa promoter-binding-like protein 15-like (LOC100826889), mRNA	sp|Q6Z8M8|SPL15_ORYSJ	1273	0	Squamosa promoter-binding-like protein 15 OS=Oryza sativa subsp. japonica GN=SPL15 PE=2 SV=1	Cgl1939	60.1	2e-08	COG0532	Translation initiation factor 2 (IF-2; GTPase)	K13171	4e-08	58.9	aly:ARALYDRAFT_901882	serine/arginine repetitive matrix protein 1	GO:0042742//defense response to bacterium;GO:0045893//positive regulation of transcription, DNA-dependent	GO:0046872//metal ion binding;GO:0003677//DNA binding	GO:0005634//nucleus;GO:0005886//plasma membrane
CL1.Contig3_All	4177	515	7.4849	435	6.628	-0.175409	0.0992117	#N/A	538	7.8055	0.060508	0.654919	#N/A	gi|326491101|dbj|BAK05650.1|	1929.5	0	predicted protein [Hordeum vulgare subsp. vulgare]	gi|357148443|ref|XM_003574718.1|	2066	0	PREDICTED: Brachypodium distachyon squamosa promoter-binding-like protein 15-like (LOC100826889), mRNA	sp|Q6Z8M8|SPL15_ORYSJ	1715	0	Squamosa promoter-binding-like protein 15 OS=Oryza sativa subsp. japonica GN=SPL15 PE=2 SV=1	Cgl1939	59.3	5e-08	COG0532	Translation initiation factor 2 (IF-2; GTPase)	K09566	7e-10	65.5	mtr:MTR_3g107660	peptidyl-prolyl isomerase G (cyclophilin G) [EC:5.2.1.8]	GO:0042742//defense response to bacterium;GO:0045893//positive regulation of transcription, DNA-dependent	GO:0046872//metal ion binding;GO:0003677//DNA binding	GO:0005634//nucleus;GO:0005886//plasma membrane
CL1.Contig4_All	4228	909	13.0518	582	8.7609	-0.575098	2.86982e-13	#N/A	1064	15.2506	0.224617	0.00265379	#N/A	gi|326491101|dbj|BAK05650.1|	1910.6	0	predicted protein [Hordeum vulgare subsp. vulgare]	gi|357148443|ref|XM_003574718.1|	2028	0	PREDICTED: Brachypodium distachyon squamosa promoter-binding-like protein 15-like (LOC100826889), mRNA	sp|Q6Z8M8|SPL15_ORYSJ	1719	0	Squamosa promoter-binding-like protein 15 OS=Oryza sativa subsp. japonica GN=SPL15 PE=2 SV=1	Cgl1939	52.8	5e-06	COG0532	Translation initiation factor 2 (IF-2; GTPase)	K14325	7e-10	65.5	aly:ARALYDRAFT_471861	RNA-binding protein with serine-rich domain 1	GO:0042742//defense response to bacterium;GO:0045893//positive regulation of transcription, DNA-dependent	GO:0046872//metal ion binding;GO:0003677//DNA binding	GO:0005634//nucleus;GO:0005886//plasma membrane
CL1.Contig5_All	337	15	2.7021	19	3.5883	0.409219	0.501927	#N/A	29	5.2149	0.948559	0.0919033	#N/A	gi|326533512|dbj|BAK05287.1|	154.1	6e-37	predicted protein [Hordeum vulgare subsp. vulgare]	gi|357148443|ref|XM_003574718.1|	117	8e-24	PREDICTED: Brachypodium distachyon squamosa promoter-binding-like protein 15-like (LOC100826889), mRNA	sp|Q6Z8M8|SPL15_ORYSJ	120	2e-28	Squamosa promoter-binding-like protein 15 OS=Oryza sativa subsp. japonica GN=SPL15 PE=2 SV=1	--	--	--	--	--	--	--	--	--	--	-	-	-
CL10.Contig1_All	508	22	2.6291	73	9.1458	1.79854	1.43619e-07	Up	53	6.3226	1.26595	0.00164165	#N/A	gi|357117961|ref|XP_003560729.1|	231.5	4e-60	PREDICTED: uncharacterized protein LOC100844032 [Brachypodium distachyon]	gi|357117960|ref|XM_003560681.1|	254	8e-65	PREDICTED: Brachypodium distachyon uncharacterized LOC100844032 (LOC100844032), mRNA	sp|Q84ZL0|FH5_ORYSJ	110	6e-25	Formin-like protein 5 OS=Oryza sativa subsp. japonica GN=FH5 PE=2 SV=2	Rv3876	77	1e-14	COG0455	ATPases involved in chromosome partitioning	K14709	2e-22	102	vcn:VOLCADRAFT_104214	solute carrier family 39 (zinc transporter), member 1/2/3	GO:0006468//protein phosphorylation	GO:0005524//ATP binding;GO:0004674//protein serine/threonine kinase activity	-
CL10.Contig2_All	333	8	1.4584	26	4.9692	1.76863	0.00293002	#N/A	24	4.3677	1.58249	0.0166773	#N/A	gi|357117961|ref|XP_003560729.1|	142.1	2e-33	PREDICTED: uncharacterized protein LOC100844032 [Brachypodium distachyon]	gi|357117960|ref|XM_003560681.1|	236	1e-59	PREDICTED: Brachypodium distachyon uncharacterized LOC100844032 (LOC100844032), mRNA	sp|Q84ZL0|FH5_ORYSJ	79.7	4e-16	Formin-like protein 5 OS=Oryza sativa subsp. japonica GN=FH5 PE=2 SV=2	Rv3876	57	8e-09	COG0455	ATPases involved in chromosome partitioning	K01115	2e-14	75.1	vcn:VOLCADRAFT_99471	phospholipase D [EC:3.1.4.4]	GO:0006468//protein phosphorylation	GO:0004674//protein serine/threonine kinase activity;GO:0005524//ATP binding;GO:0016787//hydrolase activity	-
CL100.Contig1_All	854	527	37.4624	517	38.5295	0.0405201	0.716702	#N/A	414	29.3781	-0.350702	0.00109763	#N/A	gi|357124266|ref|XP_003563824.1|	292	8e-78	PREDICTED: eukaryotic translation initiation factor 1A-like isoform 1 [Brachypodium distachyon] >gi|357124268|ref|XP_003563825.1| PREDICTED: eukaryotic translation initiation factor 1A-like isoform 2 [Brachypodium distachyon]	gi|242389508|emb|FP100540.1|	686	0	Phyllostachys edulis cDNA clone: bphyst039c16, full insert sequence	sp|P47815|IF1A_WHEAT	289	2e-78	Eukaryotic translation initiation factor 1A OS=Triticum aestivum PE=1 SV=2	SPBC25H2.07	176	4e-44	COG0361	Translation initiation factor 1 (IF-1)	K03236	7e-79	291	bdi:100840401	translation initiation factor 1A	GO:0006413//translational initiation	GO:0003743//translation initiation factor activity	GO:0005634//nucleus;GO:0005829//cytosol
CL100.Contig2_All	854	1483	105.421	1853	138.095	0.389504	7.12104e-14	#N/A	1349	95.7272	-0.139156	0.0333105	#N/A	gi|357124266|ref|XP_003563824.1|	293.1	3e-78	PREDICTED: eukaryotic translation initiation factor 1A-like isoform 1 [Brachypodium distachyon] >gi|357124268|ref|XP_003563825.1| PREDICTED: eukaryotic translation initiation factor 1A-like isoform 2 [Brachypodium distachyon]	gi|242389508|emb|FP100540.1|	702	0	Phyllostachys edulis cDNA clone: bphyst039c16, full insert sequence	sp|P47815|IF1A_WHEAT	290	7e-79	Eukaryotic translation initiation factor 1A OS=Triticum aestivum PE=1 SV=2	SPBC25H2.07	176	4e-44	COG0361	Translation initiation factor 1 (IF-1)	K03236	3e-79	293	bdi:100840401	translation initiation factor 1A	GO:0006413//translational initiation	GO:0003743//translation initiation factor activity	-
CL100.Contig3_All	841	168	12.1271	185	14.0003	0.207223	0.245865	#N/A	140	10.0882	-0.265566	0.218604	#N/A	gi|357124266|ref|XP_003563824.1|	292	8e-78	PREDICTED: eukaryotic translation initiation factor 1A-like isoform 1 [Brachypodium distachyon] >gi|357124268|ref|XP_003563825.1| PREDICTED: eukaryotic translation initiation factor 1A-like isoform 2 [Brachypodium distachyon]	gi|242389508|emb|FP100540.1|	686	0	Phyllostachys edulis cDNA clone: bphyst039c16, full insert sequence	sp|P47815|IF1A_WHEAT	289	2e-78	Eukaryotic translation initiation factor 1A OS=Triticum aestivum PE=1 SV=2	SPBC25H2.07	176	4e-44	COG0361	Translation initiation factor 1 (IF-1)	K03236	7e-79	291	bdi:100840401	translation initiation factor 1A	GO:0006413//translational initiation	GO:0003743//translation initiation factor activity	GO:0005634//nucleus;GO:0005829//cytosol
CL1000.Contig1_All	712	48	4.0926	72	6.436	0.653147	0.0276381	#N/A	67	5.7026	0.478602	0.170012	#N/A	gi|357110595|ref|XP_003557102.1|	210.7	1e-53	PREDICTED: calcium-dependent protein kinase 14-like [Brachypodium distachyon]	gi|357110594|ref|XM_003557054.1|	474	1e-131	PREDICTED: Brachypodium distachyon calcium-dependent protein kinase 14-like (LOC100820936), mRNA	sp|Q9SSF8|CDPKU_ARATH	101	4e-22	Calcium-dependent protein kinase 30 OS=Arabidopsis thaliana GN=CPK30 PE=1 SV=1	ML1556	49.7	5e-06	COG0532	Translation initiation factor 2 (IF-2; GTPase)	K13412	4e-22	102	aly:ARALYDRAFT_476611	calcium-dependent protein kinase [EC:2.7.11.1]	GO:0046777//protein autophosphorylation	GO:0005524//ATP binding;GO:0004674//protein serine/threonine kinase activity	GO:0005634//nucleus
CL1000.Contig2_All	657	37	3.4188	81	7.8466	1.19858	5.3864e-05	Up	36	3.3206	-0.0420461	0.945286	#N/A	gi|357110595|ref|XP_003557102.1|	210.7	1e-53	PREDICTED: calcium-dependent protein kinase 14-like [Brachypodium distachyon]	gi|357110594|ref|XM_003557054.1|	466	1e-128	PREDICTED: Brachypodium distachyon calcium-dependent protein kinase 14-like (LOC100820936), mRNA	sp|Q9SSF8|CDPKU_ARATH	101	3e-22	Calcium-dependent protein kinase 30 OS=Arabidopsis thaliana GN=CPK30 PE=1 SV=1	--	--	--	--	--	K13412	4e-22	102	aly:ARALYDRAFT_476611	calcium-dependent protein kinase [EC:2.7.11.1]	GO:0046777//protein autophosphorylation	GO:0005524//ATP binding;GO:0004674//protein serine/threonine kinase activity	GO:0005634//nucleus
CL10000.Contig1_All	521	40	4.6608	36	4.3977	-0.0838284	0.846832	#N/A	34	3.9548	-0.236973	0.640747	#N/A	gi|357154322|ref|XP_003576744.1|	163.7	1e-39	PREDICTED: uncharacterized sodium-dependent transporter yocS-like [Brachypodium distachyon]	gi|357154321|ref|XM_003576696.1|	212	3e-52	PREDICTED: Brachypodium distachyon uncharacterized LOC100829032 (LOC100829032), mRNA	sp|Q650U0|BASS5_ORYSJ	140	5e-34	Probable sodium/metabolite cotransporter BASS5, chloroplastic OS=Oryza sativa subsp. japonica GN=BASS5 PE=2 SV=1	--	--	--	--	--	--	--	--	--	--	GO:0006814//sodium ion transport;GO:0009753//response to jasmonic acid stimulus;GO:0009611//response to wounding;GO:0019761//glucosinolate biosynthetic process	GO:0008508//bile acid:sodium symporter activity	GO:0009536//plastid;GO:0016020//membrane
CL10001.Contig1_All	1173	61	3.157	6	0.3255	-3.27782	2.37435e-11	Down	165	8.5245	1.43306	3.24864e-11	Up	gi|409108324|gb|AFV13457.1|	493.4	3e-138	UDPG-flavonoid 3-O-glucosyl transferase [Tripsacum dactyloides]	gi|18939|emb|X15694.1|	218	1e-53	Barley bronze 1 homologue for UDPglucose flavonol 3,0 glucosyl transferase	sp|P16166|UFOG1_MAIZE	481	3e-136	Anthocyanidin 3-O-glucosyltransferase OS=Zea mays GN=BZ1 PE=3 SV=1	--	--	--	--	--	K12930	2e-69	261	pop:POPTR_287596	anthocyanidin 3-O-glucosyltransferase [EC:2.4.1.115]	GO:0009813//flavonoid biosynthetic process;GO:0046148//pigment biosynthetic process	GO:0035251//UDP-glucosyltransferase activity	-
CL10001.Contig2_All	539	11	1.2389	37	4.3689	1.81821	0.000236396	Up	127	14.2789	3.52675	6.02035e-25	Up	gi|326501868|dbj|BAK06426.1|	316.2	1e-85	predicted protein [Hordeum vulgare subsp. vulgare] >gi|326532996|dbj|BAJ89343.1| predicted protein [Hordeum vulgare subsp. vulgare]	gi|18939|emb|X15694.1|	406	1e-111	Barley bronze 1 homologue for UDPglucose flavonol 3,0 glucosyl transferase	sp|P14726|UFOG_HORVU	309	5e-85	Anthocyanidin 3-O-glucosyltransferase OS=Hordeum vulgare GN=BZ1 PE=3 SV=1	YDL140c	72.4	4e-13	COG0086	DNA-directed RNA polymerase, beta' subunit/160 kD subunit	K10757	5e-32	135	ath:AT5G17050	flavonol 3-O-glucosyltransferase [EC:2.4.1.91]	GO:0009718//anthocyanin-containing compound biosynthetic process;GO:0080167//response to karrikin	GO:0047213//anthocyanidin 3-O-glucosyltransferase activity;GO:0080043//quercetin 3-O-glucosyltransferase activity;GO:0080059//flavonol 3-O-arabinosyltransferase activity	-
CL10002.Contig1_All	411	18	2.6587	29	4.4907	0.756219	0.122976	#N/A	21	3.0964	0.219871	0.756703	#N/A	--	--	--	--	gi|110734753|gb|DQ680851.1|	63.9	1e-07	Avena strigosa obtusifoliol 14alpha-demethylase (Cyp51G1) gene, complete cds	--	--	--	--	--	--	--	--	--	--	--	--	--	--	-	-	-
CL10002.Contig2_All	298	14	2.852	26	5.5529	0.961267	0.0705388	#N/A	32	6.5075	1.19013	0.0267526	#N/A	--	--	--	--	gi|59668453|emb|AJ872248.1|	67.9	5e-09	Festuca glaucescens x Lolium multiflorum microsatellite DNA, clone B3-D3	--	--	--	--	--	--	--	--	--	--	--	--	--	--	-	-	-
CL10002.Contig3_All	209	15	4.357	18	5.4813	0.331183	0.595475	#N/A	16	4.6393	0.090572	0.916246	#N/A	--	--	--	--	gi|110734753|gb|DQ680851.1|	71.9	2e-10	Avena strigosa obtusifoliol 14alpha-demethylase (Cyp51G1) gene, complete cds	--	--	--	--	--	--	--	--	--	--	--	--	--	--	-	-	-
CL10003.Contig1_All	661	10	0.9184	50	4.8143	2.39013	1.89219e-07	Up	8	0.7334	-0.324522	0.761085	#N/A	gi|357137363|ref|XP_003570270.1|	23.1	3e-51	PREDICTED: vacuolar amino acid transporter 1-like isoform 1 [Brachypodium distachyon]	gi|375152231|gb|JF747445.1|	434	1e-119	Lolium perenne amino acid transporter-like protein mRNA, partial cds	--	--	--	--	--	--	--	--	--	K15015	3e-52	201	bdi:100845904	solute carrier family 32 (vesicular inhibitory amino acid transporter)	GO:0006865//amino acid transport	GO:0015171//amino acid transmembrane transporter activity	GO:0005886//plasma membrane;GO:0005774//vacuolar membrane;GO:0016021//integral to membrane
CL10003.Contig2_All	2044	101	2.9997	1057	32.912	3.45572	1.1941e-209	Up	168	4.9809	0.731588	0.000274274	#N/A	gi|357137363|ref|XP_003570270.1|	967.2	0	PREDICTED: vacuolar amino acid transporter 1-like isoform 1 [Brachypodium distachyon]	gi|357137364|ref|XM_003570223.1|	1963	0	PREDICTED: Brachypodium distachyon vacuolar amino acid transporter 1-like, transcript variant 2 (LOC100845904), mRNA	sp|Q9C733|LHTL1_ARATH	99	9e-21	Lysine histidine transporter-like 1 OS=Arabidopsis thaliana GN=At1g48640 PE=3 SV=2	YJR001w	153	1e-36	COG0814	Amino acid permeases	K15015	0	967	bdi:100845904	solute carrier family 32 (vesicular inhibitory amino acid transporter)	GO:0006865//amino acid transport	GO:0015171//amino acid transmembrane transporter activity	GO:0005886//plasma membrane;GO:0005774//vacuolar membrane;GO:0016021//integral to membrane
CL10004.Contig1_All	458	42	5.5671	56	7.7819	0.483196	0.150954	#N/A	68	8.9976	0.692614	0.041492	#N/A	gi|302855613|ref|XP_002959293.1|	53.1	1e-06	hypothetical protein VOLCADRAFT_100730 [Volvox carteri f. nagariensis] >gi|300255311|gb|EFJ39634.1| hypothetical protein VOLCADRAFT_100730 [Volvox carteri f. nagariensis]	--	--	--	--	sp|Q9LK03|PERK2_ARATH	51.2	3e-07	Proline-rich receptor-like protein kinase PERK2 OS=Arabidopsis thaliana GN=PERK2 PE=2 SV=3	--	--	--	--	--	--	--	--	--	--	-	-	-
CL10004.Contig2_All	433	11	1.5422	20	2.9397	0.930679	0.128661	#N/A	9	1.2596	-0.292024	0.773987	#N/A	gi|242081607|ref|XP_002445572.1|	53.9	8e-07	hypothetical protein SORBIDRAFT_07g021770 [Sorghum bicolor] >gi|241941922|gb|EES15067.1| hypothetical protein SORBIDRAFT_07g021770 [Sorghum bicolor]	--	--	--	--	--	--	--	--	--	--	--	--	--	--	--	--	--	--	-	-	-
CL10005.Contig1_All	238	16	4.0812	20	5.3483	0.390087	0.508582	#N/A	24	6.111	0.582415	0.362977	#N/A	--	--	--	--	--	--	--	--	--	--	--	--	--	--	--	--	--	--	--	--	--	--	-	-	-
CL10005.Contig2_All	455	43	5.7372	34	4.7558	-0.270659	0.503727	#N/A	53	7.059	0.299117	0.473179	#N/A	--	--	--	--	gi|357140830|ref|XM_003571918.1|	65.9	3e-08	PREDICTED: Brachypodium distachyon uncharacterized LOC100837090 (LOC100837090), mRNA	--	--	--	--	--	--	--	--	--	--	--	--	--	--	-	-	-
CL10005.Contig3_All	515	0	0	0	0	#N/A	#N/A	#N/A	0	0	#N/A	#N/A	#N/A	--	--	--	--	gi|357140830|ref|XM_003571918.1|	58	9e-06	PREDICTED: Brachypodium distachyon uncharacterized LOC100837090 (LOC100837090), mRNA	--	--	--	--	--	--	--	--	--	--	--	--	--	--	-	-	-
CL10005.Contig4_All	716	2	0.1696	0	0	-7.40599	0.348132	#N/A	2	0.1693	-0.0025542	1.00721	#N/A	--	--	--	--	gi|357140830|ref|XM_003571918.1|	61.9	8e-07	PREDICTED: Brachypodium distachyon uncharacterized LOC100837090 (LOC100837090), mRNA	--	--	--	--	--	--	--	--	--	--	--	--	--	--	-	-	-
CL10005.Contig5_All	564	2	0.2153	1	0.1128	-0.932581	0.726445	#N/A	0	0	-7.7502	0.406344	#N/A	--	--	--	--	gi|326529348|dbj|AK369867.1|	95.6	5e-17	Hordeum vulgare subsp. vulgare mRNA for predicted protein, complete cds, clone: NIASHv2100A23	--	--	--	--	--	--	--	--	--	--	--	--	--	--	-	-	-
CL10005.Contig6_All	510	58	6.904	89	11.1066	0.685913	0.00977208	#N/A	79	9.3872	0.443262	0.163963	#N/A	--	--	--	--	gi|326529348|dbj|AK369867.1|	83.8	2e-13	Hordeum vulgare subsp. vulgare mRNA for predicted protein, complete cds, clone: NIASHv2100A23	--	--	--	--	--	--	--	--	--	--	--	--	--	--	-	-	-
CL10005.Contig7_All	765	5	0.3968	3	0.2496	-0.668794	0.632594	#N/A	3	0.2377	-0.73927	0.648267	#N/A	--	--	--	--	gi|357140830|ref|XM_003571918.1|	61.9	9e-07	PREDICTED: Brachypodium distachyon uncharacterized LOC100837090 (LOC100837090), mRNA	--	--	--	--	--	--	--	--	--	--	--	--	--	--	-	-	-
CL10006.Contig1_All	237	0	0	6	1.6113	10.654	0.0255792	#N/A	1	0.2557	7.99831	0.647511	#N/A	--	--	--	--	gi|357165645|ref|XM_003580402.1|	79.8	1e-12	PREDICTED: Brachypodium distachyon uncharacterized LOC100833962, transcript variant 2 (LOC100833962), mRNA	--	--	--	--	--	--	--	--	--	--	--	--	--	--	-	-	-
CL10006.Contig2_All	397	26	3.9758	39	6.2522	0.653119	0.114253	#N/A	15	2.2897	-0.796087	0.185201	#N/A	gi|357165646|ref|XP_003580450.1|	66.6	1e-10	PREDICTED: uncharacterized protein LOC100833962 isoform 2 [Brachypodium distachyon]	gi|357165645|ref|XM_003580402.1|	121	6e-25	PREDICTED: Brachypodium distachyon uncharacterized LOC100833962, transcript variant 2 (LOC100833962), mRNA	sp|Q6ZIK5|GRF4_ORYSJ	46.6	4e-06	Growth-regulating factor 4 OS=Oryza sativa subsp. japonica GN=GRF4 PE=2 SV=1	--	--	--	--	--	--	--	--	--	--	-	-	-
CL10007.Contig1_All	1368	84	3.7277	235	10.9331	1.55234	2.17903e-18	Up	117	5.183	0.475502	0.0590586	#N/A	gi|357149781|ref|XP_003575230.1|	347.8	2e-94	PREDICTED: F-box protein GID2-like [Brachypodium distachyon]	gi|357149780|ref|XM_003575182.1|	416	1e-113	PREDICTED: Brachypodium distachyon F-box protein GID2-like (LOC100841148), mRNA	sp|Q7XAK4|GID2_ORYSJ	326	2e-89	F-box protein GID2 OS=Oryza sativa subsp. japonica GN=GID2 PE=1 SV=1	Rv2839c	54.7	7e-08	COG0532	Translation initiation factor 2 (IF-2; GTPase)	K14495	1e-69	261	sbi:SORBI_04g024040	F-box protein GID2	-	GO:0005488//binding	-
CL10007.Contig2_All	402	18	2.7182	38	6.0161	1.14618	0.00956004	#N/A	22	3.3165	0.28701	0.676754	#N/A	--	--	--	--	--	--	--	--	--	--	--	--	--	--	--	--	--	--	--	--	--	--	-	-	-
CL10007.Contig3_All	288	16	3.3726	54	11.9333	1.82306	6.24641e-06	Up	27	5.6814	0.752385	0.200669	#N/A	gi|357149781|ref|XP_003575230.1|	80.5	8e-15	PREDICTED: F-box protein GID2-like [Brachypodium distachyon]	gi|359952807|gb|JF951954.1|	83.8	9e-14	Aegilops tauschii clone TaMYB71 MYB-related protein mRNA, complete cds	sp|Q7XAK4|GID2_ORYSJ	74.3	1e-14	F-box protein GID2 OS=Oryza sativa subsp. japonica GN=GID2 PE=1 SV=1	--	--	--	--	--	K14495	1e-07	52.8	sbi:SORBI_04g024040	F-box protein GID2	-	GO:0005488//binding	-
CL10008.Contig1_All	576	2	0.2108	2	0.221	0.0681715	0.965906	#N/A	5	0.5261	1.31946	0.446904	#N/A	--	--	--	--	gi|241987508|dbj|AK334765.1|	103	2e-19	Triticum aestivum cDNA, clone: WT010_P15, cultivar: Chinese Spring	--	--	--	--	--	--	--	--	--	--	--	--	--	--	-	-	-
CL10008.Contig2_All	950	17	1.0863	61	4.0866	1.91148	5.98815e-07	Up	20	1.2758	0.23198	0.74882	#N/A	gi|115444129|ref|NP_001045844.1|	88.6	1e-16	Os02g0139300 [Oryza sativa Japonica Group] >gi|113535375|dbj|BAF07758.1| Os02g0139300 [Oryza sativa Japonica Group]	gi|115444128|ref|NM_001052379.1|	131	1e-27	Oryza sativa Japonica Group Os02g0139300 (Os02g0139300) mRNA, complete cds	--	--	--	--	--	--	--	--	--	--	--	--	--	--	GO:0005975//carbohydrate metabolic process	GO:0004553//hydrolase activity, hydrolyzing O-glycosyl compounds	GO:0009505//plant-type cell wall;GO:0005773//vacuole;GO:0046658//anchored to plasma membrane;GO:0016023//cytoplasmic membrane-bounded vesicle
CL10009.Contig1_All	1876	5675	183.643	2867	97.2647	-0.916919	9.9767e-177	#N/A	9106	294.155	0.679669	2.67771e-173	#N/A	gi|326488597|dbj|BAJ93967.1|	820.5	0	predicted protein [Hordeum vulgare subsp. vulgare]	gi|241984028|dbj|AK331970.1|	1596	0	Triticum aestivum cDNA, clone: WT002_N05, cultivar: Chinese Spring	sp|Q8SKU2|TIC62_PEA	94	3e-19	Protein TIC 62, chloroplastic OS=Pisum sativum GN=TIC62 PE=1 SV=2	SA0317	56.6	1e-07	COG0451	Nucleoside-diphosphate-sugar epimerases	K14306	4e-10	65.1	gmx:100803385	nuclear pore complex protein Nup62	GO:0010103//stomatal complex morphogenesis;GO:0019684//photosynthesis, light reaction;GO:0006098//pentose-phosphate shunt;GO:0010218//response to far red light;GO:0016117//carotenoid biosynthetic process;GO:0010114//response to red light;GO:0009902//chloroplast relocation;GO:0015995//chlorophyll biosynthetic process;GO:0009637//response to blue light;GO:0019761//glucosinolate biosynthetic process…	GO:0000166//nucleotide binding	GO:0009941//chloroplast envelope;GO:0009508//plastid chromosome;GO:0009535//chloroplast thylakoid membrane
CL1001.Contig1_All	275	16	3.5321	19	4.3973	0.316092	0.602195	#N/A	21	4.6277	0.389769	0.584006	#N/A	gi|357138416|ref|XP_003570788.1|	37.4	6e-11	PREDICTED: homeobox protein knotted-1-like 2-like [Brachypodium distachyon]	gi|357138415|ref|XM_003570740.1|	103	9e-20	PREDICTED: Brachypodium distachyon homeobox protein knotted-1-like 2-like (LOC100829302), mRNA	sp|Q94LW4|KNOSB_ORYSJ	50.4	3e-11	Homeobox protein knotted-1-like 11 OS=Oryza sativa subsp. japonica GN=HOS59 PE=2 SV=2	--	--	--	--	--	K01115	6e-06	39.7	vcn:VOLCADRAFT_99471	phospholipase D [EC:3.1.4.4]	-	-	-
CL1001.Contig2_All	342	1	0.1775	4	0.7444	2.06826	0.270518	#N/A	7	1.2404	2.80491	0.0981777	#N/A	gi|357138416|ref|XP_003570788.1|	38.1	1e-11	PREDICTED: homeobox protein knotted-1-like 2-like [Brachypodium distachyon]	gi|357138415|ref|XM_003570740.1|	95.6	3e-17	PREDICTED: Brachypodium distachyon homeobox protein knotted-1-like 2-like (LOC100829302), mRNA	sp|Q94LW4|KNOSB_ORYSJ	51.6	1e-12	Homeobox protein knotted-1-like 11 OS=Oryza sativa subsp. japonica GN=HOS59 PE=2 SV=2	--	--	--	--	--	--	--	--	--	--	-	-	-
CL1001.Contig3_All	243	7	1.7488	1	0.2619	-2.73928	0.0772375	#N/A	2	0.4988	-1.80983	0.220188	#N/A	gi|115474417|ref|NP_001060805.1|	51.2	5e-06	Os08g0108300 [Oryza sativa Japonica Group] >gi|113622774|dbj|BAF22719.1| Os08g0108300 [Oryza sativa Japonica Group]	gi|357138415|ref|XM_003570740.1|	65.9	2e-08	PREDICTED: Brachypodium distachyon homeobox protein knotted-1-like 2-like (LOC100829302), mRNA	sp|Q9LHF1|LRX4_ARATH	46.6	3e-06	Leucine-rich repeat extensin-like protein 4 OS=Arabidopsis thaliana GN=LRX4 PE=1 SV=1	--	--	--	--	--	K01115	1e-06	49.3	vcn:VOLCADRAFT_99471	phospholipase D [EC:3.1.4.4]	-	-	-
CL1001.Contig4_All	395	6	0.9221	3	0.4834	-0.931706	0.470287	#N/A	3	0.4603	-1.00235	0.505712	#N/A	gi|357138416|ref|XP_003570788.1|	38.1	4e-17	PREDICTED: homeobox protein knotted-1-like 2-like [Brachypodium distachyon]	gi|357138415|ref|XM_003570740.1|	95.6	3e-17	PREDICTED: Brachypodium distachyon homeobox protein knotted-1-like 2-like (LOC100829302), mRNA	sp|Q0E3C3|KNOS2_ORYSJ	71.2	9e-18	Homeobox protein knotted-1-like 2 OS=Oryza sativa subsp. japonica GN=HOS58 PE=2 SV=2	--	--	--	--	--	--	--	--	--	--	GO:0006355//regulation of transcription, DNA-dependent;GO:0009723//response to ethylene stimulus	GO:0003677//DNA binding;GO:0003700//sequence-specific DNA binding transcription factor activity	GO:0005634//nucleus
CL10010.Contig1_All	753	50	4.031	113	9.5509	1.2445	6.45409e-07	Up	27	2.173	-0.89145	0.0282147	#N/A	--	--	--	--	--	--	--	--	--	--	--	--	--	--	--	--	--	--	--	--	--	--	-	-	-
CL10010.Contig2_All	585	20	2.0755	35	3.8078	0.875499	0.0502979	#N/A	10	1.0359	-1.00257	0.155161	#N/A	--	--	--	--	--	--	--	--	--	--	--	--	--	--	--	--	--	--	--	--	--	--	-	-	-
CL10010.Contig3_All	340	14	2.4997	1	0.1872	-3.7391	0.00190014	#N/A	12	2.1389	-0.224886	0.798365	#N/A	--	--	--	--	--	--	--	--	--	--	--	--	--	--	--	--	--	--	--	--	--	--	-	-	-
CL10011.Contig1_All	217	2	0.5595	13	3.8128	2.76864	0.0070733	#N/A	28	7.8195	3.80487	4.06146e-06	Up	--	--	--	--	--	--	--	--	--	--	--	--	--	--	--	--	--	--	--	--	--	--	-	-	-
CL10011.Contig2_All	481	0	0	6	0.7939	9.63281	0.0255787	#N/A	39	4.9136	12.2626	2.73135e-11	Up	gi|357120119|ref|XP_003561777.1|	77.8	7e-14	PREDICTED: uncharacterized protein LOC100830485 [Brachypodium distachyon]	gi|297601400|ref|NM_001057317.2|	119	3e-24	Oryza sativa Japonica Group Os03g0649000 (Os03g0649000) mRNA, complete cds	--	--	--	--	--	--	--	--	--	--	--	--	--	--	-	-	-
CL10012.Contig1_All	2241	1789	48.4631	826	23.4584	-1.04678	9.75344e-70	Down	963	26.0415	-0.896074	2.93869e-55	#N/A	gi|357132994|ref|XP_003568113.1|	971.1	0	PREDICTED: plastidic glucose transporter 4-like [Brachypodium distachyon]	gi|241983504|dbj|AK331444.1|	2044	0	Triticum aestivum cDNA, clone: WT007_I05, cultivar: Chinese Spring	sp|Q56ZZ7|PLST4_ARATH	771	0	Plastidic glucose transporter 4 OS=Arabidopsis thaliana GN=At5g16150 PE=1 SV=2	sll0771	248	2e-65	COG0477	Permeases of the major facilitator superfamily	K08150	5e-74	277	vvi:100268023	MFS transporter, SP family, solute carrier family 2 (myo-inositol transporter), member 13	GO:0055085//transmembrane transport	GO:0005351//sugar:hydrogen symporter activity	GO:0009941//chloroplast envelope;GO:0005886//plasma membrane;GO:0016021//integral to membrane
CL10012.Contig2_All	270	33	7.4198	6	1.4143	-2.39129	5.92141e-05	Down	7	1.5711	-2.23961	0.000161227	Down	--	--	--	--	--	--	--	--	--	--	--	--	--	--	--	--	--	--	--	--	--	--	-	-	-
CL10013.Contig1_All	257	1	0.2362	5	1.2382	2.39016	0.16424	#N/A	5	1.179	2.31948	0.241238	#N/A	gi|108710763|gb|ABF98558.1|	84.7	4e-16	Protein kinase domain containing protein, expressed [Oryza sativa Japonica Group]	gi|242385168|emb|FP093220.1|	202	1e-49	Phyllostachys edulis cDNA clone: bphyem123l02, full insert sequence	sp|P43298|TMK1_ARATH	65.1	9e-12	Probable receptor protein kinase TMK1 OS=Arabidopsis thaliana GN=TMK1 PE=2 SV=1	--	--	--	--	--	K00924	3e-17	84.7	osa:4333912	[EC:2.7.1.-]	GO:0006468//protein phosphorylation;GO:0009555//pollen development;GO:0007178//transmembrane receptor protein serine/threonine kinase signaling pathway	GO:0005524//ATP binding;GO:0004715//non-membrane spanning protein tyrosine kinase activity;GO:0004675//transmembrane receptor protein serine/threonine kinase activity	GO:0016021//integral to membrane;GO:0009505//plant-type cell wall;GO:0005886//plasma membrane
CL10013.Contig2_All	878	113	7.8132	81	5.8715	-0.412184	0.0814607	#N/A	71	4.9006	-0.672955	0.0077032	#N/A	gi|326495194|dbj|BAJ85693.1|	56.6	6e-07	predicted protein [Hordeum vulgare subsp. vulgare]	gi|357147444|ref|XM_003574298.1|	97.6	2e-17	PREDICTED: Brachypodium distachyon uncharacterized LOC100825632 (LOC100825632), mRNA	sp|Q9SX31|PERK9_ARATH	48.1	7e-06	Proline-rich receptor-like protein kinase PERK9 OS=Arabidopsis thaliana GN=PERK9 PE=2 SV=1	--	--	--	--	--	--	--	--	--	--	-	-	-
CL10013.Contig3_All	751	144	11.6403	64	5.4238	-1.10175	6.94406e-07	Down	105	8.4729	-0.4582	0.0399378	#N/A	--	--	--	--	gi|357134874|ref|XM_003568993.1|	91.7	1e-15	PREDICTED: Brachypodium distachyon protein IQ-DOMAIN 1-like (LOC100831847), mRNA	--	--	--	--	--	--	--	--	--	--	--	--	--	--	-	-	-
CL10013.Contig4_All	456	12	1.5976	13	1.8144	0.183586	0.801838	#N/A	9	1.1961	-0.417568	0.66091	#N/A	--	--	--	--	--	--	--	--	--	--	--	--	--	--	--	--	--	--	--	--	--	--	-	-	-
CL10013.Contig5_All	265	14	3.2072	16	3.8427	0.260806	0.694135	#N/A	16	3.6589	0.190096	0.821431	#N/A	--	--	--	--	gi|326495193|dbj|AK354474.1|	61.9	3e-07	Hordeum vulgare subsp. vulgare mRNA for predicted protein, complete cds, clone: NIASHv1007L19	--	--	--	--	--	--	--	--	--	--	--	--	--	--	-	-	-
CL10013.Contig6_All	467	14	1.8199	42	5.7239	1.65314	0.000242693	Up	26	3.3739	0.890558	0.139308	#N/A	gi|326505894|dbj|BAJ91186.1|	60.1	1e-08	predicted protein [Hordeum vulgare subsp. vulgare]	gi|357143307|ref|XM_003572828.1|	246	2e-62	PREDICTED: Brachypodium distachyon probable receptor protein kinase TMK1-like (LOC100844184), mRNA	sp|P43298|TMK1_ARATH	92	1e-19	Probable receptor protein kinase TMK1 OS=Arabidopsis thaliana GN=TMK1 PE=2 SV=1	--	--	--	--	--	K00924	2e-22	102	osa:4333912	[EC:2.7.1.-]	GO:0006468//protein phosphorylation;GO:0009555//pollen development;GO:0007178//transmembrane receptor protein serine/threonine kinase signaling pathway	GO:0005524//ATP binding;GO:0004715//non-membrane spanning protein tyrosine kinase activity;GO:0004675//transmembrane receptor protein serine/threonine kinase activity	GO:0016021//integral to membrane;GO:0009505//plant-type cell wall;GO:0005886//plasma membrane
CL10014.Contig1_All	862	39	2.7466	114	8.417	1.61566	7.29286e-10	Up	41	2.8824	0.0696237	0.893004	#N/A	gi|297600111|ref|NP_001048483.2|	195.3	1e-48	Os02g0813200 [Oryza sativa Japonica Group] >gi|255671349|dbj|BAF10397.2| Os02g0813200 [Oryza sativa Japonica Group]	--	--	--	--	--	--	--	--	--	--	--	--	--	--	--	--	--	--	-	-	-
CL10014.Contig2_All	591	26	2.6707	71	7.6459	1.51747	5.18808e-06	Up	42	4.3067	0.689365	0.127397	#N/A	gi|226506552|ref|NP_001143535.1|	45.1	1e-22	uncharacterized protein LOC100276223 [Zea mays]	--	--	--	--	--	--	--	--	--	--	--	--	--	--	--	--	--	--	-	-	-
CL10014.Contig3_All	419	25	3.6222	22	3.3417	-0.116284	0.831927	#N/A	11	1.591	-1.18693	0.0569769	#N/A	gi|297600111|ref|NP_001048483.2|	85.9	2e-16	Os02g0813200 [Oryza sativa Japonica Group] >gi|255671349|dbj|BAF10397.2| Os02g0813200 [Oryza sativa Japonica Group]	--	--	--	--	--	--	--	--	--	--	--	--	--	--	--	--	--	--	-	-	-
CL10015.Contig1_All	1131	36	1.9323	11	0.619	-1.64231	0.00114139	#N/A	101	5.4118	1.48579	1.83374e-07	Up	gi|357120360|ref|XP_003561895.1|	105.1	2e-21	PREDICTED: B3 domain-containing protein Os03g0212300-like [Brachypodium distachyon]	--	--	--	--	sp|Q10Q26|Y3123_ORYSJ	90.1	2e-18	B3 domain-containing protein Os03g0212300 OS=Oryza sativa subsp. japonica GN=Os03g0212300 PE=2 SV=1	--	--	--	--	--	--	--	--	--	--	-	-	-
CL10015.Contig2_All	1048	52	3.0122	7	0.4251	-2.82494	1.36978e-08	Down	78	4.5104	0.582438	0.0646016	#N/A	gi|357120360|ref|XP_003561895.1|	105.1	2e-21	PREDICTED: B3 domain-containing protein Os03g0212300-like [Brachypodium distachyon]	--	--	--	--	sp|Q10Q26|Y3123_ORYSJ	90.1	2e-18	B3 domain-containing protein Os03g0212300 OS=Oryza sativa subsp. japonica GN=Os03g0212300 PE=2 SV=1	--	--	--	--	--	--	--	--	--	--	-	-	-
CL10015.Contig3_All	709	98	8.3912	36	3.2316	-1.37663	1.16513e-06	Down	197	16.8384	1.00481	7.37144e-08	Up	gi|323453502|gb|EGB09373.1|	53.1	4e-06	hypothetical protein AURANDRAFT_71268, partial [Aureococcus anophagefferens]	--	--	--	--	--	--	--	--	--	--	--	--	--	--	--	--	--	--	-	-	-
CL10015.Contig4_All	660	38	3.4953	33	3.1822	-0.135392	0.758509	#N/A	78	7.162	1.03495	0.00105577	#N/A	--	--	--	--	--	--	--	--	--	--	--	--	--	--	--	--	--	--	--	--	--	--	-	-	-
CL10016.Contig1_All	684	1	0.0888	49	4.5593	5.68211	1.32531e-13	Up	0	0	-6.47249	0.652339	#N/A	--	--	--	--	--	--	--	--	--	--	--	--	--	--	--	--	--	--	--	--	--	--	-	-	-
CL10016.Contig2_All	1145	1	0.053	87	4.8359	6.51165	5.76871e-25	Up	2	0.1059	0.998638	0.746633	#N/A	--	--	--	--	--	--	--	--	--	--	--	--	--	--	--	--	--	--	--	--	--	--	-	-	-
CL10016.Contig3_All	349	11	1.9134	28	5.1061	1.41608	0.00895202	#N/A	7	1.2155	-0.654589	0.521181	#N/A	--	--	--	--	--	--	--	--	--	--	--	--	--	--	--	--	--	--	--	--	--	--	-	-	-
CL10017.Contig1_All	497	26	3.1758	16	2.0489	-0.63227	0.236879	#N/A	20	2.4387	-0.381008	0.539511	#N/A	gi|115467924|ref|NP_001057561.1|	153.7	1e-36	Os06g0338900 [Oryza sativa Japonica Group] >gi|113595601|dbj|BAF19475.1| Os06g0338900 [Oryza sativa Japonica Group]	gi|357147125|ref|XM_003574182.1|	317	6e-84	PREDICTED: Brachypodium distachyon translation initiation factor eIF-2B subunit gamma-like (LOC100841253), mRNA	sp|Q8H8K7|FH4_ORYSJ	50.1	7e-07	Formin-like protein 4 OS=Oryza sativa subsp. japonica GN=FH4 PE=3 SV=1	SPAC4D7.09	51.2	8e-07	COG1208	Nucleoside-diphosphate-sugar pyrophosphorylase involved in lipopolysaccharide biosynthesis/translation initiation factor 2B, gamma/epsilon subunits (eIF-2Bgamma/eIF-2Bepsilon)	K03241	1e-37	153	osa:4340947	translation initiation factor eIF-2B subunit gamma	GO:0006413//translational initiation	GO:0016746//transferase activity, transferring acyl groups;GO:0016779//nucleotidyltransferase activity;GO:0003743//translation initiation factor activity	GO:0005737//cytoplasm
CL10017.Contig2_All	358	4	0.6783	10	1.7778	1.3901	0.148541	#N/A	10	1.6928	1.31942	0.235231	#N/A	gi|115467924|ref|NP_001057561.1|	153.7	8e-37	Os06g0338900 [Oryza sativa Japonica Group] >gi|113595601|dbj|BAF19475.1| Os06g0338900 [Oryza sativa Japonica Group]	gi|357147125|ref|XM_003574182.1|	317	4e-84	PREDICTED: Brachypodium distachyon translation initiation factor eIF-2B subunit gamma-like (LOC100841253), mRNA	sp|Q9FPQ6|GP1_CHLRE	47.8	2e-06	Vegetative cell wall protein gp1 OS=Chlamydomonas reinhardtii GN=GP1 PE=2 SV=1	SPAC4D7.09	51.2	5e-07	COG1208	Nucleoside-diphosphate-sugar pyrophosphorylase involved in lipopolysaccharide biosynthesis/translation initiation factor 2B, gamma/epsilon subunits (eIF-2Bgamma/eIF-2Bepsilon)	K03241	5e-38	153	osa:4340947	translation initiation factor eIF-2B subunit gamma	GO:0006413//translational initiation	GO:0016746//transferase activity, transferring acyl groups;GO:0016779//nucleotidyltransferase activity;GO:0003743//translation initiation factor activity	GO:0005737//cytoplasm
CL10017.Contig3_All	1750	303	10.5111	356	12.9471	0.300715	0.0155968	#N/A	182	6.3025	-0.737918	3.08461e-07	#N/A	gi|326503788|dbj|BAK02680.1|	820.8	0	predicted protein [Hordeum vulgare subsp. vulgare]	gi|357147125|ref|XM_003574182.1|	1810	0	PREDICTED: Brachypodium distachyon translation initiation factor eIF-2B subunit gamma-like (LOC100841253), mRNA	sp|Q9FPQ6|GP1_CHLRE	50.1	4e-06	Vegetative cell wall protein gp1 OS=Chlamydomonas reinhardtii GN=GP1 PE=2 SV=1	SPAC4D7.09	151	3e-36	COG1208	Nucleoside-diphosphate-sugar pyrophosphorylase involved in lipopolysaccharide biosynthesis/translation initiation factor 2B, gamma/epsilon subunits (eIF-2Bgamma/eIF-2Bepsilon)	K03241	0	815	bdi:100841253	translation initiation factor eIF-2B subunit gamma	GO:0006413//translational initiation	GO:0016779//nucleotidyltransferase activity;GO:0003743//translation initiation factor activity	GO:0005737//cytoplasm
CL10018.Contig1_All	1617	0	0	197	7.7538	12.9207	1.51931e-60	Up	1	0.0375	5.22882	0.650935	#N/A	gi|326513634|dbj|BAJ87836.1|	71.6	4e-11	predicted protein [Hordeum vulgare subsp. vulgare]	gi|32400294|dbj|AB076982.1|	71.9	2e-09	Avena sativa AsHHT3 mRNA for hydroxyanthranilate hydroxycinnamoyltransferase 3, complete cds	--	--	--	--	--	--	--	--	--	K13065	1e-11	69.7	osa:4329959	shikimate O-hydroxycinnamoyltransferase [EC:2.3.1.133]	-	-	-
CL10018.Contig2_All	1185	0	0	11	0.5908	9.20653	0.00102924	#N/A	0	0	#N/A	#N/A	#N/A	--	--	--	--	--	--	--	--	--	--	--	--	--	--	--	--	--	--	--	--	--	--	-	-	-
CL10019.Contig1_All	232	2	0.5233	11	3.0176	2.52769	0.0200331	#N/A	3	0.7836	0.582479	0.792123	#N/A	--	--	--	--	--	--	--	--	--	--	--	--	--	--	--	--	--	--	--	--	--	--	-	-	-
CL1002.Contig1_All	329	125	23.0652	125	24.181	0.0681561	0.767524	#N/A	47	8.6573	-1.41373	1.68864e-08	Down	gi|326534364|dbj|BAJ89532.1|	124	6e-28	predicted protein [Hordeum vulgare subsp. vulgare]	gi|241987069|dbj|AK334326.1|	238	3e-60	Triticum aestivum cDNA, clone: WT009_L11, cultivar: Chinese Spring	sp|Q8LPQ8|MSSP2_ARATH	116	3e-27	Monosaccharide-sensing protein 2 OS=Arabidopsis thaliana GN=MSSP2 PE=2 SV=2	BS_araE	50.4	8e-07	COG0477	Permeases of the major facilitator superfamily	K08150	1e-06	49.7	mtr:MTR_2g026160	MFS transporter, SP family, solute carrier family 2 (myo-inositol transporter), member 13	GO:0009624//response to nematode;GO:0055085//transmembrane transport;GO:0008643//carbohydrate transport	GO:0005351//sugar:hydrogen symporter activity;GO:0005337//nucleoside transmembrane transporter activity	GO:0005794//Golgi apparatus;GO:0009705//plant-type vacuole membrane;GO:0005886//plasma membrane;GO:0016021//integral to membrane
CL1002.Contig2_All	278	43	9.39	37	8.4707	-0.148644	0.717276	#N/A	18	3.9238	-1.25887	0.00554055	#N/A	--	--	--	--	gi|357140449|ref|XM_003571732.1|	95.6	2e-17	PREDICTED: Brachypodium distachyon monosaccharide-sensing protein 2-like (LOC100835732), mRNA	--	--	--	--	--	--	--	--	--	--	--	--	--	--	-	-	-
CL1002.Contig3_All	551	8	0.8814	9	1.0396	0.23816	0.791101	#N/A	5	0.5499	-0.680628	0.583872	#N/A	gi|357147215|ref|XP_003574265.1|	169.9	2e-41	PREDICTED: monosaccharide-sensing protein 2-like [Brachypodium distachyon]	gi|357147214|ref|XM_003574217.1|	367	8e-99	PREDICTED: Brachypodium distachyon monosaccharide-sensing protein 2-like (LOC100825841), mRNA	sp|Q8LPQ8|MSSP2_ARATH	147	5e-36	Monosaccharide-sensing protein 2 OS=Arabidopsis thaliana GN=MSSP2 PE=2 SV=2	BS_araE	72.8	3e-13	COG0477	Permeases of the major facilitator superfamily	K08150	6e-12	68.6	sbi:SORBI_06g022300	MFS transporter, SP family, solute carrier family 2 (myo-inositol transporter), member 13	GO:0009624//response to nematode;GO:0055085//transmembrane transport;GO:0008643//carbohydrate transport	GO:0005351//sugar:hydrogen symporter activity	GO:0009705//plant-type vacuole membrane;GO:0005886//plasma membrane;GO:0016021//integral to membrane
CL10020.Contig1_All	255	0	0	2	0.4992	8.96347	0.309815	#N/A	1	0.2377	7.893	0.650847	#N/A	gi|357123064|ref|XP_003563233.1|	124.4	5e-28	PREDICTED: sucrose synthase 2-like [Brachypodium distachyon]	gi|357123063|ref|XM_003563185.1|	170	4e-40	PREDICTED: Brachypodium distachyon sucrose synthase 2-like (LOC100836007), mRNA	sp|Q6K973|SUS6_ORYSJ	100	1e-22	Sucrose synthase 6 OS=Oryza sativa subsp. japonica GN=SUS6 PE=2 SV=1	--	--	--	--	--	K00695	3e-29	124	bdi:100836007	sucrose synthase [EC:2.4.1.13]	GO:0008152//metabolic process	GO:0016757//transferase activity, transferring glycosyl groups	-
CL10020.Contig2_All	269	0	0	10	2.366	11.2082	0.00197019	#N/A	2	0.4506	8.8157	0.404462	#N/A	gi|357123064|ref|XP_003563233.1|	157.1	7e-38	PREDICTED: sucrose synthase 2-like [Brachypodium distachyon]	gi|241985078|dbj|AK332338.1|	208	2e-51	Triticum aestivum cDNA, clone: WT003_L22, cultivar: Chinese Spring	sp|Q7XNX6|SUS7_ORYSJ	114	1e-26	Sucrose synthase 7 OS=Oryza sativa subsp. japonica GN=SUS7 PE=2 SV=2	--	--	--	--	--	K00695	5e-39	157	bdi:100836007	sucrose synthase [EC:2.4.1.13]	GO:0008152//metabolic process	GO:0016757//transferase activity, transferring glycosyl groups	GO:0044464//cell part
CL10021.Contig1_All	1330	375	17.1168	303	14.4994	-0.23942	0.055191	#N/A	402	18.3171	0.0977781	0.507272	#N/A	gi|326510253|dbj|BAJ87343.1|	510	3e-143	predicted protein [Hordeum vulgare subsp. vulgare]	gi|357112376|ref|XM_003557937.1|	1166	0	PREDICTED: Brachypodium distachyon hydroxyacylglutathione hydrolase cytoplasmic-like (LOC100831277), mRNA	sp|O24496|GLO2C_ARATH	389	2e-108	Hydroxyacylglutathione hydrolase cytoplasmic OS=Arabidopsis thaliana GN=GLX2-2 PE=1 SV=2	all0580	191	2e-48	COG0491	Zn-dependent hydrolases, including glyoxylases	K01069	2e-142	503	bdi:100831277	hydroxyacylglutathione hydrolase [EC:3.1.2.6]	GO:0006750//glutathione biosynthetic process;GO:0006623//protein targeting to vacuole;GO:0019288//isopentenyl diphosphate biosynthetic process, mevalonate-independent pathway;GO:0019243//methylglyoxal catabolic process to D-lactate	GO:0008270//zinc ion binding;GO:0004416//hydroxyacylglutathione hydrolase activity	GO:0005829//cytosol
CL10021.Contig2_All	1359	372	16.6175	181	8.4766	-0.971146	1.88101e-13	#N/A	397	17.7032	0.0913068	0.541715	#N/A	gi|326510253|dbj|BAJ87343.1|	510	3e-143	predicted protein [Hordeum vulgare subsp. vulgare]	gi|357112376|ref|XM_003557937.1|	1138	0	PREDICTED: Brachypodium distachyon hydroxyacylglutathione hydrolase cytoplasmic-like (LOC100831277), mRNA	sp|O24496|GLO2C_ARATH	389	2e-108	Hydroxyacylglutathione hydrolase cytoplasmic OS=Arabidopsis thaliana GN=GLX2-2 PE=1 SV=2	all0580	191	3e-48	COG0491	Zn-dependent hydrolases, including glyoxylases	K01069	2e-142	503	bdi:100831277	hydroxyacylglutathione hydrolase [EC:3.1.2.6]	GO:0006750//glutathione biosynthetic process;GO:0006623//protein targeting to vacuole;GO:0019288//isopentenyl diphosphate biosynthetic process, mevalonate-independent pathway;GO:0019243//methylglyoxal catabolic process to D-lactate	GO:0008270//zinc ion binding;GO:0004416//hydroxyacylglutathione hydrolase activity	GO:0005829//cytosol
CL10021.Contig3_All	1214	65	3.2504	44	2.3067	-0.494787	0.122041	#N/A	99	4.9419	0.604449	0.0270954	#N/A	gi|326510253|dbj|BAJ87343.1|	510	3e-143	predicted protein [Hordeum vulgare subsp. vulgare]	gi|357112376|ref|XM_003557937.1|	1126	0	PREDICTED: Brachypodium distachyon hydroxyacylglutathione hydrolase cytoplasmic-like (LOC100831277), mRNA	sp|O24496|GLO2C_ARATH	389	2e-108	Hydroxyacylglutathione hydrolase cytoplasmic OS=Arabidopsis thaliana GN=GLX2-2 PE=1 SV=2	all0580	191	2e-48	COG0491	Zn-dependent hydrolases, including glyoxylases	K01069	2e-142	503	bdi:100831277	hydroxyacylglutathione hydrolase [EC:3.1.2.6]	GO:0006750//glutathione biosynthetic process;GO:0006623//protein targeting to vacuole;GO:0019288//isopentenyl diphosphate biosynthetic process, mevalonate-independent pathway;GO:0019243//methylglyoxal catabolic process to D-lactate	GO:0008270//zinc ion binding;GO:0004416//hydroxyacylglutathione hydrolase activity	GO:0005829//cytosol
CL10022.Contig1_All	213	4	1.14	5	1.494	0.390146	0.756795	#N/A	13	3.6987	1.69798	0.0818339	#N/A	--	--	--	--	gi|15488458|gb|AF303376.1|	58	4e-06	Triticum aestivum AP2-containing protein (Dreb1) mRNA, complete cds	--	--	--	--	--	--	--	--	--	--	--	--	--	--	-	-	-
CL10022.Contig2_All	818	2	0.1484	86	6.6912	5.4947	2.5295e-23	Up	0	0	-7.21335	0.405318	#N/A	--	--	--	--	gi|357123132|ref|XM_003563219.1|	75.8	6e-11	PREDICTED: Brachypodium distachyon serine/threonine-protein kinase ATR-like (LOC100846687), mRNA	--	--	--	--	--	--	--	--	--	--	--	--	--	--	-	-	-
CL10023.Contig1_All	1300	80	3.7358	288	14.0997	1.91618	8.32092e-30	Up	84	3.9158	0.0678899	0.847322	#N/A	--	--	--	--	gi|41224603|dbj|AB108266.1|	109	7e-21	Phleum pratense DNA, SSR, microsatellite A15-H07	--	--	--	--	--	--	--	--	--	--	--	--	--	--	-	-	-
CL10023.Contig2_All	205	1	0.2961	8	2.4837	3.06833	0.0329617	#N/A	2	0.5912	0.997562	0.748965	#N/A	--	--	--	--	gi|41224603|dbj|AB108266.1|	75.8	1e-11	Phleum pratense DNA, SSR, microsatellite A15-H07	--	--	--	--	--	--	--	--	--	--	--	--	--	--	-	-	-
CL10024.Contig1_All	758	156	12.4939	445	37.3638	1.58042	4.9361e-35	Up	29	2.3185	-2.42996	3.97627e-21	Down	gi|326498003|dbj|BAJ94864.1|	367.1	1e-100	predicted protein [Hordeum vulgare subsp. vulgare]	gi|241987586|dbj|AK334843.1|	722	0	Triticum aestivum cDNA, clone: WT011_D21, cultivar: Chinese Spring	sp|Q9LMI0|TPS7_ARATH	223	7e-59	Probable alpha,alpha-trehalose-phosphate synthase [UDP-forming] 7 OS=Arabidopsis thaliana GN=TPS7 PE=1 SV=1	SPAC328.03	68.9	8e-12	COG0380	Trehalose-6-phosphate synthase	K16055	9e-101	364	bdi:100824241	trehalose 6-phosphate synthase/phosphatase [EC:2.4.1.15 3.1.3.12]	GO:0005992//trehalose biosynthetic process	GO:0003825//alpha,alpha-trehalose-phosphate synthase (UDP-forming) activity;GO:0004805//trehalose-phosphatase activity	-
CL10025.Contig1_All	774	92	7.2159	67	5.5093	-0.38931	0.141777	#N/A	69	5.4024	-0.417579	0.152978	#N/A	gi|156766641|gb|ABU95041.1|	216.1	4e-55	C2H2 Zn finger protein [Triticum aestivum]	gi|77817724|gb|DQ245047.1|	476	1e-131	Zea mays clone 12431 mRNA sequence	sp|Q9FPQ6|GP1_CHLRE	39.7	7e-06	Vegetative cell wall protein gp1 OS=Chlamydomonas reinhardtii GN=GP1 PE=2 SV=1	DR2133	50.4	3e-06	COG4372	Uncharacterized protein conserved in bacteria with the myosin-like domain	K14325	8e-09	58.9	aly:ARALYDRAFT_471861	RNA-binding protein with serine-rich domain 1	-	GO:0008270//zinc ion binding	GO:0005622//intracellular
CL10025.Contig2_All	825	4	0.2943	2	0.1543	-0.931549	0.57587	#N/A	3	0.2204	-0.417163	0.821337	#N/A	gi|156766641|gb|ABU95041.1|	216.1	5e-55	C2H2 Zn finger protein [Triticum aestivum]	gi|77817724|gb|DQ245047.1|	476	1e-131	Zea mays clone 12431 mRNA sequence	sp|Q9SEE9|SR45_ARATH	48.1	6e-06	Arginine/serine-rich protein 45 OS=Arabidopsis thaliana GN=SR45 PE=1 SV=1	DR2133	50.4	4e-06	COG4372	Uncharacterized protein conserved in bacteria with the myosin-like domain	K14325	4e-09	60.1	aly:ARALYDRAFT_471861	RNA-binding protein with serine-rich domain 1	-	GO:0008270//zinc ion binding	GO:0005622//intracellular
CL10025.Contig3_All	1204	309	15.5802	391	20.6686	0.407727	0.000577438	#N/A	245	12.3316	-0.337354	0.021527	#N/A	gi|326510315|dbj|BAJ87374.1|	419.9	4e-116	predicted protein [Hordeum vulgare subsp. vulgare]	gi|77818764|gb|DQ246081.1|	827	0	Zea mays clone 14841 mRNA sequence	--	--	--	--	alr5068	157	3e-38	COG0394	Protein-tyrosine-phosphatase	K01104	2e-113	407	bdi:100823083	protein-tyrosine phosphatase [EC:3.1.3.48]	GO:0035335//peptidyl-tyrosine dephosphorylation	GO:0004725//protein tyrosine phosphatase activity	GO:0009570//chloroplast stroma
CL10025.Contig4_All	1155	852	44.7816	1016	55.9851	0.322137	6.33167e-06	#N/A	665	34.8916	-0.360026	1.05426e-05	#N/A	gi|326510315|dbj|BAJ87374.1|	417.9	1e-115	predicted protein [Hordeum vulgare subsp. vulgare]	gi|77818764|gb|DQ246081.1|	775	0	Zea mays clone 14841 mRNA sequence	--	--	--	--	alr5068	157	4e-38	COG0394	Protein-tyrosine-phosphatase	K01104	6e-113	405	bdi:100823083	protein-tyrosine phosphatase [EC:3.1.3.48]	GO:0035335//peptidyl-tyrosine dephosphorylation	GO:0004725//protein tyrosine phosphatase activity	GO:0009570//chloroplast stroma
CL10025.Contig5_All	809	134	10.0554	86	6.7657	-0.571659	0.00851278	#N/A	130	9.7381	-0.0462583	0.868834	#N/A	gi|156766641|gb|ABU95041.1|	216.1	5e-55	C2H2 Zn finger protein [Triticum aestivum]	gi|77817724|gb|DQ245047.1|	476	1e-131	Zea mays clone 12431 mRNA sequence	sp|Q9SEE9|SR45_ARATH	50.4	1e-06	Arginine/serine-rich protein 45 OS=Arabidopsis thaliana GN=SR45 PE=1 SV=1	DR2133	55.1	1e-07	COG4372	Uncharacterized protein conserved in bacteria with the myosin-like domain	K14325	8e-10	62.4	aly:ARALYDRAFT_471861	RNA-binding protein with serine-rich domain 1	-	GO:0008270//zinc ion binding	GO:0005622//intracellular
CL10025.Contig6_All	1770	519	17.8007	514	18.4821	0.0541947	0.623501	#N/A	408	13.9691	-0.349695	0.00125966	#N/A	gi|326510315|dbj|BAJ87374.1|	401.4	2e-110	predicted protein [Hordeum vulgare subsp. vulgare]	gi|77818764|gb|DQ246081.1|	678	0	Zea mays clone 14841 mRNA sequence	sp|P93329|NO20_MEDTR	50.1	4e-06	Early nodulin-20 OS=Medicago truncatula GN=ENOD20 PE=3 SV=1	alr5068	156	1e-37	COG0394	Protein-tyrosine-phosphatase	K01104	4e-108	390	bdi:100823083	protein-tyrosine phosphatase [EC:3.1.3.48]	GO:0035335//peptidyl-tyrosine dephosphorylation	GO:0004725//protein tyrosine phosphatase activity	GO:0009570//chloroplast stroma
CL10025.Contig7_All	1478	259	10.6382	283	12.1863	0.196006	0.168634	#N/A	182	7.4624	-0.511542	0.00119244	#N/A	gi|326510315|dbj|BAJ87374.1|	401.4	2e-110	predicted protein [Hordeum vulgare subsp. vulgare]	gi|77818764|gb|DQ246081.1|	678	0	Zea mays clone 14841 mRNA sequence	sp|P93329|NO20_MEDTR	50.1	3e-06	Early nodulin-20 OS=Medicago truncatula GN=ENOD20 PE=3 SV=1	alr5068	156	8e-38	COG0394	Protein-tyrosine-phosphatase	K01104	3e-108	390	bdi:100823083	protein-tyrosine phosphatase [EC:3.1.3.48]	GO:0035335//peptidyl-tyrosine dephosphorylation	GO:0004725//protein tyrosine phosphatase activity	GO:0009570//chloroplast stroma
CL10026.Contig1_All	314	0	0	15	3.0403	11.57	7.4854e-05	Up	3	0.579	9.17742	0.242238	#N/A	gi|242056723|ref|XP_002457507.1|	92.4	2e-18	hypothetical protein SORBIDRAFT_03g008500 [Sorghum bicolor] >gi|241929482|gb|EES02627.1| hypothetical protein SORBIDRAFT_03g008500 [Sorghum bicolor]	gi|115468381|ref|NM_001064325.1|	133	1e-28	Oryza sativa Japonica Group Os06g0535300 (Os06g0535300) mRNA, complete cds	--	--	--	--	--	--	--	--	--	--	--	--	--	--	GO:0006950//response to stress	-	-
CL10026.Contig2_All	3592	167	2.8224	790	13.9975	2.31017	1.8686e-102	Up	180	3.0368	0.105629	0.654984	#N/A	gi|242056723|ref|XP_002457507.1|	92.4	6e-17	hypothetical protein SORBIDRAFT_03g008500 [Sorghum bicolor] >gi|241929482|gb|EES02627.1| hypothetical protein SORBIDRAFT_03g008500 [Sorghum bicolor]	gi|115468381|ref|NM_001064325.1|	133	1e-27	Oryza sativa Japonica Group Os06g0535300 (Os06g0535300) mRNA, complete cds	sp|Q6ZCX3|FH6_ORYSJ	60.5	7e-09	Formin-like protein 6 OS=Oryza sativa subsp. japonica GN=FH6 PE=2 SV=2	--	--	--	--	--	K14325	3e-08	60.1	bdi:100845778	RNA-binding protein with serine-rich domain 1	GO:0006950//response to stress	-	-
CL10027.Contig1_All	207	1	0.2933	11	3.3821	3.52747	0.00605107	#N/A	3	0.8783	1.58234	0.537782	#N/A	--	--	--	--	--	--	--	--	--	--	--	--	--	--	--	--	--	--	--	--	--	--	-	-	-
CL10027.Contig2_All	397	11	1.6821	48	7.695	2.19366	1.42454e-06	Up	13	1.9844	0.238439	0.794811	#N/A	--	--	--	--	--	--	--	--	--	--	--	--	--	--	--	--	--	--	--	--	--	--	-	-	-
CL10028.Contig1_All	242	3	0.7526	4	1.052	0.48318	0.73782	#N/A	18	4.5075	2.58237	0.00397196	#N/A	--	--	--	--	--	--	--	--	--	--	--	--	--	--	--	--	--	--	--	--	--	--	-	-	-
CL10028.Contig2_All	260	9	2.1014	11	2.6926	0.357649	0.661219	#N/A	32	7.4586	1.82755	0.00143984	#N/A	gi|326494084|dbj|BAJ85504.1|	59.7	1e-08	predicted protein [Hordeum vulgare subsp. vulgare] >gi|326507370|dbj|BAK03078.1| predicted protein [Hordeum vulgare subsp. vulgare]	gi|241985529|dbj|AK332790.1|	141	4e-31	Triticum aestivum cDNA, clone: WT004_O04, cultivar: Chinese Spring	--	--	--	--	--	--	--	--	--	--	--	--	--	--	-	-	-
CL10029.Contig1_All	934	4	0.26	31	2.1124	3.0223	4.37176e-06	Up	5	0.3244	0.319262	0.840268	#N/A	gi|326521322|dbj|BAJ96864.1|	47	1e-112	predicted protein [Hordeum vulgare subsp. vulgare]	gi|357138067|ref|XM_003570572.1|	753	0	PREDICTED: Brachypodium distachyon oxidation resistance protein 1-like (LOC100823579), mRNA	--	--	--	--	--	--	--	--	--	--	--	--	--	--	-	-	-
CL10029.Contig2_All	1227	70	3.4633	92	4.772	0.462447	0.0719371	#N/A	59	2.914	-0.249146	0.492695	#N/A	gi|357138068|ref|XP_003570620.1|	47	1e-129	PREDICTED: oxidation resistance protein 1-like [Brachypodium distachyon]	gi|357138067|ref|XM_003570572.1|	922	0	PREDICTED: Brachypodium distachyon oxidation resistance protein 1-like (LOC100823579), mRNA	--	--	--	--	--	--	--	--	--	--	--	--	--	--	-	-	-
CL10029.Contig3_All	1659	170	6.2208	191	7.3274	0.236201	0.176537	#N/A	175	6.3925	0.0392801	0.874102	#N/A	gi|357138068|ref|XP_003570620.1|	646.4	0	PREDICTED: oxidation resistance protein 1-like [Brachypodium distachyon]	gi|357138067|ref|XM_003570572.1|	1370	0	PREDICTED: Brachypodium distachyon oxidation resistance protein 1-like (LOC100823579), mRNA	--	--	--	--	YPL196w	71.6	4e-12	COG5142	Oxidation resistance protein	--	--	--	--	--	-	-	-
CL1003.Contig1_All	300	2	0.4047	3	0.6364	0.653081	0.712194	#N/A	38	7.6762	4.24547	9.48523e-09	Up	--	--	--	--	--	--	--	--	--	--	--	--	--	--	--	--	--	--	--	--	--	--	-	-	-
CL10030.Contig1_All	271	50	11.2006	3	0.7046	-3.99063	6.77921e-11	Down	45	10.0629	-0.15453	0.73558	#N/A	gi|357125856|ref|XP_003564605.1|	83.6	1e-15	PREDICTED: aldo-keto reductase family 4 member C9-like [Brachypodium distachyon]	gi|357125855|ref|XM_003564557.1|	168	2e-39	PREDICTED: Brachypodium distachyon aldo-keto reductase family 4 member C9-like (LOC100822521), mRNA	sp|Q9M338|AKRCB_ARATH	70.9	2e-13	Aldo-keto reductase family 4 member C11 OS=Arabidopsis thaliana GN=AKR4C11 PE=2 SV=1	slr0942	51.6	3e-07	COG0656	Aldo/keto reductases, related to diketogulonate reductase	K00002	1e-12	69.7	osa:4338987	alcohol dehydrogenase (NADP+) [EC:1.1.1.2]	GO:0046686//response to cadmium ion;GO:0055114//oxidation-reduction process	GO:0004032//alditol:NADP+ 1-oxidoreductase activity	GO:0005829//cytosol;GO:0005634//nucleus
CL10030.Contig2_All	240	10	2.5295	1	0.2652	-3.2537	0.0164551	#N/A	5	1.2625	-1.00257	0.358649	#N/A	gi|357125856|ref|XP_003564605.1|	69.7	1e-11	PREDICTED: aldo-keto reductase family 4 member C9-like [Brachypodium distachyon]	gi|357125855|ref|XM_003564557.1|	151	4e-34	PREDICTED: Brachypodium distachyon aldo-keto reductase family 4 member C9-like (LOC100822521), mRNA	sp|Q9M338|AKRCB_ARATH	58.5	9e-10	Aldo-keto reductase family 4 member C11 OS=Arabidopsis thaliana GN=AKR4C11 PE=2 SV=1	--	--	--	--	--	K00002	1e-08	55.8	osa:4338987	alcohol dehydrogenase (NADP+) [EC:1.1.1.2]	GO:0046686//response to cadmium ion;GO:0055114//oxidation-reduction process	GO:0004032//alditol:NADP+ 1-oxidoreductase activity	GO:0005829//cytosol;GO:0005634//nucleus
CL10031.Contig1_All	355	3	0.513	5	0.8964	0.805184	0.548303	#N/A	1	0.1707	-1.5875	0.538015	#N/A	--	--	--	--	--	--	--	--	--	--	--	--	--	--	--	--	--	--	--	--	--	--	-	-	-
CL10031.Contig2_All	865	15	1.0527	66	4.8561	2.2057	9.20457e-09	Up	34	2.382	1.17808	0.0231289	#N/A	--	--	--	--	--	--	--	--	--	--	--	--	--	--	--	--	--	--	--	--	--	--	-	-	-
CL10032.Contig1_All	520	31	3.6191	52	6.3644	0.814394	0.0231318	#N/A	32	3.7293	0.0432739	0.949072	#N/A	gi|326504842|dbj|BAK06712.1|	77.4	1e-13	predicted protein [Hordeum vulgare subsp. vulgare]	gi|357161862|ref|XM_003579180.1|	61.9	6e-07	PREDICTED: Brachypodium distachyon F-box/FBD/LRR-repeat protein At4g00160-like (LOC100823633), mRNA	--	--	--	--	--	--	--	--	--	--	--	--	--	--	-	-	GO:0009536//plastid
CL10033.Contig1_All	1259	171	8.2454	91	4.6002	-0.841893	1.78447e-05	#N/A	235	11.3116	0.456142	0.0066503	#N/A	gi|357154268|ref|XP_003576726.1|	52	1e-169	PREDICTED: beta-glucosidase 32-like [Brachypodium distachyon]	gi|357154267|ref|XM_003576678.1|	718	0	PREDICTED: Brachypodium distachyon beta-glucosidase 32-like (LOC100822990), mRNA	sp|Q0J0G2|BGL32_ORYSJ	518	3e-147	Beta-glucosidase 32 OS=Oryza sativa subsp. japonica GN=BGLU32 PE=2 SV=2	CAC0385	214	3e-55	COG2723	Beta-glucosidase/6-phospho-beta-glucosidase/beta-galactosidase	K01188	2e-111	400	osa:4338560	beta-glucosidase [EC:3.2.1.21]	GO:0005975//carbohydrate metabolic process	GO:0008422//beta-glucosidase activity	GO:0016023//cytoplasmic membrane-bounded vesicle
CL10033.Contig2_All	244	8	1.9904	7	1.8259	-0.124451	0.911543	#N/A	17	4.2222	1.08494	0.165717	#N/A	gi|413954054|gb|AFW86703.1|	128.6	2e-29	hypothetical protein ZEAMMB73_053553 [Zea mays]	gi|357154267|ref|XM_003576678.1|	81.8	3e-13	PREDICTED: Brachypodium distachyon beta-glucosidase 32-like (LOC100822990), mRNA	sp|Q0J0G2|BGL32_ORYSJ	120	1e-28	Beta-glucosidase 32 OS=Oryza sativa subsp. japonica GN=BGLU32 PE=2 SV=2	lin0297	50.1	1e-06	COG2723	Beta-glucosidase/6-phospho-beta-glucosidase/beta-galactosidase	K01188	4e-24	107	osa:4338560	beta-glucosidase [EC:3.2.1.21]	GO:0005975//carbohydrate metabolic process	GO:0008422//beta-glucosidase activity	GO:0016023//cytoplasmic membrane-bounded vesicle
CL10034.Contig1_All	274	164	36.3359	94	21.8342	-0.734806	0.000209759	#N/A	85	18.7996	-0.950694	3.77727e-06	#N/A	gi|326530758|dbj|BAK01177.1|	155.6	2e-37	predicted protein [Hordeum vulgare subsp. vulgare]	gi|293331732|ref|NM_001175767.1|	125	2e-26	Zea mays uncharacterized LOC100383096 (LOC100383096), mRNA >gi|223975726|gb|BT066175.1| Zea mays full-length cDNA clone ZM_BFc0057F21 mRNA, complete cds	sp|P08453|GDB2_WHEAT	52.4	6e-08	Gamma-gliadin OS=Triticum aestivum PE=3 SV=1	--	--	--	--	--	K12200	1e-06	49.3	smo:SELMODRAFT_151925	programmed cell death 6-interacting protein	-	-	-
CL10034.Contig2_All	1611	285	10.7397	354	13.9852	0.380947	0.00226435	#N/A	202	7.5987	-0.499129	0.000848485	#N/A	gi|326530758|dbj|BAK01177.1|	769.6	0	predicted protein [Hordeum vulgare subsp. vulgare]	gi|357136493|ref|XM_003569791.1|	557	1e-155	PREDICTED: Brachypodium distachyon uncharacterized LOC100844275 (LOC100844275), mRNA	sp|Q9LJ64|PLRX1_ARATH	87.8	2e-17	Pollen-specific leucine-rich repeat extensin-like protein 1 OS=Arabidopsis thaliana GN=PEX1 PE=2 SV=1	YBR112c	67	9e-11	COG0457	FOG: TPR repeat	K14005	1e-20	99.8	cre:CHLREDRAFT_195444	protein transport protein SEC31	-	-	-
CL10034.Contig3_All	2122	627	17.9376	937	28.1031	0.647742	1.67271e-17	#N/A	580	16.564	-0.114936	0.301741	#N/A	gi|326530758|dbj|BAK01177.1|	1023.1	0	predicted protein [Hordeum vulgare subsp. vulgare]	gi|115440000|ref|NM_001050815.1|	827	0	Oryza sativa Japonica Group Os01g0754500 (Os01g0754500) mRNA, complete cds	sp|Q9LJ64|PLRX1_ARATH	90.9	3e-18	Pollen-specific leucine-rich repeat extensin-like protein 1 OS=Arabidopsis thaliana GN=PEX1 PE=2 SV=1	STM0960	66.2	2e-10	COG1674	DNA segregation ATPase FtsK/SpoIIIE and related proteins	K14005	3e-18	92	cre:CHLREDRAFT_195444	protein transport protein SEC31	-	-	-
CL10035.Contig1_All	2236	143	3.8825	78	2.2202	-0.806296	0.000175435	#N/A	390	10.57	1.44492	4.40414e-26	Up	gi|326526393|dbj|BAJ97213.1|	797.7	0	predicted protein [Hordeum vulgare subsp. vulgare]	gi|241986237|dbj|AK333498.1|	1633	0	Triticum aestivum cDNA, clone: WT006_J21, cultivar: Chinese Spring	sp|Q9S8M0|LECT_SOLTU	49.3	9e-06	Chitin-binding lectin 1 OS=Solanum tuberosum PE=1 SV=2	--	--	--	--	--	--	--	--	--	--	GO:0008152//metabolic process	GO:0016597//amino acid binding	-
CL10035.Contig2_All	2320	445	11.6443	323	8.8608	-0.394115	0.000524224	#N/A	1398	36.5175	1.64896	4.14388e-112	Up	gi|326526393|dbj|BAJ97213.1|	797.7	0	predicted protein [Hordeum vulgare subsp. vulgare]	gi|241986237|dbj|AK333498.1|	1639	0	Triticum aestivum cDNA, clone: WT006_J21, cultivar: Chinese Spring	sp|Q9S8M0|LECT_SOLTU	49.3	1e-05	Chitin-binding lectin 1 OS=Solanum tuberosum PE=1 SV=2	--	--	--	--	--	--	--	--	--	--	GO:0008152//metabolic process	GO:0016597//amino acid binding	-
CL10036.Contig1_All	1815	147	4.9168	472	16.5511	1.75114	7.11806e-43	Up	75	2.5042	-0.97337	8.85823e-06	#N/A	gi|323447296|gb|EGB03224.1|	54.7	6e-06	expressed protein [Aureococcus anophagefferens]	--	--	--	--	--	--	--	--	--	--	--	--	--	K08592	1e-06	53.5	osa:4326283	sentrin-specific protease 1 [EC:3.4.22.-]	-	-	-
CL10036.Contig2_All	1026	23	1.3609	105	6.5133	2.25883	7.90616e-14	Up	24	1.4176	0.0588894	0.936025	#N/A	gi|323451474|gb|EGB07351.1|	62.8	1e-08	hypothetical protein AURANDRAFT_71850 [Aureococcus anophagefferens]	--	--	--	--	--	--	--	--	--	--	--	--	--	--	--	--	--	--	-	-	-
CL10036.Contig3_All	515	5	0.5894	16	1.9773	1.74621	0.0242707	#N/A	4	0.4707	-0.324439	0.838652	#N/A	gi|323454001|gb|EGB09872.1|	51.6	6e-06	hypothetical protein AURANDRAFT_71291, partial [Aureococcus anophagefferens]	--	--	--	--	--	--	--	--	--	--	--	--	--	--	--	--	--	--	-	-	-
CL10036.Contig4_All	488	13	1.6172	33	4.3038	1.41211	0.00433621	#N/A	12	1.4902	-0.117992	0.90126	#N/A	gi|323451474|gb|EGB07351.1|	51.2	7e-06	hypothetical protein AURANDRAFT_71850 [Aureococcus anophagefferens]	--	--	--	--	--	--	--	--	--	--	--	--	--	--	--	--	--	--	-	-	-
CL10037.Contig1_All	765	155	12.3002	34	2.8286	-2.12052	1.4147e-17	Down	154	12.1995	-0.0118598	0.982261	#N/A	gi|326495374|dbj|BAJ85783.1|	528.1	5e-149	predicted protein [Hordeum vulgare subsp. vulgare]	gi|357158468|ref|XM_003578089.1|	1025	0	PREDICTED: Brachypodium distachyon cellulose synthase A catalytic subunit 9 [UDP-forming]-like (LOC100843814), mRNA	sp|Q69P51|CESA9_ORYSJ	512	1e-145	Cellulose synthase A catalytic subunit 9 [UDP-forming] OS=Oryza sativa subsp. japonica GN=CESA9 PE=2 SV=1	alr3757	79	8e-15	COG1215	Glycosyltransferases, probably involved in cell wall biogenesis	K10999	2e-148	523	bdi:100843814	cellulose synthase A [EC:2.4.1.12]	GO:0030244//cellulose biosynthetic process;GO:0009834//secondary cell wall biogenesis;GO:0010400//rhamnogalacturonan I side chain metabolic process	GO:0008270//zinc ion binding;GO:0016760//cellulose synthase (UDP-forming) activity	GO:0016021//integral to membrane;GO:0009507//chloroplast;GO:0005886//plasma membrane
CL10037.Contig2_All	1097	132	7.3048	147	8.5285	0.223447	0.269362	#N/A	224	12.3744	0.760442	8.73736e-06	#N/A	gi|298716928|gb|ADI99492.1|	664.8	0	cellulose synthase [Hordeum vulgare subsp. vulgare]	gi|224030456|gb|BT067407.1|	1318	0	Zea mays full-length cDNA clone ZM_BFc0039E23 mRNA, complete cds	sp|Q9AV71|CESA7_ORYSJ	649	0	Cellulose synthase A catalytic subunit 7 [UDP-forming] OS=Oryza sativa subsp. japonica GN=CESA7 PE=2 SV=1	alr3757	70.5	5e-12	COG1215	Glycosyltransferases, probably involved in cell wall biogenesis	K10999	0	662	bdi:100830844	cellulose synthase A [EC:2.4.1.12]	GO:0010413//glucuronoxylan metabolic process;GO:0009867//jasmonic acid mediated signaling pathway;GO:0030244//cellulose biosynthetic process;GO:0042742//defense response to bacterium;GO:0052386//cell wall thickening;GO:0009834//secondary cell wall biogenesis;GO:0045492//xylan biosynthetic process;GO:0009863//salicylic acid mediated signaling pathway;GO:0050832//defense response to fungus;GO:00098…	GO:0008270//zinc ion binding;GO:0016760//cellulose synthase (UDP-forming) activity	GO:0016021//integral to membrane;GO:0005886//plasma membrane
CL10038.Contig1_All	1801	36	1.2135	34	1.2015	-0.0143375	0.974515	#N/A	65	2.1872	0.849911	0.0147794	#N/A	gi|326519142|dbj|BAJ96570.1|	810.8	0	predicted protein [Hordeum vulgare subsp. vulgare]	gi|357122714|ref|XM_003563012.1|	1447	0	PREDICTED: Brachypodium distachyon MATE efflux family protein ALF5-like (LOC100833976), mRNA	sp|Q9LUH2|ALF5_ARATH	520	1e-147	MATE efflux family protein ALF5 OS=Arabidopsis thaliana GN=ALF5 PE=2 SV=1	SPCC4B3.13	265	2e-70	COG0534	Na+-driven multidrug efflux pump	K03327	0	796	bdi:100833976	multidrug resistance protein, MATE family	GO:0006855//drug transmembrane transport	GO:0015297//antiporter activity;GO:0015238//drug transmembrane transporter activity	GO:0016020//membrane
CL10038.Contig2_All	1751	24	0.8321	28	1.0177	0.290484	0.556621	#N/A	49	1.6959	1.02722	0.0131047	#N/A	gi|326519142|dbj|BAJ96570.1|	810.8	0	predicted protein [Hordeum vulgare subsp. vulgare]	gi|357122714|ref|XM_003563012.1|	1447	0	PREDICTED: Brachypodium distachyon MATE efflux family protein ALF5-like (LOC100833976), mRNA	sp|Q9LUH2|ALF5_ARATH	520	1e-147	MATE efflux family protein ALF5 OS=Arabidopsis thaliana GN=ALF5 PE=2 SV=1	SPCC4B3.13	265	2e-70	COG0534	Na+-driven multidrug efflux pump	K03327	0	796	bdi:100833976	multidrug resistance protein, MATE family	GO:0006855//drug transmembrane transport	GO:0015297//antiporter activity;GO:0015238//drug transmembrane transporter activity	GO:0016020//membrane
CL10039.Contig1_All	1321	1327	60.9832	421	20.2834	-1.58811	2.28726e-98	Down	421	19.3135	-1.6588	1.45668e-107	Down	gi|326509615|dbj|BAJ87023.1|	424.1	2e-117	predicted protein [Hordeum vulgare subsp. vulgare] >gi|326512918|dbj|BAK03366.1| predicted protein [Hordeum vulgare subsp. vulgare]	gi|357133430|ref|XM_003568280.1|	731	0	PREDICTED: Brachypodium distachyon transcription factor ILR3-like (LOC100822537), mRNA	sp|Q9FH37|ILR3_ARATH	189	3e-48	Transcription factor ILR3 OS=Arabidopsis thaliana GN=ILR3 PE=1 SV=1	--	--	--	--	--	K13422	3e-06	51.6	osa:4349484	transcription factor MYC2	-	GO:0046983//protein dimerization activity;GO:0003677//DNA binding	GO:0005739//mitochondrion
CL10039.Contig2_All	1117	959	52.1204	293	16.6946	-1.64247	9.36881e-75	Down	659	35.7531	-0.54378	9.30653e-13	#N/A	gi|357133431|ref|XP_003568328.1|	424.9	1e-117	PREDICTED: transcription factor ILR3-like [Brachypodium distachyon]	gi|357133430|ref|XM_003568280.1|	728	0	PREDICTED: Brachypodium distachyon transcription factor ILR3-like (LOC100822537), mRNA	sp|Q9FH37|ILR3_ARATH	191	5e-49	Transcription factor ILR3 OS=Arabidopsis thaliana GN=ILR3 PE=1 SV=1	--	--	--	--	--	K14325	1e-06	52.4	mtr:MTR_2g069490	RNA-binding protein with serine-rich domain 1	-	GO:0046983//protein dimerization activity;GO:0003677//DNA binding	GO:0005739//mitochondrion
CL1004.Contig1_All	223	14	3.8112	3	0.8562	-2.15423	0.0199834	#N/A	4	1.087	-1.80989	0.0552013	#N/A	gi|242094490|ref|XP_002437735.1|	162.2	2e-39	hypothetical protein SORBIDRAFT_10g001530 [Sorghum bicolor] >gi|241915958|gb|EER89102.1| hypothetical protein SORBIDRAFT_10g001530 [Sorghum bicolor]	gi|241987441|dbj|AK334698.1|	323	4e-86	Triticum aestivum cDNA, clone: WT010_M03, cultivar: Chinese Spring	sp|O82485|OPT7_ARATH	136	3e-33	Oligopeptide transporter 7 OS=Arabidopsis thaliana GN=OPT7 PE=2 SV=1	--	--	--	--	--	--	--	--	--	--	GO:0006857//oligopeptide transport;GO:0055085//transmembrane transport	-	GO:0005886//plasma membrane
CL1004.Contig2_All	695	51	4.4548	20	1.8315	-1.28233	0.00122671	#N/A	36	3.1391	-0.50501	0.218333	#N/A	gi|326495704|dbj|BAJ85948.1|	370.5	1e-101	predicted protein [Hordeum vulgare subsp. vulgare]	gi|151426006|dbj|AK248429.1|	781	0	Hordeum vulgare subsp. vulgare cDNA clone: FLbaf174j22, mRNA sequence	sp|O82485|OPT7_ARATH	328	2e-90	Oligopeptide transporter 7 OS=Arabidopsis thaliana GN=OPT7 PE=2 SV=1	XF1267	63.2	4e-10	COG5297	Cellobiohydrolase A (1,4-beta-cellobiosidase A)	K14325	4e-13	73.2	ath:AT1G16610	RNA-binding protein with serine-rich domain 1	GO:0006857//oligopeptide transport;GO:0055085//transmembrane transport	-	GO:0005886//plasma membrane
CL1004.Contig3_All	296	29	5.9477	22	4.7303	-0.3304	0.509488	#N/A	19	3.8899	-0.612599	0.277363	#N/A	gi|55295864|dbj|BAD67732.1|	192.2	2e-48	putative sexual differentiation process protein isp4 [Oryza sativa Japonica Group]	gi|241987441|dbj|AK334698.1|	381	1e-103	Triticum aestivum cDNA, clone: WT010_M03, cultivar: Chinese Spring	sp|O82485|OPT7_ARATH	169	3e-43	Oligopeptide transporter 7 OS=Arabidopsis thaliana GN=OPT7 PE=2 SV=1	--	--	--	--	--	--	--	--	--	--	GO:0006857//oligopeptide transport;GO:0055085//transmembrane transport	GO:0015198//oligopeptide transporter activity	GO:0005886//plasma membrane
CL1004.Contig4_All	1620	196	7.3449	67	2.6322	-1.48047	9.70793e-14	Down	228	8.5291	0.215651	0.241666	#N/A	gi|326494120|dbj|BAJ85522.1|	1093.6	0	predicted protein [Hordeum vulgare subsp. vulgare]	gi|151426006|dbj|AK248429.1|	2006	0	Hordeum vulgare subsp. vulgare cDNA clone: FLbaf174j22, mRNA sequence	sp|O82485|OPT7_ARATH	896	0	Oligopeptide transporter 7 OS=Arabidopsis thaliana GN=OPT7 PE=2 SV=1	YGL114w	50.8	7e-06	COG1297	Predicted membrane protein	--	--	--	--	--	GO:0006857//oligopeptide transport;GO:0055085//transmembrane transport	-	GO:0005886//plasma membrane
CL1004.Contig5_All	479	47	5.9567	14	1.8602	-1.67906	0.000133146	Down	62	7.844	0.397076	0.283744	#N/A	gi|242094490|ref|XP_002437735.1|	318.5	2e-86	hypothetical protein SORBIDRAFT_10g001530 [Sorghum bicolor] >gi|241915958|gb|EER89102.1| hypothetical protein SORBIDRAFT_10g001530 [Sorghum bicolor]	gi|241987441|dbj|AK334698.1|	563	1e-158	Triticum aestivum cDNA, clone: WT010_M03, cultivar: Chinese Spring	sp|O82485|OPT7_ARATH	268	1e-72	Oligopeptide transporter 7 OS=Arabidopsis thaliana GN=OPT7 PE=2 SV=1	--	--	--	--	--	--	--	--	--	--	GO:0006857//oligopeptide transport;GO:0055085//transmembrane transport	-	GO:0005886//plasma membrane
CL1004.Contig6_All	288	17	3.5834	11	2.4309	-0.559839	0.40817	#N/A	18	3.7876	0.0799549	0.922262	#N/A	gi|357125302|ref|XP_003564333.1|	191	4e-48	PREDICTED: oligopeptide transporter 7-like [Brachypodium distachyon]	gi|241987441|dbj|AK334698.1|	349	1e-93	Triticum aestivum cDNA, clone: WT010_M03, cultivar: Chinese Spring	sp|O82485|OPT7_ARATH	176	4e-45	Oligopeptide transporter 7 OS=Arabidopsis thaliana GN=OPT7 PE=2 SV=1	--	--	--	--	--	--	--	--	--	--	GO:0006857//oligopeptide transport;GO:0055085//transmembrane transport	-	GO:0005886//plasma membrane
CL1004.Contig7_All	1185	22	1.1271	23	1.2353	0.132246	0.804661	#N/A	40	2.0456	0.859909	0.0636678	#N/A	gi|326530580|dbj|BAJ97716.1|	649.4	0	predicted protein [Hordeum vulgare subsp. vulgare]	gi|151426006|dbj|AK248429.1|	1063	0	Hordeum vulgare subsp. vulgare cDNA clone: FLbaf174j22, mRNA sequence	sp|O82485|OPT7_ARATH	551	3e-157	Oligopeptide transporter 7 OS=Arabidopsis thaliana GN=OPT7 PE=2 SV=1	XF1267	72.8	1e-12	COG5297	Cellobiohydrolase A (1,4-beta-cellobiosidase A)	K03006	2e-13	75.1	aly:ARALYDRAFT_491060	DNA-directed RNA polymerase II subunit RPB1 [EC:2.7.7.6]	GO:0006857//oligopeptide transport;GO:0055085//transmembrane transport	-	GO:0005886//plasma membrane
CL1004.Contig8_All	1333	26	1.1841	29	1.3846	0.225678	0.63961	#N/A	48	2.1822	0.881992	0.0346062	#N/A	gi|326530580|dbj|BAJ97716.1|	718.8	0	predicted protein [Hordeum vulgare subsp. vulgare]	gi|151426006|dbj|AK248429.1|	1072	0	Hordeum vulgare subsp. vulgare cDNA clone: FLbaf174j22, mRNA sequence	sp|O82485|OPT7_ARATH	610	7e-175	Oligopeptide transporter 7 OS=Arabidopsis thaliana GN=OPT7 PE=2 SV=1	XF1267	72.8	1e-12	COG5297	Cellobiohydrolase A (1,4-beta-cellobiosidase A)	K03006	2e-13	75.1	aly:ARALYDRAFT_491060	DNA-directed RNA polymerase II subunit RPB1 [EC:2.7.7.6]	GO:0006857//oligopeptide transport;GO:0055085//transmembrane transport	-	GO:0005886//plasma membrane
CL10040.Contig1_All	3398	1087	19.42	1484	27.7953	0.517298	1.9049e-18	#N/A	1106	19.7248	0.0224675	0.813798	#N/A	gi|357120069|ref|XP_003561753.1|	1131.7	0	PREDICTED: protein DYAD-like [Brachypodium distachyon]	gi|357120068|ref|XM_003561705.1|	1711	0	PREDICTED: Brachypodium distachyon protein DYAD-like (LOC100821373), mRNA	sp|Q9FGN8|DYAD_ARATH	293	3e-79	Protein DYAD OS=Arabidopsis thaliana GN=DYAD PE=1 SV=2	XF1267	59.3	4e-08	COG5297	Cellobiohydrolase A (1,4-beta-cellobiosidase A)	K15191	5e-20	99	sbi:SORBI_04g005500	La-related protein 7	GO:0007126//meiosis	-	GO:0009536//plastid
CL10041.Contig1_All	340	58	10.356	26	4.8669	-1.08939	0.00251324	#N/A	17	3.0301	-1.77303	1.08826e-05	Down	gi|357118110|ref|XP_003560801.1|	191.4	3e-48	PREDICTED: U-box domain-containing protein 35-like [Brachypodium distachyon]	gi|357118109|ref|XM_003560753.1|	278	3e-72	PREDICTED: Brachypodium distachyon U-box domain-containing protein 35-like (LOC100826714), mRNA	sp|Q9FKG5|PUB51_ARATH	45.1	1e-05	U-box domain-containing protein 51 OS=Arabidopsis thaliana GN=PUB51 PE=2 SV=2	--	--	--	--	--	--	--	--	--	--	GO:0006950//response to stress	-	-
CL10041.Contig2_All	278	13	2.8388	15	3.4341	0.274651	0.689439	#N/A	6	1.3079	-1.11803	0.228323	#N/A	gi|357118110|ref|XP_003560801.1|	30.4	2e-17	PREDICTED: U-box domain-containing protein 35-like [Brachypodium distachyon]	gi|357118109|ref|XM_003560753.1|	125	3e-26	PREDICTED: Brachypodium distachyon U-box domain-containing protein 35-like (LOC100826714), mRNA	--	--	--	--	--	--	--	--	--	--	--	--	--	--	-	-	-
CL10042.Contig1_All	212	10	2.8636	13	3.9027	0.446643	0.552712	#N/A	14	4.002	0.482891	0.587704	#N/A	--	--	--	--	--	--	--	--	--	--	--	--	--	--	--	--	--	--	--	--	--	--	-	-	-
CL10043.Contig1_All	222	4	1.0938	14	4.0136	1.87555	0.027836	#N/A	9	2.4568	1.16743	0.319038	#N/A	--	--	--	--	--	--	--	--	--	--	--	--	--	--	--	--	--	--	--	--	--	--	-	-	-
CL10043.Contig2_All	661	28	2.5716	52	5.0068	0.961223	0.00837718	#N/A	29	2.6588	0.048109	0.944819	#N/A	--	--	--	--	--	--	--	--	--	--	--	--	--	--	--	--	--	--	--	--	--	--	-	-	-
CL10043.Contig3_All	431	29	4.0847	22	3.2487	-0.330368	0.509552	#N/A	26	3.6558	-0.160043	0.793938	#N/A	--	--	--	--	--	--	--	--	--	--	--	--	--	--	--	--	--	--	--	--	--	--	-	-	-
CL10044.Contig1_All	1984	323	9.8833	507	16.264	0.718617	1.10151e-11	#N/A	279	8.522	-0.213801	0.154983	#N/A	gi|357129917|ref|XP_003566606.1|	932.2	0	PREDICTED: uncharacterized aarF domain-containing protein kinase At5g05200, chloroplastic-like [Brachypodium distachyon]	gi|151420021|dbj|AK251373.1|	2246	0	Hordeum vulgare subsp. vulgare cDNA clone: FLbaf116g12, mRNA sequence	sp|Q9ASX5|Y5520_ARATH	755	0	Uncharacterized aarF domain-containing protein kinase At5g05200, chloroplastic OS=Arabidopsis thaliana GN=At5g05200 PE=1 SV=1	Rv0647c	209	1e-53	COG0661	Predicted unusual protein kinase	K08869	0	769	pop:POPTR_1114997	aarF domain-containing kinase	GO:0015996//chlorophyll catabolic process;GO:0000023//maltose metabolic process;GO:0019252//starch biosynthetic process;GO:0016310//phosphorylation;GO:0043085//positive regulation of catalytic activity	GO:0016301//kinase activity	GO:0010287//plastoglobule;GO:0005886//plasma membrane
CL10044.Contig2_All	1408	24	1.0348	25	1.1301	0.127098	0.805015	#N/A	33	1.4203	0.456844	0.392994	#N/A	gi|357129917|ref|XP_003566606.1|	724.9	0	PREDICTED: uncharacterized aarF domain-containing protein kinase At5g05200, chloroplastic-like [Brachypodium distachyon]	gi|151420021|dbj|AK251373.1|	1713	0	Hordeum vulgare subsp. vulgare cDNA clone: FLbaf116g12, mRNA sequence	sp|Q9ASX5|Y5520_ARATH	619	2e-177	Uncharacterized aarF domain-containing protein kinase At5g05200, chloroplastic OS=Arabidopsis thaliana GN=At5g05200 PE=1 SV=1	Rv0647c	199	1e-50	COG0661	Predicted unusual protein kinase	K08869	5e-177	619	ath:AT5G05200	aarF domain-containing kinase	GO:0015996//chlorophyll catabolic process;GO:0000023//maltose metabolic process;GO:0019252//starch biosynthetic process;GO:0016310//phosphorylation;GO:0043085//positive regulation of catalytic activity	GO:0016301//kinase activity	GO:0010287//plastoglobule;GO:0005886//plasma membrane
CL10045.Contig1_All	267	31	7.0484	7	1.6686	-2.07866	0.000391302	Down	6	1.3618	-2.37178	0.000155781	Down	gi|357158021|ref|XP_003577991.1|	148.7	2e-35	PREDICTED: probable protein phosphatase 2C 68-like [Brachypodium distachyon]	gi|357158020|ref|XM_003577943.1|	176	7e-42	PREDICTED: Brachypodium distachyon probable protein phosphatase 2C 68-like (LOC100823313), mRNA	sp|Q0J2L7|P2C68_ORYSJ	130	2e-31	Probable protein phosphatase 2C 68 OS=Oryza sativa subsp. japonica GN=Os09g0325700 PE=2 SV=2	YDL006w	52.8	2e-07	COG0631	Serine/threonine protein phosphatase	K14497	2e-36	148	bdi:100823313	protein phosphatase 2C [EC:3.1.3.16]	GO:0009788//negative regulation of abscisic acid mediated signaling pathway;GO:0006470//protein dephosphorylation;GO:0009414//response to water deprivation;GO:0009409//response to cold;GO:0042538//hyperosmotic salinity response;GO:0010119//regulation of stomatal movement	GO:0046872//metal ion binding;GO:0004722//protein serine/threonine phosphatase activity;GO:0005515//protein binding	GO:0005829//cytosol;GO:0005634//nucleus
CL10045.Contig2_All	298	29	5.9078	67	14.3093	1.27626	0.00012106	Up	22	4.4739	-0.401088	0.491786	#N/A	gi|357158021|ref|XP_003577991.1|	151	5e-36	PREDICTED: probable protein phosphatase 2C 68-like [Brachypodium distachyon]	gi|357158020|ref|XM_003577943.1|	220	6e-55	PREDICTED: Brachypodium distachyon probable protein phosphatase 2C 68-like (LOC100823313), mRNA	sp|Q0J2L7|P2C68_ORYSJ	137	1e-33	Probable protein phosphatase 2C 68 OS=Oryza sativa subsp. japonica GN=Os09g0325700 PE=2 SV=2	YDL006w	58.2	4e-09	COG0631	Serine/threonine protein phosphatase	K14497	3e-37	150	bdi:100823313	protein phosphatase 2C [EC:3.1.3.16]	GO:0009788//negative regulation of abscisic acid mediated signaling pathway;GO:0006470//protein dephosphorylation;GO:0009414//response to water deprivation;GO:0009409//response to cold;GO:0042538//hyperosmotic salinity response;GO:0010119//regulation of stomatal movement	GO:0046872//metal ion binding;GO:0004722//protein serine/threonine phosphatase activity;GO:0005515//protein binding	GO:0005829//cytosol;GO:0005634//nucleus
CL10046.Contig1_All	301	2	0.4034	13	2.7488	2.76852	0.00707827	#N/A	1	0.2013	-1.00286	0.750348	#N/A	--	--	--	--	--	--	--	--	--	--	--	--	--	--	--	--	--	--	--	--	--	--	-	-	-
CL10046.Contig2_All	383	10	1.5851	5	0.8309	-0.931827	0.325315	#N/A	3	0.4747	-1.73949	0.133211	#N/A	--	--	--	--	--	--	--	--	--	--	--	--	--	--	--	--	--	--	--	--	--	--	-	-	-
CL10046.Contig3_All	898	119	8.0448	113	8.0087	-0.00648848	0.978114	#N/A	130	8.773	0.125014	0.653931	#N/A	--	--	--	--	--	--	--	--	--	--	--	--	--	--	--	--	--	--	--	--	--	--	-	-	-
CL10047.Contig1_All	1920	12	0.3794	68	2.2541	2.57076	1.3102e-10	Up	15	0.4734	0.31934	0.710446	#N/A	gi|357120148|ref|XP_003561791.1|	22.7	3e-06	PREDICTED: chromosome transmission fidelity protein 18 homolog [Brachypodium distachyon]	--	--	--	--	--	--	--	--	--	--	--	--	--	K11269	3e-07	52.4	bdi:100835692	chromosome transmission fidelity protein 18	-	-	-
CL10047.Contig2_All	1862	17	0.5543	45	1.5381	1.47241	0.000494923	Up	8	0.2604	-1.08994	0.16354	#N/A	gi|357120148|ref|XP_003561791.1|	22.7	3e-06	PREDICTED: chromosome transmission fidelity protein 18 homolog [Brachypodium distachyon]	--	--	--	--	--	--	--	--	--	--	--	--	--	K11269	3e-07	52.4	bdi:100835692	chromosome transmission fidelity protein 18	-	-	-
CL10047.Contig3_All	485	3	0.3755	54	7.0862	4.23813	5.75357e-13	Up	5	0.6248	0.734582	0.650203	#N/A	--	--	--	--	--	--	--	--	--	--	--	--	--	--	--	--	--	--	--	--	--	--	-	-	-
CL10047.Contig4_All	843	3	0.216	142	10.7207	5.63322	9.52076e-39	Up	6	0.4313	0.99766	0.508433	#N/A	--	--	--	--	--	--	--	--	--	--	--	--	--	--	--	--	--	--	--	--	--	--	-	-	-
CL10048.Contig1_All	370	15	2.4611	34	5.8484	1.24874	0.00871993	#N/A	20	3.2757	0.4125	0.568636	#N/A	--	--	--	--	--	--	--	--	--	--	--	--	--	--	--	--	--	--	--	--	--	--	-	-	-
CL10048.Contig2_All	270	23	5.1714	21	4.9501	-0.0630972	0.921088	#N/A	5	1.1222	-2.20423	0.00257555	#N/A	--	--	--	--	--	--	--	--	--	--	--	--	--	--	--	--	--	--	--	--	--	--	-	-	-
CL10049.Contig1_All	410	10	1.4807	9	1.3971	-0.0838441	0.933355	#N/A	12	1.7737	0.260483	0.790719	#N/A	gi|357123793|ref|XP_003563592.1|	58.5	3e-08	PREDICTED: potassium transporter 10-like [Brachypodium distachyon]	gi|241987489|dbj|AK334746.1|	69.9	2e-09	Triticum aestivum cDNA, clone: WT010_O14, cultivar: Chinese Spring	--	--	--	--	--	--	--	--	--	--	--	--	--	--	-	-	-
CL10049.Contig2_All	234	0	0	2	0.544	9.08746	0.310011	#N/A	1	0.259	8.01681	0.653071	#N/A	--	--	--	--	gi|241987489|dbj|AK334746.1|	69.9	1e-09	Triticum aestivum cDNA, clone: WT010_O14, cultivar: Chinese Spring	--	--	--	--	--	--	--	--	--	--	--	--	--	--	-	-	-
CL10049.Contig3_All	884	142	9.7517	113	8.1355	-0.261423	0.214318	#N/A	133	9.1176	-0.0969996	0.713837	#N/A	gi|125601516|gb|EAZ41092.1|	285	1e-75	hypothetical protein OsJ_25584 [Oryza sativa Japonica Group]	gi|241987489|dbj|AK334746.1|	484	1e-134	Triticum aestivum cDNA, clone: WT010_O14, cultivar: Chinese Spring	sp|Q7XIV8|HAK9_ORYSJ	285	3e-77	Probable potassium transporter 9 OS=Oryza sativa subsp. japonica GN=HAK9 PE=2 SV=1	CC0131	91.7	2e-18	COG3158	K+ transporter	K03549	9e-77	285	osa:4344288	KUP system potassium uptake protein	GO:0071805//potassium ion transmembrane transport	GO:0015079//potassium ion transmembrane transporter activity	GO:0005886//plasma membrane;GO:0016021//integral to membrane
CL10049.Contig4_All	304	7	1.3979	2	0.4187	-1.73927	0.184821	#N/A	6	1.1961	-0.224923	0.865428	#N/A	--	--	--	--	gi|241987489|dbj|AK334746.1|	69.9	1e-09	Triticum aestivum cDNA, clone: WT010_O14, cultivar: Chinese Spring	--	--	--	--	--	--	--	--	--	--	--	--	--	--	-	-	-
CL10049.Contig5_All	576	59	6.2183	55	6.0772	-0.0331134	0.931756	#N/A	68	7.1543	0.20229	0.593725	#N/A	gi|357123793|ref|XP_003563592.1|	156.8	1e-37	PREDICTED: potassium transporter 10-like [Brachypodium distachyon]	gi|241987489|dbj|AK334746.1|	317	7e-84	Triticum aestivum cDNA, clone: WT010_O14, cultivar: Chinese Spring	sp|Q67VS5|HAK10_ORYSJ	135	1e-32	Potassium transporter 10 OS=Oryza sativa subsp. japonica GN=HAK10 PE=2 SV=1	CC0131	59.3	4e-09	COG3158	K+ transporter	K03549	1e-22	103	osa:4344288	KUP system potassium uptake protein	GO:0071805//potassium ion transmembrane transport	GO:0015079//potassium ion transmembrane transporter activity	GO:0005886//plasma membrane;GO:0005774//vacuolar membrane;GO:0016021//integral to membrane
CL1005.Contig1_All	2405	10	0.2524	4490	118.821	8.87886	0	Up	27	0.6803	1.43046	0.0185126	#N/A	gi|2443320|dbj|BAA22288.1|	85.1	6e-15	polyprotein [Oryza australiensis]	gi|194131647|gb|EU835198.1|	105	2e-19	Triticum turgidum subsp. dicoccoides clones BAC 391M13 and BAC 1144M20 genomic sequence	--	--	--	--	--	--	--	--	--	--	--	--	--	--	-	GO:0005488//binding	GO:0005739//mitochondrion
CL1005.Contig2_All	209	0	0	30	9.1356	13.1573	2.89736e-09	Up	0	0	#N/A	#N/A	#N/A	--	--	--	--	gi|239702082|emb|FN376853.1|	234	3e-59	Lolium perenne partial putative non-autonomous helitron with gi pseudogene fragment, clone Lp-psGI.2	--	--	--	--	--	--	--	--	--	--	--	--	--	--	-	-	-
CL1005.Contig3_All	220	0	0	40	11.5717	13.4983	2.86713e-12	Up	0	0	#N/A	#N/A	#N/A	--	--	--	--	gi|239702082|emb|FN376853.1|	133	8e-29	Lolium perenne partial putative non-autonomous helitron with gi pseudogene fragment, clone Lp-psGI.2	--	--	--	--	--	--	--	--	--	--	--	--	--	--	-	-	-
CL1005.Contig4_All	227	0	0	70	19.626	14.2605	2.15119e-21	Up	0	0	#N/A	#N/A	#N/A	--	--	--	--	--	--	--	--	--	--	--	--	--	--	--	--	--	--	--	--	--	--	-	-	-
CL10050.Contig1_All	1198	82	4.1553	155	8.2345	0.986728	1.37805e-06	#N/A	123	6.222	0.582426	0.0158885	#N/A	gi|428170287|gb|EKX39213.1|	56.6	9e-07	hypothetical protein GUITHDRAFT_143621 [Guillardia theta CCMP2712]	--	--	--	--	sp|Q9C6S1|FH14_ARATH	53.1	3e-07	Formin-like protein 14 OS=Arabidopsis thaliana GN=FH14 PE=3 SV=3	--	--	--	--	--	--	--	--	--	--	-	-	-
CL10051.Contig1_All	473	2	0.2567	11	1.4801	2.52754	0.0200684	#N/A	0	0	-8.00394	0.405761	#N/A	--	--	--	--	--	--	--	--	--	--	--	--	--	--	--	--	--	--	--	--	--	--	-	-	-
CL10051.Contig2_All	944	11	0.7074	73	4.9217	2.79856	2.3867e-12	Up	8	0.5136	-0.461881	0.645619	#N/A	--	--	--	--	--	--	--	--	--	--	--	--	--	--	--	--	--	--	--	--	--	--	-	-	-
CL10052.Contig1_All	540	26	2.923	19	2.2393	-0.384402	0.470887	#N/A	18	2.02	-0.533095	0.382123	#N/A	gi|357117291|ref|XP_003560405.1|	302.4	2e-81	PREDICTED: uncharacterized protein LOC100832202 [Brachypodium distachyon]	gi|357117290|ref|XM_003560357.1|	492	1e-136	PREDICTED: Brachypodium distachyon uncharacterized LOC100832202 (LOC100832202), mRNA	--	--	--	--	--	--	--	--	--	--	--	--	--	--	-	GO:0008375//acetylglucosaminyltransferase activity	GO:0016020//membrane
CL10052.Contig2_All	1820	305	10.1735	253	8.8473	-0.201507	0.151251	#N/A	240	7.9914	-0.348296	0.0180386	#N/A	gi|357117291|ref|XP_003560405.1|	758.4	0	PREDICTED: uncharacterized protein LOC100832202 [Brachypodium distachyon]	gi|357117290|ref|XM_003560357.1|	1594	0	PREDICTED: Brachypodium distachyon uncharacterized LOC100832202 (LOC100832202), mRNA	--	--	--	--	--	--	--	--	--	--	--	--	--	--	-	GO:0008375//acetylglucosaminyltransferase activity	GO:0016020//membrane
CL10053.Contig1_All	219	13	3.6036	49	14.2401	1.98245	5.33648e-06	Up	26	7.1947	0.997496	0.0975144	#N/A	--	--	--	--	gi|357137664|ref|XM_003570372.1|	58	4e-06	PREDICTED: Brachypodium distachyon RING-H2 finger protein ATL67-like (LOC100839918), mRNA	--	--	--	--	--	--	--	--	--	--	--	--	--	--	-	-	-
CL10053.Contig2_All	359	44	7.4405	99	17.551	1.23808	3.87737e-06	Up	55	9.2843	0.319394	0.430298	#N/A	--	--	--	--	gi|357137664|ref|XM_003570372.1|	58	6e-06	PREDICTED: Brachypodium distachyon RING-H2 finger protein ATL67-like (LOC100839918), mRNA	--	--	--	--	--	--	--	--	--	--	--	--	--	--	-	-	-
CL10053.Contig3_All	222	33	9.0241	58	16.6278	0.881742	0.00968941	#N/A	31	8.4623	-0.0927332	0.87247	#N/A	--	--	--	--	gi|357137664|ref|XM_003570372.1|	58	4e-06	PREDICTED: Brachypodium distachyon RING-H2 finger protein ATL67-like (LOC100839918), mRNA	--	--	--	--	--	--	--	--	--	--	--	--	--	--	-	-	-
CL10053.Contig4_All	1412	1115	47.9383	2261	101.912	1.08808	9.9367e-99	Up	1503	64.5068	0.428273	6.98557e-13	#N/A	gi|357137665|ref|XP_003570420.1|	342.8	8e-93	PREDICTED: RING-H2 finger protein ATL67-like [Brachypodium distachyon]	gi|357137664|ref|XM_003570372.1|	656	0	PREDICTED: Brachypodium distachyon RING-H2 finger protein ATL67-like (LOC100839918), mRNA	sp|Q8LE94|RING3_ARATH	96.3	4e-20	E3 ubiquitin-protein ligase At3g02290 OS=Arabidopsis thaliana GN=At3g02290 PE=2 SV=1	--	--	--	--	--	K02936	7e-24	110	rcu:RCOM_0790270	large subunit ribosomal protein L7Ae	-	GO:0008270//zinc ion binding	-
CL10054.Contig1_All	2510	577	13.9555	192	4.8684	-1.51931	1.87722e-40	Down	714	17.2388	0.304826	0.00085322	#N/A	gi|326526063|dbj|BAJ93208.1|	1261.9	0	predicted protein [Hordeum vulgare subsp. vulgare]	gi|182382493|gb|EU431190.1|	1699	0	Triticum aestivum cultivar Torero subtilisin protease mRNA, partial cds	sp|O65351|SUBL_ARATH	702	0	Subtilisin-like protease OS=Arabidopsis thaliana GN=ARA12 PE=1 SV=1	BH0831	147	7e-35	COG1404	Subtilisin-like serine proteases	K13171	6e-22	104	ath:AT2G29210	serine/arginine repetitive matrix protein 1	GO:0006508//proteolysis;GO:0043086//negative regulation of catalytic activity	GO:0042802//identical protein binding;GO:0004252//serine-type endopeptidase activity	GO:0009505//plant-type cell wall;GO:0005773//vacuole;GO:0016023//cytoplasmic membrane-bounded vesicle;GO:0005886//plasma membrane;GO:0048046//apoplast
CL10054.Contig2_All	2591	578	13.5426	166	4.0776	-1.73171	9.04291e-49	Down	1957	45.7725	1.75698	1.51346e-171	Up	gi|326526063|dbj|BAJ93208.1|	1269.2	0	predicted protein [Hordeum vulgare subsp. vulgare]	gi|357137817|ref|XM_003570448.1|	1735	0	PREDICTED: Brachypodium distachyon subtilisin-like protease-like (LOC100837181), mRNA	sp|O65351|SUBL_ARATH	706	0	Subtilisin-like protease OS=Arabidopsis thaliana GN=ARA12 PE=1 SV=1	BH0831	143	2e-33	COG1404	Subtilisin-like serine proteases	K01115	1e-19	97.1	vcn:VOLCADRAFT_99471	phospholipase D [EC:3.1.4.4]	GO:0006508//proteolysis;GO:0043086//negative regulation of catalytic activity	GO:0042802//identical protein binding;GO:0004252//serine-type endopeptidase activity	GO:0009505//plant-type cell wall;GO:0005773//vacuole;GO:0016023//cytoplasmic membrane-bounded vesicle;GO:0005886//plasma membrane;GO:0048046//apoplast
CL10054.Contig3_All	836	63	4.5748	6	0.4568	-3.32407	7.70246e-12	Down	109	7.9014	0.7884	0.00225184	#N/A	gi|326526239|dbj|BAJ97136.1|	374.4	1e-102	predicted protein [Hordeum vulgare subsp. vulgare]	gi|226510541|ref|NM_001152377.1|	244	1e-61	Zea mays uncharacterized LOC100279360 (LOC100279360), mRNA >gi|219884696|gb|BT054116.1| Zea mays full-length cDNA clone ZM_BFb0110E09 mRNA, complete cds	sp|O65351|SUBL_ARATH	187	8e-48	Subtilisin-like protease OS=Arabidopsis thaliana GN=ARA12 PE=1 SV=1	--	--	--	--	--	K14325	9e-07	52.4	sbi:SORBI_03g046480	RNA-binding protein with serine-rich domain 1	GO:0006508//proteolysis;GO:0043086//negative regulation of catalytic activity	GO:0042802//identical protein binding;GO:0004252//serine-type endopeptidase activity	GO:0009505//plant-type cell wall;GO:0005773//vacuole;GO:0016023//cytoplasmic membrane-bounded vesicle;GO:0005886//plasma membrane;GO:0048046//apoplast
CL10054.Contig4_All	2538	846	20.2358	245	6.1438	-1.71971	2.03794e-70	Down	611	14.5892	-0.472009	6.68645e-09	#N/A	gi|326526063|dbj|BAJ93208.1|	1259.6	0	predicted protein [Hordeum vulgare subsp. vulgare]	gi|182382493|gb|EU431190.1|	1723	0	Triticum aestivum cultivar Torero subtilisin protease mRNA, partial cds	sp|O65351|SUBL_ARATH	703	0	Subtilisin-like protease OS=Arabidopsis thaliana GN=ARA12 PE=1 SV=1	BH0831	145	4e-34	COG1404	Subtilisin-like serine proteases	K13171	1e-17	90.5	ath:AT2G29210	serine/arginine repetitive matrix protein 1	GO:0006508//proteolysis;GO:0043086//negative regulation of catalytic activity	GO:0042802//identical protein binding;GO:0004252//serine-type endopeptidase activity	GO:0009505//plant-type cell wall;GO:0005773//vacuole;GO:0016023//cytoplasmic membrane-bounded vesicle;GO:0005886//plasma membrane;GO:0048046//apoplast
CL10054.Contig5_All	2444	217	5.3902	92	2.3958	-1.16983	8.43372e-11	Down	388	9.6208	0.835818	4.48249e-11	#N/A	gi|326526063|dbj|BAJ93208.1|	1267.3	0	predicted protein [Hordeum vulgare subsp. vulgare]	gi|182382493|gb|EU431190.1|	1735	0	Triticum aestivum cultivar Torero subtilisin protease mRNA, partial cds	sp|O65351|SUBL_ARATH	708	0	Subtilisin-like protease OS=Arabidopsis thaliana GN=ARA12 PE=1 SV=1	BH0831	141	6e-33	COG1404	Subtilisin-like serine proteases	K13171	4e-20	98.6	ath:AT2G29210	serine/arginine repetitive matrix protein 1	GO:0006508//proteolysis;GO:0043086//negative regulation of catalytic activity	GO:0042802//identical protein binding;GO:0004252//serine-type endopeptidase activity	GO:0009505//plant-type cell wall;GO:0005773//vacuole;GO:0016023//cytoplasmic membrane-bounded vesicle;GO:0005886//plasma membrane;GO:0048046//apoplast
CL10055.Contig1_All	1760	199	6.8641	263	9.5105	0.470451	0.00134058	#N/A	168	5.7847	-0.246828	0.209483	#N/A	gi|357144938|ref|XP_003573466.1|	810.4	0	PREDICTED: nucleolar GTP-binding protein 1-like [Brachypodium distachyon]	gi|357144937|ref|XM_003573418.1|	1530	0	PREDICTED: Brachypodium distachyon nucleolar GTP-binding protein 1-like (LOC100837400), mRNA	sp|Q9C6I8|NOG1_ARATH	129	4e-30	Nucleolar GTP-binding protein 1 OS=Arabidopsis thaliana GN=At1g50920 PE=2 SV=1	PH1320	151	3e-36	COG1084	Predicted GTPase	K06943	0	810	bdi:100837400	nucleolar GTP-binding protein	GO:0015684//ferrous iron transport	GO:0005525//GTP binding;GO:0015093//ferrous iron transmembrane transporter activity	GO:0016021//integral to membrane;GO:0005634//nucleus
CL10055.Contig2_All	1583	86	3.2981	186	7.4781	1.18104	5.33694e-10	Up	73	2.7946	-0.238993	0.456657	#N/A	gi|357144938|ref|XP_003573466.1|	811.2	0	PREDICTED: nucleolar GTP-binding protein 1-like [Brachypodium distachyon]	gi|357144937|ref|XM_003573418.1|	1526	0	PREDICTED: Brachypodium distachyon nucleolar GTP-binding protein 1-like (LOC100837400), mRNA	sp|Q9C6I8|NOG1_ARATH	129	4e-30	Nucleolar GTP-binding protein 1 OS=Arabidopsis thaliana GN=At1g50920 PE=2 SV=1	PH1320	151	3e-36	COG1084	Predicted GTPase	K06943	0	811	bdi:100837400	nucleolar GTP-binding protein	GO:0015684//ferrous iron transport	GO:0005525//GTP binding;GO:0015093//ferrous iron transmembrane transporter activity	GO:0016021//integral to membrane;GO:0005634//nucleus
CL10056.Contig1_All	388	17	2.6599	40	6.5613	1.30261	0.00303536	#N/A	36	5.6228	1.07992	0.0301578	#N/A	gi|357147737|ref|XP_003574464.1|	102.1	2e-21	PREDICTED: ethylene-responsive transcription factor RAP2-4-like [Brachypodium distachyon]	gi|357147736|ref|XM_003574416.1|	117	9e-24	PREDICTED: Brachypodium distachyon ethylene-responsive transcription factor RAP2-4-like (LOC100836054), mRNA	sp|Q6MWG9|FH18_ORYSJ	47.4	2e-06	Formin-like protein 18 OS=Oryza sativa subsp. japonica GN=FH18 PE=2 SV=1	--	--	--	--	--	--	--	--	--	--	-	-	-
CL10057.Contig1_All	270	16	3.5975	26	6.1287	0.768586	0.140953	#N/A	6	1.3467	-1.41757	0.0886622	#N/A	--	--	--	--	--	--	--	--	--	--	--	--	--	--	--	--	--	--	--	--	--	--	-	-	-
CL10057.Contig2_All	447	6	0.8149	6	0.8543	0.0681198	0.949992	#N/A	66	8.9478	3.45684	6.72409e-13	Up	--	--	--	--	--	--	--	--	--	--	--	--	--	--	--	--	--	--	--	--	--	--	-	-	-
CL10058.Contig1_All	553	4	0.4391	34	3.913	3.15565	7.83942e-07	Up	20	2.1917	2.31943	0.00418567	#N/A	--	--	--	--	--	--	--	--	--	--	--	--	--	--	--	--	--	--	--	--	--	--	-	-	-
CL10058.Contig2_All	266	0	0	3	0.7178	9.48744	0.168242	#N/A	6	1.3669	10.4167	0.046976	#N/A	--	--	--	--	--	--	--	--	--	--	--	--	--	--	--	--	--	--	--	--	--	--	-	-	-
CL10059.Contig1_All	303	48	9.617	6	1.2603	-2.93182	2.92804e-08	Down	27	5.4001	-0.832601	0.0455431	#N/A	gi|357153741|ref|XP_003576551.1|	121.3	4e-27	PREDICTED: putative receptor-like protein kinase At3g47110-like [Brachypodium distachyon]	gi|357114693|ref|XR_137745.1|	107	6e-21	PREDICTED: Brachypodium distachyon probable LRR receptor-like serine/threonine-protein kinase At3g47570-like (LOC100826181), miscRNA	sp|C0LGP4|Y3475_ARATH	58.5	9e-10	Probable LRR receptor-like serine/threonine-protein kinase At3g47570 OS=Arabidopsis thaliana GN=At3g47570 PE=1 SV=1	--	--	--	--	--	K13428	4e-09	57.8	ath:AT5G20480	LRR receptor-like serine/threonine-protein kinase EFR [EC:2.7.11.1]	GO:0006468//protein phosphorylation	GO:0004713//protein tyrosine kinase activity;GO:0005524//ATP binding;GO:0004674//protein serine/threonine kinase activity	GO:0016023//cytoplasmic membrane-bounded vesicle
CL1006.Contig1_All	812	229	17.1207	288	22.5734	0.398882	0.00417092	#N/A	288	21.494	0.328192	0.0324102	#N/A	gi|357135418|ref|XP_003569306.1|	242.3	7e-63	PREDICTED: uncharacterized protein LOC100837484 [Brachypodium distachyon]	gi|357135417|ref|XM_003569258.1|	779	0	PREDICTED: Brachypodium distachyon uncharacterized LOC100837484 (LOC100837484), mRNA	--	--	--	--	--	--	--	--	--	K02140	6e-64	242	bdi:100837484	F-type H+-transporting ATPase subunit g [EC:3.6.3.14]	GO:0015986//ATP synthesis coupled proton transport	GO:0015078//hydrogen ion transmembrane transporter activity	GO:0000276//mitochondrial proton-transporting ATP synthase complex, coupling factor F(o)
CL1006.Contig2_All	810	126	9.4434	80	6.2859	-0.587187	0.00900035	#N/A	68	5.0875	-0.892349	0.000175883	#N/A	gi|357132824|ref|XP_003568028.1|	218	1e-55	PREDICTED: uncharacterized protein LOC100836330 [Brachypodium distachyon]	gi|357135417|ref|XM_003569258.1|	505	1e-140	PREDICTED: Brachypodium distachyon uncharacterized LOC100837484 (LOC100837484), mRNA	--	--	--	--	--	--	--	--	--	K02140	1e-56	218	bdi:100836330	F-type H+-transporting ATPase subunit g [EC:3.6.3.14]	GO:0015986//ATP synthesis coupled proton transport	GO:0015078//hydrogen ion transmembrane transporter activity	GO:0000276//mitochondrial proton-transporting ATP synthase complex, coupling factor F(o)
CL10060.Contig1_All	2788	136	2.9613	169	3.8579	0.381585	0.0390162	#N/A	156	3.3909	0.195438	0.405423	#N/A	gi|357160142|ref|XP_003578671.1|	1248.8	0	PREDICTED: serine/threonine-protein kinase CTR1-like [Brachypodium distachyon]	gi|357160141|ref|XM_003578623.1|	1447	0	PREDICTED: Brachypodium distachyon serine/threonine-protein kinase CTR1-like (LOC100825661), mRNA	sp|Q05609|CTR1_ARATH	482	6e-136	Serine/threonine-protein kinase CTR1 OS=Arabidopsis thaliana GN=CTR1 PE=1 SV=1	YAR019c	125	3e-28	COG0515	Serine/threonine protein kinase	K14510	0	1056	sbi:SORBI_02g011690	serine/threonine-protein kinase CTR1 [EC:2.7.11.1]	GO:2000069//regulation of post-embryonic root development;GO:0009744//response to sucrose stimulus;GO:0048510//regulation of timing of transition from vegetative to reproductive phase;GO:0006468//protein phosphorylation;GO:0000165//MAPK cascade;GO:0009686//gibberellin biosynthetic process;GO:2000035//regulation of stem cell division;GO:0009723//response to ethylene stimulus	GO:0004674//protein serine/threonine kinase activity;GO:0005524//ATP binding	GO:0005789//endoplasmic reticulum membrane
CL10060.Contig2_All	2448	38	0.9424	33	0.858	-0.135362	0.758518	#N/A	47	1.1635	0.30406	0.498811	#N/A	gi|357160142|ref|XP_003578671.1|	1215.7	0	PREDICTED: serine/threonine-protein kinase CTR1-like [Brachypodium distachyon]	gi|211970900|dbj|AK318529.1|	1596	0	Oryza sativa Japonica Group cDNA, clone: J065162I20, full insert sequence	sp|Q05609|CTR1_ARATH	749	0	Serine/threonine-protein kinase CTR1 OS=Arabidopsis thaliana GN=CTR1 PE=1 SV=1	YAR019c	126	2e-28	COG0515	Serine/threonine protein kinase	K14510	0	1105	sbi:SORBI_02g011690	serine/threonine-protein kinase CTR1 [EC:2.7.11.1]	GO:2000069//regulation of post-embryonic root development;GO:0009744//response to sucrose stimulus;GO:0048510//regulation of timing of transition from vegetative to reproductive phase;GO:0006468//protein phosphorylation;GO:0000165//MAPK cascade;GO:0009686//gibberellin biosynthetic process;GO:2000035//regulation of stem cell division;GO:0009723//response to ethylene stimulus	GO:0004674//protein serine/threonine kinase activity;GO:0005524//ATP binding	GO:0005789//endoplasmic reticulum membrane
CL10060.Contig3_All	2550	22	0.5238	21	0.5241	0.000826049	0.99515	#N/A	31	0.7367	0.492061	0.37362	#N/A	gi|357160142|ref|XP_003578671.1|	1215.7	0	PREDICTED: serine/threonine-protein kinase CTR1-like [Brachypodium distachyon]	gi|211970900|dbj|AK318529.1|	1596	0	Oryza sativa Japonica Group cDNA, clone: J065162I20, full insert sequence	sp|Q05609|CTR1_ARATH	749	0	Serine/threonine-protein kinase CTR1 OS=Arabidopsis thaliana GN=CTR1 PE=1 SV=1	YAR019c	126	2e-28	COG0515	Serine/threonine protein kinase	K14510	0	1105	sbi:SORBI_02g011690	serine/threonine-protein kinase CTR1 [EC:2.7.11.1]	GO:2000069//regulation of post-embryonic root development;GO:0009744//response to sucrose stimulus;GO:0048510//regulation of timing of transition from vegetative to reproductive phase;GO:0006468//protein phosphorylation;GO:0000165//MAPK cascade;GO:0009686//gibberellin biosynthetic process;GO:2000035//regulation of stem cell division;GO:0009723//response to ethylene stimulus	GO:0004674//protein serine/threonine kinase activity;GO:0005524//ATP binding	GO:0005789//endoplasmic reticulum membrane
CL10061.Contig1_All	2155	193	5.4369	1016	30.0059	2.46439	3.3943e-142	Up	445	12.5139	1.20268	1.66723e-22	Up	gi|357113660|ref|XP_003558619.1|	880.6	0	PREDICTED: uncharacterized protein LOC100846342 [Brachypodium distachyon]	gi|357113659|ref|XM_003558571.1|	1959	0	PREDICTED: Brachypodium distachyon uncharacterized LOC100846342 (LOC100846342), mRNA	sp|Q9SEE9|SR45_ARATH	52.4	1e-06	Arginine/serine-rich protein 45 OS=Arabidopsis thaliana GN=SR45 PE=1 SV=1	--	--	--	--	--	K14325	2e-06	53.1	gmx:100783566	RNA-binding protein with serine-rich domain 1	-	-	GO:0005634//nucleus
CL10061.Contig2_All	492	7	0.8637	24	3.1046	1.84581	0.00332853	#N/A	10	1.2317	0.512049	0.640597	#N/A	gi|357113660|ref|XP_003558619.1|	300.8	5e-81	PREDICTED: uncharacterized protein LOC100846342 [Brachypodium distachyon]	gi|357113659|ref|XM_003558571.1|	674	0	PREDICTED: Brachypodium distachyon uncharacterized LOC100846342 (LOC100846342), mRNA	--	--	--	--	--	--	--	--	--	--	--	--	--	--	-	-	GO:0005634//nucleus;GO:0016021//integral to membrane
CL10062.Contig1_All	249	7	1.7066	7	1.7892	0.0681897	0.946029	#N/A	11	2.6772	0.6496	0.525357	#N/A	--	--	--	--	--	--	--	--	--	--	--	--	--	--	--	--	--	--	--	--	--	--	-	-	-
CL10062.Contig2_All	215	1	0.2824	3	0.8881	1.65298	0.431835	#N/A	3	0.8456	1.58224	0.539205	#N/A	--	--	--	--	--	--	--	--	--	--	--	--	--	--	--	--	--	--	--	--	--	--	-	-	-
CL10063.Contig1_All	921	823	54.2479	807	55.7666	0.039834	0.652241	#N/A	578	38.032	-0.512353	5.67187e-10	#N/A	gi|357135637|ref|XP_003569415.1|	260.8	2e-68	PREDICTED: 50S ribosomal protein L31, chloroplastic-like [Brachypodium distachyon]	gi|241986123|dbj|AK333384.1|	656	0	Triticum aestivum cDNA, clone: WT006_F13, cultivar: Chinese Spring	sp|Q9FWS4|RK31_ARATH	108	3e-24	50S ribosomal protein L31, chloroplastic OS=Arabidopsis thaliana GN=RPL31 PE=1 SV=1	asl4186	79.3	8e-15	COG0254	Ribosomal protein L31	--	--	--	--	--	GO:0006098//pentose-phosphate shunt;GO:0006412//translation;GO:0010207//photosystem II assembly;GO:0019288//isopentenyl diphosphate biosynthetic process, mevalonate-independent pathway;GO:0009902//chloroplast relocation;GO:0015995//chlorophyll biosynthetic process;GO:0009773//photosynthetic electron transport in photosystem I;GO:0006364//rRNA processing;GO:0010027//thylakoid membrane organization	GO:0003735//structural constituent of ribosome	GO:0009941//chloroplast envelope;GO:0005840//ribosome;GO:0009570//chloroplast stroma
CL10063.Contig2_All	838	310	22.4574	393	29.8476	0.410424	0.000517618	#N/A	253	18.2961	-0.295655	0.046342	#N/A	gi|357135637|ref|XP_003569415.1|	260.8	2e-68	PREDICTED: 50S ribosomal protein L31, chloroplastic-like [Brachypodium distachyon]	gi|241986123|dbj|AK333384.1|	658	0	Triticum aestivum cDNA, clone: WT006_F13, cultivar: Chinese Spring	sp|Q9FWS4|RK31_ARATH	108	3e-24	50S ribosomal protein L31, chloroplastic OS=Arabidopsis thaliana GN=RPL31 PE=1 SV=1	asl4186	79.3	7e-15	COG0254	Ribosomal protein L31	--	--	--	--	--	GO:0006098//pentose-phosphate shunt;GO:0006412//translation;GO:0010207//photosystem II assembly;GO:0019288//isopentenyl diphosphate biosynthetic process, mevalonate-independent pathway;GO:0009902//chloroplast relocation;GO:0015995//chlorophyll biosynthetic process;GO:0009773//photosynthetic electron transport in photosystem I;GO:0006364//rRNA processing;GO:0010027//thylakoid membrane organization	GO:0003735//structural constituent of ribosome	GO:0009941//chloroplast envelope;GO:0005840//ribosome;GO:0009570//chloroplast stroma
CL10063.Contig3_All	956	376	23.8766	488	32.488	0.44431	2.57572e-05	#N/A	371	23.5178	-0.0218443	0.896348	#N/A	gi|357135637|ref|XP_003569415.1|	260.8	2e-68	PREDICTED: 50S ribosomal protein L31, chloroplastic-like [Brachypodium distachyon]	gi|241986123|dbj|AK333384.1|	668	0	Triticum aestivum cDNA, clone: WT006_F13, cultivar: Chinese Spring	sp|Q9FWS4|RK31_ARATH	108	4e-24	50S ribosomal protein L31, chloroplastic OS=Arabidopsis thaliana GN=RPL31 PE=1 SV=1	asl4186	79.3	9e-15	COG0254	Ribosomal protein L31	--	--	--	--	--	GO:0006098//pentose-phosphate shunt;GO:0006412//translation;GO:0010207//photosystem II assembly;GO:0019288//isopentenyl diphosphate biosynthetic process, mevalonate-independent pathway;GO:0009902//chloroplast relocation;GO:0015995//chlorophyll biosynthetic process;GO:0009773//photosynthetic electron transport in photosystem I;GO:0006364//rRNA processing;GO:0010027//thylakoid membrane organization	GO:0003735//structural constituent of ribosome	GO:0009941//chloroplast envelope;GO:0005840//ribosome;GO:0009570//chloroplast stroma
CL10064.Contig1_All	562	25	2.7005	53	6.0021	1.15224	0.0018551	#N/A	24	2.588	-0.0613889	0.930361	#N/A	--	--	--	--	--	--	--	--	--	--	--	--	--	--	--	--	--	--	--	--	--	--	-	-	-
CL10065.Contig1_All	414	63	9.2381	77	11.8372	0.35766	0.205522	#N/A	61	8.9292	-0.0490652	0.907095	#N/A	--	--	--	--	--	--	--	--	--	--	--	--	--	--	--	--	--	--	--	--	--	--	-	-	-
CL10065.Contig2_All	1631	5	0.1861	8	0.3122	0.746392	0.460429	#N/A	12	0.4459	1.26064	0.200367	#N/A	gi|300122525|emb|CBK23095.2|	64.3	7e-09	unnamed protein product [Blastocystis hominis]	--	--	--	--	--	--	--	--	--	--	--	--	--	--	--	--	--	--	-	-	-
CL10065.Contig3_All	329	20	3.6904	43	8.3183	1.17251	0.00472397	#N/A	24	4.4208	0.26053	0.690948	#N/A	--	--	--	--	--	--	--	--	--	--	--	--	--	--	--	--	--	--	--	--	--	--	-	-	-
CL10065.Contig4_All	1595	50	1.9031	94	3.7508	0.978847	0.000239372	#N/A	69	2.6216	0.462096	0.179289	#N/A	--	--	--	--	--	--	--	--	--	--	--	--	--	--	--	--	--	--	--	--	--	--	-	-	-
CL10065.Contig5_All	2534	286	6.8518	466	11.7041	0.772459	3.84055e-12	#N/A	318	7.605	0.150465	0.34751	#N/A	gi|300122525|emb|CBK23095.2|	58.2	8e-07	unnamed protein product [Blastocystis hominis]	--	--	--	--	--	--	--	--	--	--	--	--	--	--	--	--	--	--	-	-	-
CL10066.Contig1_All	1750	344	11.9334	250	9.0921	-0.39232	0.00257938	#N/A	317	10.9775	-0.120456	0.441482	#N/A	gi|326491555|dbj|BAJ94255.1|	852.4	0	predicted protein [Hordeum vulgare subsp. vulgare] >gi|326520812|dbj|BAJ92769.1| predicted protein [Hordeum vulgare subsp. vulgare] >gi|326525939|dbj|BAJ93146.1| predicted protein [Hordeum vulgare subsp. vulgare]	gi|241983208|dbj|AK331148.1|	1909	0	Triticum aestivum cDNA, clone: SET6_G16, cultivar: Chinese Spring	sp|P35614|ERF1Z_ARATH	785	0	Eukaryotic peptide chain release factor subunit 1-3 OS=Arabidopsis thaliana GN=ERF1-3 PE=2 SV=1	YBR143c	572	5e-163	COG1503	Peptide chain release factor 1 (eRF1)	K03265	0	850	bdi:100821160	peptide chain release factor subunit 1	GO:0006415//translational termination	GO:0016149//translation release factor activity, codon specific	GO:0005737//cytoplasm;GO:0005886//plasma membrane
CL10066.Contig2_All	2100	312	9.0194	345	10.4559	0.213214	0.0945917	#N/A	385	11.1102	0.300781	0.021391	#N/A	gi|326495040|dbj|BAJ85616.1|	839.3	0	predicted protein [Hordeum vulgare subsp. vulgare]	gi|151420381|dbj|AK251733.1|	1538	0	Hordeum vulgare subsp. vulgare cDNA clone: FLbaf129o24, mRNA sequence	sp|P35614|ERF1Z_ARATH	785	0	Eukaryotic peptide chain release factor subunit 1-3 OS=Arabidopsis thaliana GN=ERF1-3 PE=2 SV=1	YBR143c	570	3e-162	COG1503	Peptide chain release factor 1 (eRF1)	K03265	0	835	bdi:100821160	peptide chain release factor subunit 1	GO:0006415//translational termination	GO:0016149//translation release factor activity, codon specific	GO:0005737//cytoplasm
CL10066.Contig3_All	2088	330	9.5946	337	10.2721	0.0984366	0.464943	#N/A	381	11.058	0.204796	0.136426	#N/A	gi|326495040|dbj|BAJ85616.1|	853.2	0	predicted protein [Hordeum vulgare subsp. vulgare]	gi|151420381|dbj|AK251733.1|	1850	0	Hordeum vulgare subsp. vulgare cDNA clone: FLbaf129o24, mRNA sequence	sp|P35614|ERF1Z_ARATH	788	0	Eukaryotic peptide chain release factor subunit 1-3 OS=Arabidopsis thaliana GN=ERF1-3 PE=2 SV=1	YBR143c	572	1e-162	COG1503	Peptide chain release factor 1 (eRF1)	K03265	0	831	zma:100272775	peptide chain release factor subunit 1	GO:0006415//translational termination	GO:0016149//translation release factor activity, codon specific	GO:0005737//cytoplasm
CL10067.Contig1_All	4091	127	1.8846	152	2.3647	0.327399	0.0950982	#N/A	46	0.6814	-1.46768	4.40055e-09	Down	gi|357143740|ref|XP_003573033.1|	1808.5	0	PREDICTED: uncharacterized protein LOC100825113 [Brachypodium distachyon]	gi|357143739|ref|XM_003572985.1|	2833	0	PREDICTED: Brachypodium distachyon uncharacterized LOC100825113 (LOC100825113), mRNA	--	--	--	--	SPCC5E4.04	189	3e-47	COG5155	Separase, a protease involved in sister chromatid separation	K02365	0	1808	bdi:100825113	separase [EC:3.4.22.49]	GO:0009793//embryo development ending in seed dormancy;GO:0000902//cell morphogenesis;GO:0051716//cellular response to stimulus;GO:0009888//tissue development;GO:0006325//chromatin organization;GO:0009628//response to abiotic stimulus;GO:0051301//cell division;GO:0051304//chromosome separation;GO:1901700;GO:0010638//positive regulation of organelle organization;GO:0033044//regulation of chromosom…	GO:0008233//peptidase activity	GO:0005634//nucleus
CL10067.Contig2_All	3746	38	0.6158	67	1.1383	0.886347	0.00497381	#N/A	29	0.4691	-0.392566	0.425753	#N/A	gi|357143740|ref|XP_003573033.1|	569.7	1e-160	PREDICTED: uncharacterized protein LOC100825113 [Brachypodium distachyon]	gi|357143739|ref|XM_003572985.1|	1705	0	PREDICTED: Brachypodium distachyon uncharacterized LOC100825113 (LOC100825113), mRNA	--	--	--	--	SPCC5E4.04	189	2e-47	COG5155	Separase, a protease involved in sister chromatid separation	K02365	0	1063	bdi:100825113	separase [EC:3.4.22.49]	GO:0009793//embryo development ending in seed dormancy;GO:0010150//leaf senescence;GO:0016570//histone modification;GO:0000280//nuclear division;GO:0051301//cell division;GO:0009753//response to jasmonic acid stimulus;GO:0009314//response to radiation;GO:0042742//defense response to bacterium;GO:0006508//proteolysis;GO:0006342//chromatin silencing;GO:0050793//regulation of developmental process;G…	GO:0030234//enzyme regulator activity;GO:0008233//peptidase activity;GO:0005515//protein binding	GO:0005634//nucleus
CL10068.Contig1_All	251	15	3.6279	4	1.0143	-1.83865	0.0300109	#N/A	7	1.6901	-1.10203	0.193419	#N/A	gi|242091375|ref|XP_002441520.1|	154.8	3e-37	hypothetical protein SORBIDRAFT_09g028560 [Sorghum bicolor] >gi|241946805|gb|EES19950.1| hypothetical protein SORBIDRAFT_09g028560 [Sorghum bicolor]	gi|151420707|dbj|AK252059.1|	351	2e-94	Hordeum vulgare subsp. vulgare cDNA clone: FLbaf143j03, mRNA sequence	sp|Q9FJH0|RAA1F_ARATH	148	8e-37	Ras-related protein RABA1f OS=Arabidopsis thaliana GN=RABA1F PE=2 SV=1	SPAC18G6.03	84.7	4e-17	COG1100	GTPase SAR1 and related small G proteins	K07976	2e-36	148	aly:ARALYDRAFT_919325	Rab family, other	GO:0046686//response to cadmium ion;GO:0016192//vesicle-mediated transport;GO:0007264//small GTPase mediated signal transduction;GO:0015031//protein transport	GO:0005525//GTP binding	GO:0005829//cytosol
CL10068.Contig2_All	775	187	14.6481	92	7.5552	-0.955172	4.70863e-07	#N/A	92	7.194	-1.02585	9.58201e-08	Down	gi|357135860|ref|XP_003569526.1|	364.8	8e-100	PREDICTED: ras-related protein RABA1f-like [Brachypodium distachyon]	gi|151419600|dbj|AK250952.1|	904	0	Hordeum vulgare subsp. vulgare cDNA clone: FLbaf98g06, mRNA sequence	sp|Q9FJH0|RAA1F_ARATH	312	2e-85	Ras-related protein RABA1f OS=Arabidopsis thaliana GN=RABA1F PE=2 SV=1	SPAC18G6.03	230	2e-60	COG1100	GTPase SAR1 and related small G proteins	K07976	3e-85	312	osa:4339623	Rab family, other	GO:0000160//two-component signal transduction system (phosphorelay);GO:0007264//small GTPase mediated signal transduction;GO:0006355//regulation of transcription, DNA-dependent;GO:0006886//intracellular protein transport;GO:0046686//response to cadmium ion	GO:0003677//DNA binding;GO:0005525//GTP binding	GO:0005886//plasma membrane
CL10068.Contig3_All	390	42	6.5377	5	0.816	-3.00214	1.78233e-07	Down	23	3.5739	-0.871284	0.0534669	#N/A	gi|357158024|ref|XP_003577992.1|	242.3	1e-63	PREDICTED: ras-related protein RABA1f-like [Brachypodium distachyon]	gi|357158023|ref|XM_003577944.1|	521	1e-145	PREDICTED: Brachypodium distachyon ras-related protein RABA1f-like (LOC100823622), mRNA	sp|Q40521|RB11B_TOBAC	236	2e-63	Ras-related protein Rab11B OS=Nicotiana tabacum GN=RAB11B PE=2 SV=1	SPAC18G6.03	192	2e-49	COG1100	GTPase SAR1 and related small G proteins	K07976	2e-62	235	ath:AT5G60860	Rab family, other	GO:0046686//response to cadmium ion;GO:0016192//vesicle-mediated transport;GO:0007264//small GTPase mediated signal transduction;GO:0015031//protein transport	GO:0005525//GTP binding;GO:0016787//hydrolase activity	GO:0005829//cytosol
CL10069.Contig1_All	2357	149	3.8377	219	5.9135	0.62377	0.00013682	#N/A	152	3.9081	0.0262254	0.924678	#N/A	gi|326512112|dbj|BAJ96037.1|	972.2	0	predicted protein [Hordeum vulgare subsp. vulgare]	gi|241985676|dbj|AK332937.1|	2313	0	Triticum aestivum cDNA, clone: WT005_D22, cultivar: Chinese Spring	sp|P58223|Y4837_ARATH	189	8e-48	KH domain-containing protein At4g18375 OS=Arabidopsis thaliana GN=At4g18375 PE=2 SV=1	--	--	--	--	--	K13162	5e-114	410	aly:ARALYDRAFT_664208	poly(rC)-binding protein 2/3/4	-	GO:0003723//RNA binding	-
CL10069.Contig2_All	2708	271	6.0752	560	13.1613	1.1153	5.75e-26	Up	342	7.6535	0.333188	0.0160853	#N/A	gi|326512112|dbj|BAJ96037.1|	975.7	0	predicted protein [Hordeum vulgare subsp. vulgare]	gi|241985676|dbj|AK332937.1|	2062	0	Triticum aestivum cDNA, clone: WT005_D22, cultivar: Chinese Spring	sp|P58223|Y4837_ARATH	192	1e-48	KH domain-containing protein At4g18375 OS=Arabidopsis thaliana GN=At4g18375 PE=2 SV=1	--	--	--	--	--	K13162	6e-114	410	aly:ARALYDRAFT_664208	poly(rC)-binding protein 2/3/4	-	GO:0003723//RNA binding	-
CL10069.Contig3_All	3059	141	2.7982	210	4.3692	0.64287	0.00012435	#N/A	206	4.081	0.544424	0.00245436	#N/A	gi|326512112|dbj|BAJ96037.1|	972.2	0	predicted protein [Hordeum vulgare subsp. vulgare]	gi|241985676|dbj|AK332937.1|	2290	0	Triticum aestivum cDNA, clone: WT005_D22, cultivar: Chinese Spring	sp|P58223|Y4837_ARATH	189	1e-47	KH domain-containing protein At4g18375 OS=Arabidopsis thaliana GN=At4g18375 PE=2 SV=1	--	--	--	--	--	K13162	6e-114	410	aly:ARALYDRAFT_664208	poly(rC)-binding protein 2/3/4	-	GO:0003723//RNA binding	-
CL1007.Contig1_All	284	0	0	0	0	#N/A	#N/A	#N/A	1	0.2134	7.73742	0.649475	#N/A	gi|357115252|ref|XP_003559404.1|	77.8	5e-14	PREDICTED: PGR5-like protein 1A, chloroplastic-like [Brachypodium distachyon]	gi|241983739|dbj|AK331681.1|	65.9	2e-08	Triticum aestivum cDNA, clone: WT002_B16, cultivar: Chinese Spring	sp|Q8H112|PGL1A_ARATH	68.9	6e-13	PGR5-like protein 1A, chloroplastic OS=Arabidopsis thaliana GN=PGRL1A PE=1 SV=1	--	--	--	--	--	--	--	--	--	--	GO:0006098//pentose-phosphate shunt;GO:0010218//response to far red light;GO:0035304//regulation of protein dephosphorylation;GO:0043085//positive regulation of catalytic activity;GO:0019252//starch biosynthetic process;GO:0010114//response to red light;GO:0010207//photosystem II assembly;GO:0009902//chloroplast relocation;GO:0000023//maltose metabolic process;GO:0042742//defense response to bact…	-	GO:0009535//chloroplast thylakoid membrane
CL1007.Contig2_All	272	0	0	4	0.9359	9.87021	0.0904364	#N/A	0	0	#N/A	#N/A	#N/A	gi|357115252|ref|XP_003559404.1|	81.6	4e-15	PREDICTED: PGR5-like protein 1A, chloroplastic-like [Brachypodium distachyon]	gi|241983739|dbj|AK331681.1|	65.9	2e-08	Triticum aestivum cDNA, clone: WT002_B16, cultivar: Chinese Spring	sp|Q8H112|PGL1A_ARATH	73.9	2e-14	PGR5-like protein 1A, chloroplastic OS=Arabidopsis thaliana GN=PGRL1A PE=1 SV=1	--	--	--	--	--	--	--	--	--	--	GO:0006098//pentose-phosphate shunt;GO:0010218//response to far red light;GO:0035304//regulation of protein dephosphorylation;GO:0043085//positive regulation of catalytic activity;GO:0019252//starch biosynthetic process;GO:0010114//response to red light;GO:0010207//photosystem II assembly;GO:0009902//chloroplast relocation;GO:0000023//maltose metabolic process;GO:0042742//defense response to bact…	-	GO:0009535//chloroplast thylakoid membrane
CL10070.Contig1_All	2300	334	8.8158	47	1.3006	-2.76091	2.56655e-50	Down	279	7.3512	-0.262112	0.0681952	#N/A	gi|357125938|ref|XP_003564646.1|	951.8	0	PREDICTED: auxin transporter-like protein 1-like [Brachypodium distachyon]	gi|357125937|ref|XM_003564598.1|	2072	0	PREDICTED: Brachypodium distachyon auxin transporter-like protein 1-like (LOC100835087), mRNA	sp|Q5N892|LAX1_ORYSJ	916	0	Auxin transporter-like protein 1 OS=Oryza sativa subsp. japonica GN=Os01g0856500 PE=2 SV=2	XF1267	65.9	3e-10	COG5297	Cellobiohydrolase A (1,4-beta-cellobiosidase A)	K13946	0	951	bdi:100835087	auxin influx carrier (AUX1 LAX family)	GO:0006865//amino acid transport;GO:0010218//response to far red light;GO:0007155//cell adhesion;GO:0006949//syncytium formation;GO:0009825//multidimensional cell growth;GO:0045010//actin nucleation;GO:0009958//positive gravitropism;GO:0010311//lateral root formation;GO:0009734//auxin mediated signaling pathway;GO:0048829//root cap development;GO:0007389//pattern specification process;GO:0009624/…	GO:0015293//symporter activity;GO:0010328//auxin influx transmembrane transporter activity;GO:0015171//amino acid transmembrane transporter activity;GO:0010011//auxin binding	GO:0016021//integral to membrane;GO:0005794//Golgi apparatus;GO:0009986//cell surface;GO:0005768//endosome;GO:0005886//plasma membrane
CL10070.Contig2_All	2392	868	22.0293	124	3.2993	-2.73919	5.9585e-129	Down	367	9.2979	-1.24445	6.76121e-46	Down	gi|357125938|ref|XP_003564646.1|	950.7	0	PREDICTED: auxin transporter-like protein 1-like [Brachypodium distachyon]	gi|357125937|ref|XM_003564598.1|	2119	0	PREDICTED: Brachypodium distachyon auxin transporter-like protein 1-like (LOC100835087), mRNA	sp|Q5N892|LAX1_ORYSJ	915	0	Auxin transporter-like protein 1 OS=Oryza sativa subsp. japonica GN=Os01g0856500 PE=2 SV=2	SPBC28F2.12	65.1	5e-10	COG0086	DNA-directed RNA polymerase, beta' subunit/160 kD subunit	K13946	0	950	bdi:100835087	auxin influx carrier (AUX1 LAX family)	GO:0006865//amino acid transport;GO:0010218//response to far red light;GO:0007155//cell adhesion;GO:0006949//syncytium formation;GO:0009825//multidimensional cell growth;GO:0045010//actin nucleation;GO:0009958//positive gravitropism;GO:0010311//lateral root formation;GO:0009734//auxin mediated signaling pathway;GO:0048829//root cap development;GO:0007389//pattern specification process;GO:0009624/…	GO:0015293//symporter activity;GO:0010328//auxin influx transmembrane transporter activity;GO:0015171//amino acid transmembrane transporter activity;GO:0010011//auxin binding	GO:0016021//integral to membrane;GO:0005794//Golgi apparatus;GO:0009986//cell surface;GO:0005768//endosome;GO:0005886//plasma membrane
CL10070.Contig3_All	280	39	8.4557	12	2.7276	-1.63229	0.000721005	Down	19	4.1122	-1.04001	0.0278885	#N/A	--	--	--	--	gi|357125937|ref|XM_003564598.1|	65.9	2e-08	PREDICTED: Brachypodium distachyon auxin transporter-like protein 1-like (LOC100835087), mRNA	--	--	--	--	--	--	--	--	--	--	--	--	--	--	-	-	-
CL10071.Contig1_All	423	29	4.162	14	2.1064	-0.982498	0.0581725	#N/A	35	5.0143	0.268771	0.618051	#N/A	--	--	--	--	--	--	--	--	--	--	--	--	--	--	--	--	--	--	--	--	--	--	-	-	-
CL10072.Contig1_All	271	40	8.9605	16	3.7576	-1.25377	0.00539352	#N/A	18	4.0252	-1.15452	0.0139966	#N/A	--	--	--	--	--	--	--	--	--	--	--	--	--	--	--	--	--	--	--	--	--	--	-	-	-
CL10072.Contig2_All	235	13	3.3583	15	4.0624	0.274601	0.689217	#N/A	7	1.8051	-0.895652	0.328542	#N/A	--	--	--	--	--	--	--	--	--	--	--	--	--	--	--	--	--	--	--	--	--	--	-	-	-
CL10073.Contig1_All	237	0	0	3	0.8056	9.65392	0.168268	#N/A	4	1.0228	9.99831	0.14329	#N/A	--	--	--	--	--	--	--	--	--	--	--	--	--	--	--	--	--	--	--	--	--	--	-	-	-
CL10073.Contig2_All	320	0	0	12	2.3867	11.2208	0.000537852	Up	18	3.4088	11.735	2.92086e-05	Up	gi|357115950|ref|XP_003559748.1|	50.8	7e-06	PREDICTED: probable LRR receptor-like serine/threonine-protein kinase MRH1-like [Brachypodium distachyon]	--	--	--	--	--	--	--	--	--	--	--	--	--	--	--	--	--	--	-	-	-
CL10074.Contig1_All	332	26	4.7542	4	0.7668	-2.63228	0.000192927	Down	6	1.0952	-2.11801	0.00162413	#N/A	gi|326492906|dbj|BAJ90309.1|	62	3e-09	predicted protein [Hordeum vulgare subsp. vulgare]	--	--	--	--	--	--	--	--	--	--	--	--	--	--	--	--	--	--	-	-	-
CL10075.Contig1_All	489	24	2.9795	10	1.3015	-1.19489	0.0435337	#N/A	29	3.5939	0.27048	0.653225	#N/A	--	--	--	--	--	--	--	--	--	--	--	--	--	--	--	--	--	--	--	--	--	--	-	-	-
CL10076.Contig1_All	200	9	2.7318	22	7.0009	1.35769	0.0268697	#N/A	6	1.818	-0.5875	0.613538	#N/A	gi|326525337|dbj|BAK07938.1|	102.8	1e-21	predicted protein [Hordeum vulgare subsp. vulgare]	gi|357117188|ref|XM_003560308.1|	71.9	2e-10	PREDICTED: Brachypodium distachyon uncharacterized LOC100837333 (LOC100837333), mRNA	--	--	--	--	--	--	--	--	--	--	--	--	--	--	GO:0016310//phosphorylation	GO:0004672//protein kinase activity	-
CL10076.Contig2_All	932	187	12.1806	228	15.5697	0.354156	0.0246081	#N/A	94	6.1121	-0.994845	2.1368e-07	#N/A	gi|326525337|dbj|BAK07938.1|	526.2	3e-148	predicted protein [Hordeum vulgare subsp. vulgare]	gi|357117188|ref|XM_003560308.1|	559	1e-156	PREDICTED: Brachypodium distachyon uncharacterized LOC100837333 (LOC100837333), mRNA	sp|Q84ZL0|FH5_ORYSJ	65.1	6e-11	Formin-like protein 5 OS=Oryza sativa subsp. japonica GN=FH5 PE=2 SV=2	PA0081	57.8	3e-08	COG3456	Uncharacterized conserved protein, contains FHA domain	K01115	3e-08	57.4	vcn:VOLCADRAFT_99471	phospholipase D [EC:3.1.4.4]	GO:0016310//phosphorylation	GO:0005488//binding;GO:0004672//protein kinase activity	-
CL10077.Contig1_All	438	4	0.5544	11	1.5984	1.52763	0.0998677	#N/A	6	0.8302	0.582532	0.68832	#N/A	--	--	--	--	--	--	--	--	--	--	--	--	--	--	--	--	--	--	--	--	--	--	-	-	-
CL10077.Contig2_All	690	25	2.1995	26	2.3982	0.124776	0.804748	#N/A	43	3.7766	0.779912	0.0797507	#N/A	--	--	--	--	--	--	--	--	--	--	--	--	--	--	--	--	--	--	--	--	--	--	-	-	-
CL10077.Contig3_All	245	22	5.4513	16	4.1564	-0.391266	0.502267	#N/A	16	3.9576	-0.461975	0.497522	#N/A	--	--	--	--	--	--	--	--	--	--	--	--	--	--	--	--	--	--	--	--	--	--	-	-	-
CL10078.Contig1_All	780	5	0.3892	14	1.1423	1.55336	0.0557482	#N/A	12	0.9323	1.26028	0.200667	#N/A	gi|326520207|dbj|BAK04028.1|	483.4	1e-135	predicted protein [Hordeum vulgare subsp. vulgare]	gi|151427018|dbj|AK249067.1|	1082	0	Hordeum vulgare subsp. vulgare cDNA clone: FLbaf18j10, mRNA sequence	sp|Q8W486|Y1491_ARATH	364	3e-101	Uncharacterized protein At1g04910 OS=Arabidopsis thaliana GN=At1g04910 PE=1 SV=1	--	--	--	--	--	--	--	--	--	--	-	-	GO:0005739//mitochondrion;GO:0009536//plastid;GO:0005794//Golgi apparatus
CL10078.Contig2_All	1430	108	4.5849	105	4.6732	0.0275205	0.919576	#N/A	84	3.5598	-0.365094	0.17472	#N/A	gi|326520207|dbj|BAK04028.1|	537.7	1e-151	predicted protein [Hordeum vulgare subsp. vulgare]	gi|151427018|dbj|AK249067.1|	1231	0	Hordeum vulgare subsp. vulgare cDNA clone: FLbaf18j10, mRNA sequence	sp|Q8W486|Y1491_ARATH	378	5e-105	Uncharacterized protein At1g04910 OS=Arabidopsis thaliana GN=At1g04910 PE=1 SV=1	--	--	--	--	--	--	--	--	--	--	-	-	GO:0005739//mitochondrion;GO:0009536//plastid;GO:0005794//Golgi apparatus
CL10078.Contig3_All	937	103	6.6733	76	5.1622	-0.370414	0.136983	#N/A	127	8.2138	0.299649	0.232543	#N/A	gi|326494160|dbj|BAJ90349.1|	490	2e-137	predicted protein [Hordeum vulgare subsp. vulgare]	gi|241985822|dbj|AK333083.1|	1195	0	Triticum aestivum cDNA, clone: WT005_J16, cultivar: Chinese Spring	sp|Q8W486|Y1491_ARATH	380	6e-106	Uncharacterized protein At1g04910 OS=Arabidopsis thaliana GN=At1g04910 PE=1 SV=1	--	--	--	--	--	--	--	--	--	--	-	-	GO:0005739//mitochondrion;GO:0009536//plastid;GO:0005794//Golgi apparatus
CL10079.Contig1_All	1211	154	7.72	183	9.6176	0.317076	0.0741791	#N/A	246	12.3104	0.673205	3.21586e-05	#N/A	gi|357123182|ref|XP_003563291.1|	680.2	0	PREDICTED: elongator complex protein 4-like [Brachypodium distachyon]	gi|357123181|ref|XM_003563243.1|	1249	0	PREDICTED: Brachypodium distachyon elongator complex protein 4-like (LOC100828270), mRNA	sp|Q9C778|ELP4_ARATH	395	3e-110	Elongator complex protein 4 OS=Arabidopsis thaliana GN=ELP4 PE=1 SV=1	--	--	--	--	--	K11375	0	680	bdi:100828270	elongator complex protein 4	GO:0006979//response to oxidative stress;GO:0006357//regulation of transcription from RNA polymerase II promoter;GO:0010928//regulation of auxin mediated signaling pathway;GO:0035265//organ growth;GO:2000024//regulation of leaf development;GO:0031538//negative regulation of anthocyanin metabolic process;GO:0071329//cellular response to sucrose stimulus;GO:0009737//response to abscisic acid stimul…	GO:0005515//protein binding	GO:0033588//Elongator holoenzyme complex
CL1008.Contig1_All	261	8	1.8608	3	0.7315	-1.34699	0.237363	#N/A	12	2.7863	0.582428	0.546591	#N/A	--	--	--	--	--	--	--	--	--	--	--	--	--	--	--	--	--	--	--	--	--	--	-	-	-
CL10080.Contig1_All	383	36	5.7062	86	14.2909	1.32449	5.94854e-06	Up	16	2.5316	-1.17248	0.0191373	#N/A	gi|326500176|dbj|BAJ90922.1|	94.4	5e-19	predicted protein [Hordeum vulgare subsp. vulgare]	gi|357114694|ref|XM_003559083.1|	281	3e-73	PREDICTED: Brachypodium distachyon aspartate-semialdehyde dehydrogenase-like (LOC100826805), mRNA	--	--	--	--	all3680	64.7	4e-11	COG0136	Aspartate-semialdehyde dehydrogenase	K00133	7e-20	93.6	bdi:100826805	aspartate-semialdehyde dehydrogenase [EC:1.2.1.11]	GO:0009088//threonine biosynthetic process;GO:0009086//methionine biosynthetic process;GO:0055114//oxidation-reduction process;GO:0006164//purine nucleotide biosynthetic process;GO:0009089//lysine biosynthetic process via diaminopimelate;GO:0009097//isoleucine biosynthetic process	GO:0051287//NAD binding;GO:0004073//aspartate-semialdehyde dehydrogenase activity;GO:0003942//N-acetyl-gamma-glutamyl-phosphate reductase activity;GO:0046983//protein dimerization activity;GO:0050661//NADP binding	GO:0005739//mitochondrion;GO:0009570//chloroplast stroma
CL10080.Contig2_All	307	21	4.1526	15	3.1097	-0.41724	0.486983	#N/A	16	3.1584	-0.394821	0.576473	#N/A	gi|326500176|dbj|BAJ90922.1|	65.5	3e-10	predicted protein [Hordeum vulgare subsp. vulgare]	gi|357114694|ref|XM_003559083.1|	172	1e-40	PREDICTED: Brachypodium distachyon aspartate-semialdehyde dehydrogenase-like (LOC100826805), mRNA	--	--	--	--	all3680	49.7	1e-06	COG0136	Aspartate-semialdehyde dehydrogenase	K00133	2e-11	65.1	sbi:SORBI_01g007370	aspartate-semialdehyde dehydrogenase [EC:1.2.1.11]	-	-	-
CL10081.Contig1_All	894	9	0.6111	69	4.9122	3.00689	1.53477e-12	Up	22	1.4913	1.28709	0.0581654	#N/A	gi|357148065|ref|XP_003574612.1|	347.8	1e-94	PREDICTED: probable phosphoglycerate mutase gpmB-like [Brachypodium distachyon]	gi|357148064|ref|XM_003574564.1|	646	0	PREDICTED: Brachypodium distachyon probable phosphoglycerate mutase gpmB-like (LOC100830961), mRNA	--	--	--	--	RSc0499	107	3e-23	COG0406	Fructose-2,6-bisphosphatase	K15634	1e-95	347	bdi:100830961	probable phosphoglycerate mutase [EC:5.4.2.1]	-	-	-
CL10081.Contig2_All	1003	6	0.3632	19	1.2056	1.73092	0.0136782	#N/A	8	0.4834	0.412453	0.739093	#N/A	gi|357148065|ref|XP_003574612.1|	424.9	1e-117	PREDICTED: probable phosphoglycerate mutase gpmB-like [Brachypodium distachyon]	gi|357148064|ref|XM_003574564.1|	952	0	PREDICTED: Brachypodium distachyon probable phosphoglycerate mutase gpmB-like (LOC100830961), mRNA	--	--	--	--	RSc0499	135	8e-32	COG0406	Fructose-2,6-bisphosphatase	K15634	8e-119	424	bdi:100830961	probable phosphoglycerate mutase [EC:5.4.2.1]	GO:0008152//metabolic process	GO:0003824//catalytic activity	-
CL10081.Contig3_All	908	6	0.4012	15	1.0514	1.38992	0.0684543	#N/A	11	0.7342	0.871852	0.393434	#N/A	gi|357148065|ref|XP_003574612.1|	145.6	2e-97	PREDICTED: probable phosphoglycerate mutase gpmB-like [Brachypodium distachyon]	gi|357148064|ref|XM_003574564.1|	500	1e-138	PREDICTED: Brachypodium distachyon probable phosphoglycerate mutase gpmB-like (LOC100830961), mRNA	--	--	--	--	RSc0499	84	4e-22	COG0406	Fructose-2,6-bisphosphatase	K15634	2e-98	234	bdi:100830961	probable phosphoglycerate mutase [EC:5.4.2.1]	GO:0008152//metabolic process	GO:0003824//catalytic activity	-
CL10082.Contig1_All	842	48	3.4608	28	2.1164	-0.709493	0.0637173	#N/A	18	1.2955	-1.4176	0.00102185	#N/A	gi|357114735|ref|XP_003559150.1|	394	1e-108	PREDICTED: pirin-like protein-like [Brachypodium distachyon]	gi|357114734|ref|XM_003559102.1|	755	0	PREDICTED: Brachypodium distachyon pirin-like protein-like (LOC100833215), mRNA	sp|Q9SEE4|PIRL_SOLLC	304	4e-83	Pirin-like protein OS=Solanum lycopersicum PE=2 SV=1	RSc0541	176	4e-44	COG1741	Pirin-related protein	K06911	1e-109	394	bdi:100833215		GO:0009737//response to abscisic acid stimulus	GO:0005516//calmodulin binding	GO:0005739//mitochondrion;GO:0005634//nucleus;GO:0009536//plastid;GO:0005886//plasma membrane
CL10082.Contig2_All	637	25	2.3826	11	1.099	-1.11635	0.0512265	#N/A	10	0.9514	-1.32441	0.0355726	#N/A	gi|357114735|ref|XP_003559150.1|	372.9	2e-102	PREDICTED: pirin-like protein-like [Brachypodium distachyon]	gi|357114734|ref|XM_003559102.1|	757	0	PREDICTED: Brachypodium distachyon pirin-like protein-like (LOC100833215), mRNA	sp|Q9SEE4|PIRL_SOLLC	304	2e-83	Pirin-like protein OS=Solanum lycopersicum PE=2 SV=1	RSc0541	176	3e-44	COG1741	Pirin-related protein	K06911	2e-103	372	bdi:100833215		GO:0009737//response to abscisic acid stimulus	GO:0005516//calmodulin binding	GO:0005739//mitochondrion;GO:0005634//nucleus;GO:0009536//plastid;GO:0005886//plasma membrane
CL10082.Contig3_All	1263	118	5.6718	135	6.8028	0.262322	0.211516	#N/A	133	6.3816	0.170112	0.514648	#N/A	gi|357114735|ref|XP_003559150.1|	617.1	2e-175	PREDICTED: pirin-like protein-like [Brachypodium distachyon]	gi|357114734|ref|XM_003559102.1|	1037	0	PREDICTED: Brachypodium distachyon pirin-like protein-like (LOC100833215), mRNA	sp|Q9SEE4|PIRL_SOLLC	441	3e-124	Pirin-like protein OS=Solanum lycopersicum PE=2 SV=1	RSc0541	239	6e-63	COG1741	Pirin-related protein	K06911	2e-176	617	bdi:100833215		GO:0009737//response to abscisic acid stimulus	GO:0005516//calmodulin binding	GO:0005739//mitochondrion;GO:0005634//nucleus;GO:0009536//plastid;GO:0005886//plasma membrane
CL10082.Contig4_All	217	11	3.0773	23	6.7457	1.1323	0.0511372	#N/A	7	1.9549	-0.65457	0.521372	#N/A	gi|357114735|ref|XP_003559150.1|	136.7	1e-31	PREDICTED: pirin-like protein-like [Brachypodium distachyon]	gi|357114734|ref|XM_003559102.1|	248	2e-63	PREDICTED: Brachypodium distachyon pirin-like protein-like (LOC100833215), mRNA	sp|Q9SEE4|PIRL_SOLLC	120	1e-28	Pirin-like protein OS=Solanum lycopersicum PE=2 SV=1	RSc0541	71.6	3e-13	COG1741	Pirin-related protein	K06911	7e-33	136	bdi:100833215		GO:0009737//response to abscisic acid stimulus	GO:0005516//calmodulin binding	GO:0005739//mitochondrion;GO:0005634//nucleus;GO:0009536//plastid;GO:0005886//plasma membrane
CL10083.Contig1_All	432	13	1.8268	19	2.7992	0.615696	0.315031	#N/A	2	0.2806	-2.70273	0.0152789	#N/A	gi|242043624|ref|XP_002459683.1|	89.7	1e-17	hypothetical protein SORBIDRAFT_02g008712 [Sorghum bicolor] >gi|241923060|gb|EER96204.1| hypothetical protein SORBIDRAFT_02g008712 [Sorghum bicolor]	--	--	--	--	--	--	--	--	--	--	--	--	--	--	--	--	--	--	-	-	-
CL10083.Contig2_All	463	3	0.3934	18	2.4743	2.65295	0.0015607	#N/A	4	0.5236	0.412468	0.822739	#N/A	gi|242043624|ref|XP_002459683.1|	89.7	1e-17	hypothetical protein SORBIDRAFT_02g008712 [Sorghum bicolor] >gi|241923060|gb|EER96204.1| hypothetical protein SORBIDRAFT_02g008712 [Sorghum bicolor]	--	--	--	--	--	--	--	--	--	--	--	--	--	--	--	--	--	--	-	-	-
CL10084.Contig1_All	2661	108	2.4639	253	6.0511	1.29625	3.11701e-15	Up	83	1.8902	-0.382405	0.153666	#N/A	gi|326532730|dbj|BAJ89210.1|	1160.6	0	predicted protein [Hordeum vulgare subsp. vulgare]	gi|357161969|ref|XM_003579217.1|	1352	0	PREDICTED: Brachypodium distachyon scarecrow-like protein 9-like (LOC100836508), mRNA	sp|Q9XE58|SCL14_ARATH	487	1e-137	Scarecrow-like protein 14 OS=Arabidopsis thaliana GN=SCL14 PE=2 SV=2	YPO2725	108	6e-23	COG3501	Uncharacterized protein conserved in bacteria	K14494	6e-42	171	pop:POPTR_645273	DELLA protein	GO:0006355//regulation of transcription, DNA-dependent	-	-
CL10084.Contig2_All	2884	277	5.8308	594	13.1085	1.16874	1.38582e-29	Up	206	4.3287	-0.42976	0.00505063	#N/A	gi|326532730|dbj|BAJ89210.1|	1161.8	0	predicted protein [Hordeum vulgare subsp. vulgare]	gi|357161969|ref|XM_003579217.1|	1328	0	PREDICTED: Brachypodium distachyon scarecrow-like protein 9-like (LOC100836508), mRNA	sp|Q9XE58|SCL14_ARATH	486	4e-137	Scarecrow-like protein 14 OS=Arabidopsis thaliana GN=SCL14 PE=2 SV=2	YPO2725	111	8e-24	COG3501	Uncharacterized protein conserved in bacteria	K14494	6e-42	171	pop:POPTR_645273	DELLA protein	GO:0006355//regulation of transcription, DNA-dependent	-	-
CL10084.Contig3_All	2797	252	5.4695	252	5.7341	0.0681581	0.668675	#N/A	119	2.5783	-1.08499	4.00333e-11	Down	gi|326532730|dbj|BAJ89210.1|	1162.9	0	predicted protein [Hordeum vulgare subsp. vulgare]	gi|357161969|ref|XM_003579217.1|	1409	0	PREDICTED: Brachypodium distachyon scarecrow-like protein 9-like (LOC100836508), mRNA	sp|Q9XE58|SCL14_ARATH	484	1e-136	Scarecrow-like protein 14 OS=Arabidopsis thaliana GN=SCL14 PE=2 SV=2	YPO2725	110	2e-23	COG3501	Uncharacterized protein conserved in bacteria	K14494	3e-42	172	pop:POPTR_645273	DELLA protein	GO:0006355//regulation of transcription, DNA-dependent	-	-
CL10084.Contig4_All	800	60	4.5531	50	3.9778	-0.194878	0.567102	#N/A	39	2.9543	-0.624033	0.0889162	#N/A	gi|326532730|dbj|BAJ89210.1|	413.7	1e-114	predicted protein [Hordeum vulgare subsp. vulgare]	gi|357161969|ref|XM_003579217.1|	507	1e-141	PREDICTED: Brachypodium distachyon scarecrow-like protein 9-like (LOC100836508), mRNA	sp|O80933|SCL9_ARATH	199	2e-51	Scarecrow-like protein 9 OS=Arabidopsis thaliana GN=SCL9 PE=2 SV=1	--	--	--	--	--	K14494	4e-10	63.5	bdi:100844941	DELLA protein	GO:0006351//transcription, DNA-dependent	-	-
CL10085.Contig1_All	529	29	3.328	8	0.9625	-1.7898	0.00207352	#N/A	77	8.821	1.40629	1.913e-05	Up	gi|115484253|ref|NP_001065788.1|	200.3	1e-50	Os11g0155100 [Oryza sativa Japonica Group] >gi|77548733|gb|ABA91530.1| F-box domain containing protein, expressed [Oryza sativa Japonica Group] >gi|113644492|dbj|BAF27633.1| Os11g0155100 [Oryza sativa Japonica Group]	gi|115484252|ref|NM_001072320.1|	244	8e-62	Oryza sativa Japonica Group Os11g0155100 (Os11g0155100) mRNA, complete cds	sp|Q9SIH5|FB322_ARATH	76.6	7e-15	Probable F-box protein At1g60180 OS=Arabidopsis thaliana GN=At2g36090 PE=2 SV=1	--	--	--	--	--	K14325	7e-07	51.6	ppp:PHYPADRAFT_166555	RNA-binding protein with serine-rich domain 1	-	-	-
CL10085.Contig2_All	352	13	2.242	4	0.7232	-1.63232	0.0670143	#N/A	15	2.5824	0.203926	0.813471	#N/A	gi|115484253|ref|NP_001065788.1|	105.9	1e-22	Os11g0155100 [Oryza sativa Japonica Group] >gi|77548733|gb|ABA91530.1| F-box domain containing protein, expressed [Oryza sativa Japonica Group] >gi|113644492|dbj|BAF27633.1| Os11g0155100 [Oryza sativa Japonica Group]	gi|242375537|emb|FP101458.1|	151	6e-34	Phyllostachys edulis cDNA clone: bphyem201b11, full insert sequence	--	--	--	--	--	--	--	--	--	--	--	--	--	--	-	-	-
CL10086.Contig1_All	232	2	0.5233	6	1.646	1.65325	0.221754	#N/A	11	2.8733	2.457	0.0401313	#N/A	--	--	--	--	--	--	--	--	--	--	--	--	--	--	--	--	--	--	--	--	--	--	-	-	-
CL10086.Contig2_All	309	4	0.7859	15	3.0895	1.97496	0.0177919	#N/A	8	1.569	0.997428	0.421418	#N/A	--	--	--	--	--	--	--	--	--	--	--	--	--	--	--	--	--	--	--	--	--	--	-	-	-
CL10087.Contig1_All	2932	421	8.7169	500	10.8534	0.31626	0.00231977	#N/A	496	10.2518	0.23399	0.0433638	#N/A	gi|326519164|dbj|BAJ96581.1|	1308.9	0	predicted protein [Hordeum vulgare subsp. vulgare] >gi|326521038|dbj|BAJ92882.1| predicted protein [Hordeum vulgare subsp. vulgare]	gi|241983751|dbj|AK331693.1|	2716	0	Triticum aestivum cDNA, clone: WT002_C02, cultivar: Chinese Spring	sp|Q9SEE9|SR45_ARATH	54.7	3e-07	Arginine/serine-rich protein 45 OS=Arabidopsis thaliana GN=SR45 PE=1 SV=1	--	--	--	--	--	K14325	1e-07	57.8	mtr:MTR_2g069490	RNA-binding protein with serine-rich domain 1	-	-	-
CL10087.Contig2_All	2944	317	6.5368	263	5.6856	-0.201272	0.143422	#N/A	267	5.4961	-0.250176	0.0929679	#N/A	gi|326519164|dbj|BAJ96581.1|	1300.8	0	predicted protein [Hordeum vulgare subsp. vulgare] >gi|326521038|dbj|BAJ92882.1| predicted protein [Hordeum vulgare subsp. vulgare]	gi|241983751|dbj|AK331693.1|	2637	0	Triticum aestivum cDNA, clone: WT002_C02, cultivar: Chinese Spring	sp|Q6K8Z4|FH7_ORYSJ	54.7	3e-07	Formin-like protein 7 OS=Oryza sativa subsp. japonica GN=FH7 PE=2 SV=2	--	--	--	--	--	K14325	4e-07	55.8	pop:POPTR_823076	RNA-binding protein with serine-rich domain 1	-	-	-
CL10088.Contig1_All	728	706	58.8729	197	17.2225	-1.77331	2.09275e-61	Down	4	0.333	-7.46594	1.85911e-202	Down	gi|326515996|dbj|BAJ88021.1|	119	2e-97	predicted protein [Hordeum vulgare subsp. vulgare]	gi|115468067|ref|NM_001064168.1|	192	4e-46	Oryza sativa Japonica Group Os06g0474800 (Os06g0474800) mRNA, complete cds	sp|Q0WTI8|DNJ72_ARATH	48.5	4e-06	Chaperone protein dnaJ 72 OS=Arabidopsis thaliana GN=ATJ72 PE=2 SV=1	alr0045	63.9	7e-11	COG1141	Ferredoxin	K05337	6e-15	70.1	olu:OSTLU_7956	ferredoxin	-	GO:0051536//iron-sulfur cluster binding	GO:0005739//mitochondrion
CL10088.Contig2_All	698	2086	181.427	350	31.9134	-2.50715	2.0666e-280	Down	7	0.6077	-8.22181	0	Down	gi|326515996|dbj|BAJ88021.1|	367.5	1e-100	predicted protein [Hordeum vulgare subsp. vulgare]	gi|115468067|ref|NM_001064168.1|	303	1e-79	Oryza sativa Japonica Group Os06g0474800 (Os06g0474800) mRNA, complete cds	sp|Q0WTI8|DNJ72_ARATH	48.5	4e-06	Chaperone protein dnaJ 72 OS=Arabidopsis thaliana GN=ATJ72 PE=2 SV=1	alr0045	75.5	8e-14	COG1141	Ferredoxin	K05337	5e-18	89.4	olu:OSTLU_7956	ferredoxin	-	GO:0051536//iron-sulfur cluster binding	GO:0005739//mitochondrion
CL10089.Contig1_All	963	133	8.3843	19	1.2557	-2.7392	3.23753e-20	Down	39	2.4543	-1.77238	3.02205e-12	Down	gi|357129762|ref|XP_003566530.1|	224.2	2e-57	PREDICTED: GATA transcription factor 16-like [Brachypodium distachyon]	gi|151419323|dbj|AK250674.1|	297	1e-77	Hordeum vulgare subsp. vulgare cDNA clone: FLbaf93f15, mRNA sequence	sp|Q8LC59|GAT23_ARATH	77	1e-14	GATA transcription factor 23 OS=Arabidopsis thaliana GN=GATA23 PE=2 SV=2	YMR136w	52.4	1e-06	COG5641	GATA Zn-finger-containing transcription factor	--	--	--	--	--	GO:0006355//regulation of transcription, DNA-dependent	GO:0008270//zinc ion binding;GO:0043565//sequence-specific DNA binding;GO:0003700//sequence-specific DNA binding transcription factor activity	GO:0016023//cytoplasmic membrane-bounded vesicle
CL10089.Contig2_All	862	127	8.9441	13	0.9598	-3.22013	1.33621e-22	Down	26	1.8279	-2.29075	3.85229e-16	Down	gi|357129762|ref|XP_003566530.1|	229.9	4e-59	PREDICTED: GATA transcription factor 16-like [Brachypodium distachyon]	gi|151419323|dbj|AK250674.1|	377	1e-101	Hordeum vulgare subsp. vulgare cDNA clone: FLbaf93f15, mRNA sequence	sp|Q8LC59|GAT23_ARATH	77	1e-14	GATA transcription factor 23 OS=Arabidopsis thaliana GN=GATA23 PE=2 SV=2	YMR136w	52.4	1e-06	COG5641	GATA Zn-finger-containing transcription factor	--	--	--	--	--	GO:0006355//regulation of transcription, DNA-dependent	GO:0008270//zinc ion binding;GO:0043565//sequence-specific DNA binding;GO:0003700//sequence-specific DNA binding transcription factor activity	GO:0016023//cytoplasmic membrane-bounded vesicle
CL1009.Contig1_All	737	17	1.4003	25	2.1589	0.62456	0.235903	#N/A	34	2.7957	0.997474	0.0522509	#N/A	--	--	--	--	--	--	--	--	--	--	--	--	--	--	--	--	--	--	--	--	--	--	-	-	-
CL1009.Contig2_All	545	17	1.8936	1	0.1168	-4.01902	0.000353588	Down	13	1.4455	-0.389563	0.628172	#N/A	--	--	--	--	--	--	--	--	--	--	--	--	--	--	--	--	--	--	--	--	--	--	-	-	-
CL10090.Contig1_All	751	82	6.6285	38	3.2204	-1.04144	0.000465599	Down	95	7.6659	0.209773	0.49856	#N/A	gi|326490515|dbj|BAJ84921.1|	64.3	2e-09	predicted protein [Hordeum vulgare subsp. vulgare]	gi|357156535|ref|XM_003577442.1|	688	0	PREDICTED: Brachypodium distachyon probable E3 ubiquitin-protein ligase HERC4-like (LOC100822895), mRNA	sp|Q9FN03|UVR8_ARATH	83.2	1e-16	Ultraviolet-B receptor UVR8 OS=Arabidopsis thaliana GN=UVR8 PE=1 SV=1	ECU04g1500	55.5	9e-08	COG5184	Alpha-tubulin suppressor and related RCC1 domain-containing proteins	K10615	1e-07	54.7	cme:CMB070C	E3 ubiquitin-protein ligase HERC4 [EC:6.3.2.19]	-	GO:0003682//chromatin binding;GO:0008536//Ran GTPase binding	-
CL10091.Contig1_All	668	85	7.7248	19	1.8102	-2.09335	7.60036e-10	Down	115	10.4328	0.433557	0.0901371	#N/A	gi|357134348|ref|XP_003568779.1|	50.8	1e-68	PREDICTED: stem 28 kDa glycoprotein-like [Brachypodium distachyon]	gi|151421268|dbj|AK248252.1|	394	1e-107	Hordeum vulgare subsp. vulgare cDNA clone: FLbaf6l06, mRNA sequence	sp|P27061|PPA1_SOLLC	93.6	9e-20	Acid phosphatase 1 OS=Solanum lycopersicum GN=APS1 PE=2 SV=1	--	--	--	--	--	--	--	--	--	--	-	GO:0003993//acid phosphatase activity	GO:0016023//cytoplasmic membrane-bounded vesicle
CL10091.Contig2_All	917	653	43.2301	97	6.7323	-2.68286	6.00185e-95	Down	309	20.4207	-1.082	8.3709e-28	Down	gi|357134348|ref|XP_003568779.1|	455.7	4e-127	PREDICTED: stem 28 kDa glycoprotein-like [Brachypodium distachyon]	gi|357134347|ref|XM_003568731.1|	848	0	PREDICTED: Brachypodium distachyon stem 28 kDa glycoprotein-like (LOC100831241), mRNA	sp|P15490|VSPA_SOYBN	206	2e-53	Stem 28 kDa glycoprotein OS=Glycine max GN=VSPA PE=2 SV=1	DR2133	60.5	4e-09	COG4372	Uncharacterized protein conserved in bacteria with the myosin-like domain	K02866	4e-19	93.6	osa:4332737	large subunit ribosomal protein L10e	-	GO:0003993//acid phosphatase activity	GO:0016023//cytoplasmic membrane-bounded vesicle;GO:0005739//mitochondrion
CL10092.Contig1_All	253	1	0.24	21	5.2827	4.46017	1.41602e-05	Up	3	0.7186	1.58215	0.538792	#N/A	--	--	--	--	--	--	--	--	--	--	--	--	--	--	--	--	--	--	--	--	--	--	-	-	-
CL10092.Contig2_All	279	0	0	9	2.053	11.0035	0.00373707	#N/A	1	0.2172	7.76288	0.646136	#N/A	--	--	--	--	--	--	--	--	--	--	--	--	--	--	--	--	--	--	--	--	--	--	-	-	-
CL10093.Contig1_All	974	41	2.5554	106	6.9264	1.43856	6.18919e-08	Up	19	1.1822	-1.11208	0.0159224	#N/A	gi|326520341|dbj|BAK07429.1|	415.6	6e-115	predicted protein [Hordeum vulgare subsp. vulgare]	gi|242380635|emb|FP096468.1|	523	1e-145	Phyllostachys edulis cDNA clone: bphyem123b18, full insert sequence	sp|Q9ZQ19|RFA2A_ARATH	164	9e-41	Replication protein A 32 kDa subunit A OS=Arabidopsis thaliana GN=RPA2A PE=1 SV=2	SPCC1753.01c	85.5	1e-16	COG5235	Single-stranded DNA-binding replication protein A (RPA), medium (30 kD) subunit	K10739	8e-109	391	bdi:100828397	replication factor A2	-	GO:0005515//protein binding	GO:0009536//plastid
CL10093.Contig2_All	420	12	1.7345	136	20.6087	3.57066	4.26059e-28	Up	5	0.7214	-1.26565	0.197909	#N/A	gi|357138267|ref|XP_003570718.1|	124	7e-28	PREDICTED: replication protein A 32 kDa subunit-like [Brachypodium distachyon]	gi|357138266|ref|XM_003570670.1|	258	4e-66	PREDICTED: Brachypodium distachyon replication protein A 32 kDa subunit-like (LOC100828397), mRNA	sp|P13983|EXTN_TOBAC	48.1	5e-09	Extensin OS=Nicotiana tabacum GN=HRGPNT3 PE=2 SV=1	--	--	--	--	--	K10739	6e-29	124	bdi:100828397	replication factor A2	-	GO:0003676//nucleic acid binding	GO:0009536//plastid
CL10094.Contig1_All	1804	689	23.186	461	16.2639	-0.511581	1.67711e-08	#N/A	475	15.9565	-0.53911	3.26463e-09	#N/A	gi|326533076|dbj|BAJ93510.1|	789.6	0	predicted protein [Hordeum vulgare subsp. vulgare]	gi|357136194|ref|XM_003569643.1|	1031	0	PREDICTED: Brachypodium distachyon tryptophan aminotransferase-related protein 4-like (LOC100825608), mRNA	sp|Q93Z38|TAR4_ARATH	423	2e-118	Tryptophan aminotransferase-related protein 4 OS=Arabidopsis thaliana GN=TAR4 PE=2 SV=2	DR2133	53.1	2e-06	COG4372	Uncharacterized protein conserved in bacteria with the myosin-like domain	K14548	3e-128	457	rcu:RCOM_0962120	U3 small nucleolar RNA-associated protein 4	GO:0008152//metabolic process	GO:0030170//pyridoxal phosphate binding;GO:0016846//carbon-sulfur lyase activity	GO:0016023//cytoplasmic membrane-bounded vesicle
CL10094.Contig2_All	378	56	8.9937	29	4.8828	-0.881206	0.0137571	#N/A	52	8.3367	-0.109438	0.796177	#N/A	--	--	--	--	--	--	--	--	--	--	--	--	--	--	--	--	--	--	--	--	--	--	-	-	-
CL10094.Contig3_All	1693	196	7.0282	158	5.9396	-0.242789	0.170903	#N/A	124	4.4386	-0.663051	0.00031286	#N/A	gi|326533076|dbj|BAJ93510.1|	793.5	0	predicted protein [Hordeum vulgare subsp. vulgare]	gi|357136194|ref|XM_003569643.1|	1033	0	PREDICTED: Brachypodium distachyon tryptophan aminotransferase-related protein 4-like (LOC100825608), mRNA	sp|Q93Z38|TAR4_ARATH	423	1e-118	Tryptophan aminotransferase-related protein 4 OS=Arabidopsis thaliana GN=TAR4 PE=2 SV=2	DR2133	51.6	4e-06	COG4372	Uncharacterized protein conserved in bacteria with the myosin-like domain	K14548	4e-129	460	rcu:RCOM_0962120	U3 small nucleolar RNA-associated protein 4	GO:0008152//metabolic process	GO:0030170//pyridoxal phosphate binding;GO:0016846//carbon-sulfur lyase activity	GO:0016023//cytoplasmic membrane-bounded vesicle
CL10095.Contig1_All	388	30	4.6939	9	1.4763	-1.6688	0.00288434	#N/A	48	7.4971	0.675546	0.105407	#N/A	--	--	--	--	--	--	--	--	--	--	--	--	--	--	--	--	--	--	--	--	--	--	-	-	-
CL10096.Contig1_All	204	2	0.5952	0	0	-9.21723	0.348221	#N/A	10	2.9706	2.31931	0.0630894	#N/A	--	--	--	--	--	--	--	--	--	--	--	--	--	--	--	--	--	--	--	--	--	--	-	-	-
CL10096.Contig2_All	1612	297	11.1849	283	11.1733	-0.00149701	0.992288	#N/A	550	20.6766	0.886447	5.21373e-17	#N/A	gi|326488555|dbj|BAJ93946.1|	700.7	0	predicted protein [Hordeum vulgare subsp. vulgare] >gi|326511114|dbj|BAJ87571.1| predicted protein [Hordeum vulgare subsp. vulgare]	gi|357138470|ref|XM_003570767.1|	1267	0	PREDICTED: Brachypodium distachyon WW domain-containing oxidoreductase-like (LOC100838184), mRNA	sp|A2RVM0|TIC32_ARATH	129	5e-30	Short-chain dehydrogenase TIC 32, chloroplastic OS=Arabidopsis thaliana GN=TIC32 PE=2 SV=1	VNG0479G	128	2e-29	COG1028	Dehydrogenases with different specificities (related to short-chain alcohol dehydrogenases)	K00218	8e-17	87	aly:ARALYDRAFT_492051	protochlorophyllide reductase [EC:1.3.1.33]	GO:0010073//meristem maintenance;GO:0055114//oxidation-reduction process	GO:0016630//protochlorophyllide reductase activity;GO:0000166//nucleotide binding	-
CL10097.Contig1_All	381	28	4.4614	28	4.6773	0.0681795	0.894428	#N/A	14	2.2268	-1.00252	0.0818739	#N/A	gi|12321185|gb|AAG50687.1|AC079829_20	52.8	1e-06	Pto kinase interactor, putative [Arabidopsis thaliana]	--	--	--	--	sp|Q9C660|PEK10_ARATH	52.8	6e-08	Proline-rich receptor-like protein kinase PERK10 OS=Arabidopsis thaliana GN=PERK10 PE=1 SV=2	--	--	--	--	--	K01051	4e-06	47.8	gmx:100776781	pectinesterase [EC:3.1.1.11]	-	-	-
CL10097.Contig2_All	204	9	2.6783	16	4.9917	0.898214	0.194173	#N/A	11	3.2677	0.286958	0.779093	#N/A	--	--	--	--	--	--	--	--	--	--	--	--	--	--	--	--	--	--	--	--	--	--	-	-	-
CL10098.Contig1_All	268	6	1.3591	19	4.5121	1.73115	0.0136932	#N/A	11	2.4874	0.871987	0.393407	#N/A	--	--	--	--	--	--	--	--	--	--	--	--	--	--	--	--	--	--	--	--	--	--	-	-	-
CL10098.Contig2_All	466	5	0.6514	18	2.4584	1.9161	0.0101521	#N/A	2	0.2601	-1.32448	0.445984	#N/A	--	--	--	--	--	--	--	--	--	--	--	--	--	--	--	--	--	--	--	--	--	--	-	-	-
CL10098.Contig3_All	1360	110	4.9102	339	15.8643	1.69193	1.50469e-29	Up	84	3.743	-0.391587	0.139898	#N/A	--	--	--	--	--	--	--	--	--	--	--	--	--	--	--	--	--	--	--	--	--	--	-	-	-
CL10099.Contig1_All	2802	308	6.6731	1312	29.8007	2.15892	3.6802e-156	Up	170	3.6767	-0.859946	2.36896e-09	#N/A	gi|357147315|ref|XP_003574298.1|	1363.6	0	PREDICTED: UDP-N-acetylmuramoyl-L-alanyl-D-glutamate--2,6-diaminopimelate ligase-like [Brachypodium distachyon]	gi|357147314|ref|XM_003574250.1|	2599	0	PREDICTED: Brachypodium distachyon UDP-N-acetylmuramoyl-L-alanyl-D-glutamate--2, 6-diaminopimelate ligase-like (LOC100836786), mRNA	sp|Q9SEE9|SR45_ARATH	69.3	1e-11	Arginine/serine-rich protein 45 OS=Arabidopsis thaliana GN=SR45 PE=1 SV=1	BS_murE	261	5e-69	COG0769	UDP-N-acetylmuramyl tripeptide synthase	K11323	5e-14	78.6	vcn:VOLCADRAFT_121342	histone arginine demethylase JMJD6 [EC:1.14.11.-]	GO:0006399//tRNA metabolic process;GO:0008360//regulation of cell shape;GO:0010020//chloroplast fission;GO:0009902//chloroplast relocation;GO:0051301//cell division;GO:0009252//peptidoglycan biosynthetic process;GO:0045893//positive regulation of transcription, DNA-dependent;GO:0042793//transcription from plastid promoter;GO:0006364//rRNA processing;GO:0010027//thylakoid membrane organization	GO:0016881//acid-amino acid ligase activity;GO:0005524//ATP binding	GO:0009295//nucleoid;GO:0009507//chloroplast
CL10099.Contig2_All	454	0	0	8	1.1215	10.1312	0.0071187	#N/A	0	0	#N/A	#N/A	#N/A	--	--	--	--	--	--	--	--	--	--	--	--	--	--	--	--	--	--	--	--	--	--	-	-	-
CL101.Contig1_All	1298	0	0	0	0	#N/A	#N/A	#N/A	2	0.0934	6.54535	0.404004	#N/A	gi|326505974|dbj|BAJ91226.1|	169.9	9e-41	predicted protein [Hordeum vulgare subsp. vulgare]	gi|241985895|dbj|AK333156.1|	761	0	Triticum aestivum cDNA, clone: WT005_M14, cultivar: Chinese Spring	sp|P42390|TRPA_MAIZE	242	4e-64	Indole-3-glycerol phosphate lyase, chloroplastic OS=Zea mays GN=BX1 PE=1 SV=2	slr0966	174	2e-43	COG0159	Tryptophan synthase alpha chain	K13222	4e-73	273	sbi:SORBI_01g005150	indole-3-glycerol-phosphate lyase [EC:4.1.2.8]	GO:0042742//defense response to bacterium;GO:0052544//defense response by callose deposition in cell wall;GO:0000162//tryptophan biosynthetic process	GO:0004834//tryptophan synthase activity	GO:0009570//chloroplast stroma
CL101.Contig10_All	1086	1	0.0559	0	0	-5.80478	0.603465	#N/A	3	0.1674	1.58238	0.53859	#N/A	gi|326505974|dbj|BAJ91226.1|	515	8e-145	predicted protein [Hordeum vulgare subsp. vulgare]	gi|241985895|dbj|AK333156.1|	1090	0	Triticum aestivum cDNA, clone: WT005_M14, cultivar: Chinese Spring	sp|P42390|TRPA_MAIZE	379	1e-105	Indole-3-glycerol phosphate lyase, chloroplastic OS=Zea mays GN=BX1 PE=1 SV=2	slr0966	270	2e-72	COG0159	Tryptophan synthase alpha chain	K13222	7e-116	415	sbi:SORBI_01g005150	indole-3-glycerol-phosphate lyase [EC:4.1.2.8]	GO:0042742//defense response to bacterium;GO:0052544//defense response by callose deposition in cell wall;GO:0000162//tryptophan biosynthetic process	GO:0004834//tryptophan synthase activity;GO:0033984//indole-3-glycerol-phosphate lyase activity	GO:0009570//chloroplast stroma
CL101.Contig11_All	1403	2	0.0865	1	0.0454	-0.930008	0.725202	#N/A	4	0.1728	0.998331	0.613499	#N/A	gi|326507880|dbj|BAJ86683.1|	359.8	6e-98	predicted protein [Hordeum vulgare subsp. vulgare]	gi|42742276|gb|AY462226.1|	646	0	Hordeum lechleri indole-3-glycerol phosphate lyase mRNA, partial cds	sp|P42390|TRPA_MAIZE	213	2e-55	Indole-3-glycerol phosphate lyase, chloroplastic OS=Zea mays GN=BX1 PE=1 SV=2	slr0966	169	8e-42	COG0159	Tryptophan synthase alpha chain	K13222	9e-68	245	osa:4334427	indole-3-glycerol-phosphate lyase [EC:4.1.2.8]	GO:0042742//defense response to bacterium;GO:0052544//defense response by callose deposition in cell wall;GO:0000162//tryptophan biosynthetic process	GO:0004834//tryptophan synthase activity	GO:0009570//chloroplast stroma
CL101.Contig12_All	1228	1	0.0494	0	0	-5.62644	0.603085	#N/A	3	0.148	1.58301	0.537976	#N/A	gi|326505974|dbj|BAJ91226.1|	167.2	5e-40	predicted protein [Hordeum vulgare subsp. vulgare]	gi|241985895|dbj|AK333156.1|	761	0	Triticum aestivum cDNA, clone: WT005_M14, cultivar: Chinese Spring	sp|P42390|TRPA_MAIZE	242	4e-64	Indole-3-glycerol phosphate lyase, chloroplastic OS=Zea mays GN=BX1 PE=1 SV=2	slr0966	174	2e-43	COG0159	Tryptophan synthase alpha chain	K13222	4e-73	273	sbi:SORBI_01g005150	indole-3-glycerol-phosphate lyase [EC:4.1.2.8]	GO:0042742//defense response to bacterium;GO:0052544//defense response by callose deposition in cell wall;GO:0000162//tryptophan biosynthetic process	GO:0004834//tryptophan synthase activity	GO:0009570//chloroplast stroma
CL101.Contig13_All	1164	9	0.4694	4	0.2187	-1.10186	0.28385	#N/A	13	0.6768	0.527912	0.568416	#N/A	gi|326505974|dbj|BAJ91226.1|	517.7	1e-145	predicted protein [Hordeum vulgare subsp. vulgare]	gi|241985895|dbj|AK333156.1|	1100	0	Triticum aestivum cDNA, clone: WT005_M14, cultivar: Chinese Spring	sp|P42390|TRPA_MAIZE	382	2e-106	Indole-3-glycerol phosphate lyase, chloroplastic OS=Zea mays GN=BX1 PE=1 SV=2	slr0966	270	3e-72	COG0159	Tryptophan synthase alpha chain	K13222	1e-116	417	sbi:SORBI_01g005150	indole-3-glycerol-phosphate lyase [EC:4.1.2.8]	GO:0042742//defense response to bacterium;GO:0052544//defense response by callose deposition in cell wall;GO:0000162//tryptophan biosynthetic process	GO:0004834//tryptophan synthase activity;GO:0033984//indole-3-glycerol-phosphate lyase activity	GO:0009570//chloroplast stroma
CL101.Contig14_All	1325	1	0.0458	0	0	-5.51728	0.603817	#N/A	2	0.0915	0.998424	0.749293	#N/A	gi|326507880|dbj|BAJ86683.1|	359.8	6e-98	predicted protein [Hordeum vulgare subsp. vulgare]	gi|42742276|gb|AY462226.1|	646	0	Hordeum lechleri indole-3-glycerol phosphate lyase mRNA, partial cds	sp|P42390|TRPA_MAIZE	213	2e-55	Indole-3-glycerol phosphate lyase, chloroplastic OS=Zea mays GN=BX1 PE=1 SV=2	slr0966	169	8e-42	COG0159	Tryptophan synthase alpha chain	K13222	8e-68	245	osa:4334427	indole-3-glycerol-phosphate lyase [EC:4.1.2.8]	GO:0042742//defense response to bacterium;GO:0052544//defense response by callose deposition in cell wall;GO:0000162//tryptophan biosynthetic process	GO:0004834//tryptophan synthase activity	GO:0009570//chloroplast stroma
CL101.Contig15_All	1183	1	0.0513	0	0	-5.68089	0.602162	#N/A	4	0.2049	1.99789	0.368876	#N/A	gi|326505974|dbj|BAJ91226.1|	74.3	7e-140	predicted protein [Hordeum vulgare subsp. vulgare]	gi|42742276|gb|AY462226.1|	979	0	Hordeum lechleri indole-3-glycerol phosphate lyase mRNA, partial cds	sp|P42390|TRPA_MAIZE	351	5e-97	Indole-3-glycerol phosphate lyase, chloroplastic OS=Zea mays GN=BX1 PE=1 SV=2	slr0966	265	9e-71	COG0159	Tryptophan synthase alpha chain	K13222	1e-110	388	osa:4334427	indole-3-glycerol-phosphate lyase [EC:4.1.2.8]	GO:0042742//defense response to bacterium;GO:0052544//defense response by callose deposition in cell wall;GO:0000162//tryptophan biosynthetic process	GO:0004834//tryptophan synthase activity	GO:0009570//chloroplast stroma
CL101.Contig16_All	1306	4	0.1859	1	0.0487	-1.93253	0.319341	#N/A	6	0.2784	0.582632	0.688103	#N/A	gi|326505974|dbj|BAJ91226.1|	169.9	9e-41	predicted protein [Hordeum vulgare subsp. vulgare]	gi|241985895|dbj|AK333156.1|	761	0	Triticum aestivum cDNA, clone: WT005_M14, cultivar: Chinese Spring	sp|P42390|TRPA_MAIZE	242	4e-64	Indole-3-glycerol phosphate lyase, chloroplastic OS=Zea mays GN=BX1 PE=1 SV=2	slr0966	174	2e-43	COG0159	Tryptophan synthase alpha chain	K13222	5e-73	273	sbi:SORBI_01g005150	indole-3-glycerol-phosphate lyase [EC:4.1.2.8]	GO:0042742//defense response to bacterium;GO:0052544//defense response by callose deposition in cell wall;GO:0000162//tryptophan biosynthetic process	GO:0004834//tryptophan synthase activity	GO:0009570//chloroplast stroma
CL101.Contig17_All	297	10	2.044	8	1.7143	-0.253776	0.781552	#N/A	22	4.489	1.135	0.0905063	#N/A	gi|357115056|ref|XP_003559308.1|	178.3	3e-44	PREDICTED: indole-3-glycerol phosphate lyase, chloroplastic-like [Brachypodium distachyon]	gi|357115055|ref|XM_003559260.1|	295	1e-77	PREDICTED: Brachypodium distachyon indole-3-glycerol phosphate lyase, chloroplastic-like (LOC100836811), mRNA	sp|P42390|TRPA_MAIZE	116	3e-27	Indole-3-glycerol phosphate lyase, chloroplastic OS=Zea mays GN=BX1 PE=1 SV=2	slr0966	90.1	9e-19	COG0159	Tryptophan synthase alpha chain	K13222	2e-36	148	osa:4334427	indole-3-glycerol-phosphate lyase [EC:4.1.2.8]	GO:0042742//defense response to bacterium;GO:0052544//defense response by callose deposition in cell wall;GO:0000162//tryptophan biosynthetic process	GO:0004834//tryptophan synthase activity	GO:0009570//chloroplast stroma
CL101.Contig2_All	1153	0	0	0	0	#N/A	#N/A	#N/A	2	0.1051	6.71562	0.40267	#N/A	gi|326505974|dbj|BAJ91226.1|	517.7	1e-145	predicted protein [Hordeum vulgare subsp. vulgare]	gi|241985895|dbj|AK333156.1|	1100	0	Triticum aestivum cDNA, clone: WT005_M14, cultivar: Chinese Spring	sp|P42390|TRPA_MAIZE	382	2e-106	Indole-3-glycerol phosphate lyase, chloroplastic OS=Zea mays GN=BX1 PE=1 SV=2	slr0966	270	3e-72	COG0159	Tryptophan synthase alpha chain	K13222	1e-116	417	sbi:SORBI_01g005150	indole-3-glycerol-phosphate lyase [EC:4.1.2.8]	GO:0042742//defense response to bacterium;GO:0052544//defense response by callose deposition in cell wall;GO:0000162//tryptophan biosynthetic process	GO:0004834//tryptophan synthase activity;GO:0033984//indole-3-glycerol-phosphate lyase activity	GO:0009570//chloroplast stroma
CL101.Contig3_All	1401	0	0	1	0.0454	5.50462	0.560659	#N/A	2	0.0865	6.43463	0.401993	#N/A	gi|326507880|dbj|BAJ86683.1|	362.5	1e-98	predicted protein [Hordeum vulgare subsp. vulgare]	gi|42742276|gb|AY462226.1|	646	0	Hordeum lechleri indole-3-glycerol phosphate lyase mRNA, partial cds	sp|P42390|TRPA_MAIZE	213	2e-55	Indole-3-glycerol phosphate lyase, chloroplastic OS=Zea mays GN=BX1 PE=1 SV=2	slr0966	169	8e-42	COG0159	Tryptophan synthase alpha chain	K13222	2e-68	247	sbi:SORBI_01g005150	indole-3-glycerol-phosphate lyase [EC:4.1.2.8]	GO:0042742//defense response to bacterium;GO:0052544//defense response by callose deposition in cell wall;GO:0000162//tryptophan biosynthetic process	GO:0004834//tryptophan synthase activity	GO:0009570//chloroplast stroma
CL101.Contig4_All	1256	0	0	0	0	#N/A	#N/A	#N/A	1	0.0482	5.59096	0.64951	#N/A	gi|326505974|dbj|BAJ91226.1|	74.3	1e-140	predicted protein [Hordeum vulgare subsp. vulgare]	gi|42742276|gb|AY462226.1|	997	0	Hordeum lechleri indole-3-glycerol phosphate lyase mRNA, partial cds	sp|P42390|TRPA_MAIZE	353	9e-98	Indole-3-glycerol phosphate lyase, chloroplastic OS=Zea mays GN=BX1 PE=1 SV=2	slr0966	265	1e-70	COG0159	Tryptophan synthase alpha chain	K13222	8e-112	391	sbi:SORBI_01g005150	indole-3-glycerol-phosphate lyase [EC:4.1.2.8]	GO:0042742//defense response to bacterium;GO:0052544//defense response by callose deposition in cell wall;GO:0000162//tryptophan biosynthetic process	GO:0004834//tryptophan synthase activity	GO:0009570//chloroplast stroma
CL101.Contig5_All	1178	1	0.0515	0	0	-5.6865	0.603911	#N/A	2	0.1029	0.998599	0.749444	#N/A	gi|326505974|dbj|BAJ91226.1|	74.3	7e-140	predicted protein [Hordeum vulgare subsp. vulgare]	gi|42742276|gb|AY462226.1|	979	0	Hordeum lechleri indole-3-glycerol phosphate lyase mRNA, partial cds	sp|P42390|TRPA_MAIZE	351	5e-97	Indole-3-glycerol phosphate lyase, chloroplastic OS=Zea mays GN=BX1 PE=1 SV=2	slr0966	265	9e-71	COG0159	Tryptophan synthase alpha chain	K13222	5e-111	389	sbi:SORBI_01g005150	indole-3-glycerol-phosphate lyase [EC:4.1.2.8]	GO:0042742//defense response to bacterium;GO:0052544//defense response by callose deposition in cell wall;GO:0000162//tryptophan biosynthetic process	GO:0004834//tryptophan synthase activity	GO:0009570//chloroplast stroma
CL101.Contig6_All	1075	1	0.0565	0	0	-5.82018	0.602298	#N/A	3	0.1691	1.58155	0.536912	#N/A	gi|326505974|dbj|BAJ91226.1|	515	8e-145	predicted protein [Hordeum vulgare subsp. vulgare]	gi|241985895|dbj|AK333156.1|	1090	0	Triticum aestivum cDNA, clone: WT005_M14, cultivar: Chinese Spring	sp|P42390|TRPA_MAIZE	379	1e-105	Indole-3-glycerol phosphate lyase, chloroplastic OS=Zea mays GN=BX1 PE=1 SV=2	slr0966	270	2e-72	COG0159	Tryptophan synthase alpha chain	K13222	7e-116	415	sbi:SORBI_01g005150	indole-3-glycerol-phosphate lyase [EC:4.1.2.8]	GO:0042742//defense response to bacterium;GO:0052544//defense response by callose deposition in cell wall;GO:0000162//tryptophan biosynthetic process	GO:0004834//tryptophan synthase activity;GO:0033984//indole-3-glycerol-phosphate lyase activity	GO:0009570//chloroplast stroma
CL101.Contig7_All	1323	1	0.0459	0	0	-5.52042	0.604256	#N/A	2	0.0916	0.996853	0.74998	#N/A	gi|326507880|dbj|BAJ86683.1|	362.5	9e-99	predicted protein [Hordeum vulgare subsp. vulgare]	gi|42742276|gb|AY462226.1|	646	0	Hordeum lechleri indole-3-glycerol phosphate lyase mRNA, partial cds	sp|P42390|TRPA_MAIZE	213	2e-55	Indole-3-glycerol phosphate lyase, chloroplastic OS=Zea mays GN=BX1 PE=1 SV=2	slr0966	169	8e-42	COG0159	Tryptophan synthase alpha chain	K13222	2e-68	247	sbi:SORBI_01g005150	indole-3-glycerol-phosphate lyase [EC:4.1.2.8]	GO:0042742//defense response to bacterium;GO:0052544//defense response by callose deposition in cell wall;GO:0000162//tryptophan biosynthetic process	GO:0004834//tryptophan synthase activity	GO:0009570//chloroplast stroma
CL101.Contig8_All	1220	1	0.0498	0	0	-5.63807	0.602534	#N/A	3	0.149	1.58109	0.537202	#N/A	gi|326505974|dbj|BAJ91226.1|	167.2	5e-40	predicted protein [Hordeum vulgare subsp. vulgare]	gi|241985895|dbj|AK333156.1|	761	0	Triticum aestivum cDNA, clone: WT005_M14, cultivar: Chinese Spring	sp|P42390|TRPA_MAIZE	242	4e-64	Indole-3-glycerol phosphate lyase, chloroplastic OS=Zea mays GN=BX1 PE=1 SV=2	slr0966	174	2e-43	COG0159	Tryptophan synthase alpha chain	K13222	4e-73	273	sbi:SORBI_01g005150	indole-3-glycerol-phosphate lyase [EC:4.1.2.8]	GO:0042742//defense response to bacterium;GO:0052544//defense response by callose deposition in cell wall;GO:0000162//tryptophan biosynthetic process	GO:0004834//tryptophan synthase activity	GO:0009570//chloroplast stroma
CL101.Contig9_All	1261	12	0.5777	3	0.1514	-1.93196	0.048133	#N/A	10	0.4806	-0.265484	0.785481	#N/A	gi|326505974|dbj|BAJ91226.1|	74.3	1e-140	predicted protein [Hordeum vulgare subsp. vulgare]	gi|42742276|gb|AY462226.1|	997	0	Hordeum lechleri indole-3-glycerol phosphate lyase mRNA, partial cds	sp|P42390|TRPA_MAIZE	353	9e-98	Indole-3-glycerol phosphate lyase, chloroplastic OS=Zea mays GN=BX1 PE=1 SV=2	slr0966	265	1e-70	COG0159	Tryptophan synthase alpha chain	K13222	2e-111	390	osa:4334427	indole-3-glycerol-phosphate lyase [EC:4.1.2.8]	GO:0042742//defense response to bacterium;GO:0052544//defense response by callose deposition in cell wall;GO:0000162//tryptophan biosynthetic process	GO:0004834//tryptophan synthase activity	GO:0009570//chloroplast stroma
CL1010.Contig1_All	440	6	0.8278	22	3.1822	1.94267	0.00370509	#N/A	6	0.8264	-0.00244199	1.01771	#N/A	--	--	--	--	--	--	--	--	--	--	--	--	--	--	--	--	--	--	--	--	--	--	-	-	-
CL1010.Contig2_All	1905	1	0.0319	25	0.8352	4.71049	1.11043e-06	Up	1	0.0318	-0.00452966	0.999357	#N/A	--	--	--	--	--	--	--	--	--	--	--	--	--	--	--	--	--	--	--	--	--	--	-	-	-
CL1010.Contig3_All	2141	34	0.9641	84	2.497	1.37294	4.12002e-06	Up	26	0.7359	-0.389673	0.460709	#N/A	--	--	--	--	--	--	--	--	--	--	--	--	--	--	--	--	--	--	--	--	--	--	-	-	-
CL1010.Contig4_All	260	10	2.3349	15	3.6718	0.653127	0.350261	#N/A	11	2.5639	0.134979	0.896463	#N/A	--	--	--	--	--	--	--	--	--	--	--	--	--	--	--	--	--	--	--	--	--	--	-	-	-
CL10100.Contig1_All	459	0	0	7	0.9706	9.92273	0.0134622	#N/A	0	0	#N/A	#N/A	#N/A	--	--	--	--	gi|291498594|gb|GU985444.1|	716	0	Triticum aestivum mitochondrion, complete genome	--	--	--	--	--	--	--	--	--	--	--	--	--	--	-	-	-
CL10100.Contig2_All	637	4	0.3812	25	2.4978	2.71204	0.000120151	Up	9	0.8562	1.1674	0.318707	#N/A	gi|94502669|ref|YP_588424.1|	25.8	1e-33	hypothetical protein ZeamMp180 [Zea mays subsp. mays] >gi|40795108|gb|AAR91152.1| hypothetical protein (mitochondrion) [Zea mays] >gi|413954228|gb|AFW86877.1| putative uncharacterized protein orf110-c [Zea mays] >gi|413954267|gb|AFW86916.1| putative uncharacterized protein orf110-c [Zea mays]	gi|291498594|gb|GU985444.1|	1179	0	Triticum aestivum mitochondrion, complete genome	--	--	--	--	--	--	--	--	--	--	--	--	--	--	GO:0006278//RNA-dependent DNA replication;GO:0006397//mRNA processing;GO:0055114//oxidation-reduction process	GO:0003964//RNA-directed DNA polymerase activity;GO:0003723//RNA binding	GO:0016020//membrane;GO:0005739//mitochondrion
CL10101.Contig1_All	412	5	0.7367	6	0.9269	0.331336	0.77077	#N/A	10	1.4709	0.99755	0.361877	#N/A	gi|326521748|dbj|BAK00450.1|	201.4	3e-51	predicted protein [Hordeum vulgare subsp. vulgare]	gi|241988393|dbj|AK335651.1|	309	1e-81	Triticum aestivum cDNA, clone: WT013_H03, cultivar: Chinese Spring	--	--	--	--	--	--	--	--	--	K06671	2e-50	195	bdi:100839138	cohesin complex subunit SA-1/2	GO:0051455//attachment of spindle microtubules to kinetochore involved in homologous chromosome segregation;GO:0051754//meiotic sister chromatid cohesion, centromeric	GO:0097159//organic cyclic compound binding;GO:1901363	GO:0005694//chromosome;GO:0005634//nucleus
CL10101.Contig2_All	558	62	6.7453	180	20.5305	1.60581	5.9363e-15	Up	114	12.3809	0.876162	0.000506803	#N/A	gi|326521748|dbj|BAK00450.1|	218.4	5e-56	predicted protein [Hordeum vulgare subsp. vulgare]	gi|241988393|dbj|AK335651.1|	375	1e-101	Triticum aestivum cDNA, clone: WT013_H03, cultivar: Chinese Spring	--	--	--	--	--	--	--	--	--	K06671	2e-55	213	bdi:100839138	cohesin complex subunit SA-1/2	GO:0051455//attachment of spindle microtubules to kinetochore involved in homologous chromosome segregation;GO:0051754//meiotic sister chromatid cohesion, centromeric	-	GO:0005694//chromosome;GO:0005634//nucleus
CL10102.Contig1_All	404	25	3.7567	16	2.5206	-0.575699	0.290404	#N/A	41	6.1501	0.711144	0.120916	#N/A	gi|357115183|ref|XP_003559371.1|	124	7e-28	PREDICTED: uncharacterized protein LOC100833216 [Brachypodium distachyon]	gi|357115182|ref|XM_003559323.1|	67.9	8e-09	PREDICTED: Brachypodium distachyon uncharacterized LOC100833216 (LOC100833216), mRNA	--	--	--	--	--	--	--	--	--	--	--	--	--	--	-	-	-
CL10102.Contig2_All	574	36	3.8074	33	3.659	-0.0573567	0.907416	#N/A	49	5.1733	0.442279	0.296392	#N/A	gi|357115183|ref|XP_003559371.1|	221.1	8e-57	PREDICTED: uncharacterized protein LOC100833216 [Brachypodium distachyon]	gi|357115182|ref|XM_003559323.1|	123	2e-25	PREDICTED: Brachypodium distachyon uncharacterized LOC100833216 (LOC100833216), mRNA	--	--	--	--	--	--	--	--	--	K02183	1e-10	64.3	vvi:100264980	calmodulin	-	-	-
CL10103.Contig1_All	577	8	0.8417	15	1.6545	0.975017	0.177433	#N/A	18	1.8905	1.16739	0.124844	#N/A	gi|357132115|ref|XP_003567678.1|	158.7	5e-38	PREDICTED: protein HASTY 1-like [Brachypodium distachyon]	gi|357132114|ref|XM_003567630.1|	337	8e-90	PREDICTED: Brachypodium distachyon protein HASTY 1-like (LOC100833381), mRNA	sp|Q0WP44|HASTY_ARATH	86.3	1e-17	Protein HASTY 1 OS=Arabidopsis thaliana GN=HST1 PE=1 SV=1	--	--	--	--	--	K14289	5e-39	158	bdi:100833381	exportin-5	GO:0048364//root development;GO:0016117//carotenoid biosynthetic process;GO:0009944//polarity specification of adaxial/abaxial axis;GO:0009910//negative regulation of flower development;GO:0009965//leaf morphogenesis;GO:0035281//pre-miRNA export from nucleus;GO:0010236//plastoquinone biosynthetic process	GO:0004161//dimethylallyltranstransferase activity;GO:0005515//protein binding;GO:0010357//homogentisate solanesyltransferase activity;GO:0010356//homogentisate geranylgeranyltransferase activity;GO:0005487//nucleocytoplasmic transporter activity;GO:0010355//homogentisate farnesyltransferase activity	GO:0009941//chloroplast envelope;GO:0016021//integral to membrane;GO:0005635//nuclear envelope;GO:0005739//mitochondrion
CL10103.Contig2_All	282	4	0.8611	17	3.8367	2.15561	0.00699675	#N/A	7	1.5043	0.80484	0.549014	#N/A	--	--	--	--	gi|115436551|ref|NM_001049569.1|	77.8	5e-12	Oryza sativa Japonica Group Os01g0363900 (Os01g0363900) mRNA, complete cds	--	--	--	--	--	--	--	--	--	--	--	--	--	--	-	-	-
CL10103.Contig3_All	210	0	0	2	0.6061	9.24341	0.309453	#N/A	0	0	#N/A	#N/A	#N/A	--	--	--	--	gi|115436551|ref|NM_001049569.1|	77.8	4e-12	Oryza sativa Japonica Group Os01g0363900 (Os01g0363900) mRNA, complete cds	--	--	--	--	--	--	--	--	--	--	--	--	--	--	-	-	-
CL10104.Contig1_All	637	45	4.2886	14	1.3988	-1.61632	0.000286616	Down	39	3.7103	-0.208971	0.649756	#N/A	gi|218201563|gb|EEC83990.1|	162.9	3e-39	hypothetical protein OsI_30143 [Oryza sativa Indica Group]	gi|151426396|dbj|AK248620.1|	184	8e-44	Hordeum vulgare subsp. vulgare cDNA clone: FLbaf140k15, mRNA sequence	sp|O48927|C78A3_SOYBN	122	2e-28	Cytochrome P450 78A3 OS=Glycine max GN=CYP78A3 PE=2 SV=1	--	--	--	--	--	K00517	2e-26	116	ath:AT1G01190	[EC:1.14.-.-]	GO:0055114//oxidation-reduction process;GO:0010154//fruit development	GO:0020037//heme binding;GO:0016705//oxidoreductase activity, acting on paired donors, with incorporation or reduction of molecular oxygen;GO:0004497//monooxygenase activity;GO:0005506//iron ion binding;GO:0009055//electron carrier activity;GO:0019825//oxygen binding	-
CL10104.Contig2_All	1920	707	22.3543	96	3.1822	-2.81246	4.2995e-108	Down	132	4.1663	-2.42371	2.9333e-94	Down	gi|326501540|dbj|BAK02559.1|	887.9	0	predicted protein [Hordeum vulgare subsp. vulgare]	gi|241987532|dbj|AK334789.1|	1382	0	Triticum aestivum cDNA, clone: WT011_B07, cultivar: Chinese Spring	sp|O48927|C78A3_SOYBN	589	2e-168	Cytochrome P450 78A3 OS=Glycine max GN=CYP78A3 PE=2 SV=1	Rv0764c	107	6e-23	COG2124	Cytochrome P450	K00517	1e-163	575	ath:AT1G01190	[EC:1.14.-.-]	GO:0055114//oxidation-reduction process;GO:0010154//fruit development	GO:0020037//heme binding;GO:0016705//oxidoreductase activity, acting on paired donors, with incorporation or reduction of molecular oxygen;GO:0004497//monooxygenase activity;GO:0005506//iron ion binding;GO:0009055//electron carrier activity;GO:0019825//oxygen binding	-
CL10104.Contig3_All	679	2	0.1788	5	0.4687	1.39032	0.33821	#N/A	1	0.0893	-1.00161	0.748036	#N/A	gi|326532388|dbj|BAK05123.1|	317.4	1e-85	predicted protein [Hordeum vulgare subsp. vulgare]	gi|151426396|dbj|AK248620.1|	375	1e-101	Hordeum vulgare subsp. vulgare cDNA clone: FLbaf140k15, mRNA sequence	sp|O48927|C78A3_SOYBN	182	1e-46	Cytochrome P450 78A3 OS=Glycine max GN=CYP78A3 PE=2 SV=1	DR2133	49.7	4e-06	COG4372	Uncharacterized protein conserved in bacteria with the myosin-like domain	K00517	6e-39	158	ath:AT1G01190	[EC:1.14.-.-]	GO:0010154//fruit development;GO:0055114//oxidation-reduction process	GO:0009055//electron carrier activity;GO:0004497//monooxygenase activity;GO:0005506//iron ion binding;GO:0020037//heme binding;GO:0016705//oxidoreductase activity, acting on paired donors, with incorporation or reduction of molecular oxygen	-
CL10104.Contig4_All	2069	864	25.351	328	10.0896	-1.32917	2.13807e-49	Down	639	18.7164	-0.43774	5.44266e-08	#N/A	gi|326532388|dbj|BAK05123.1|	895.2	0	predicted protein [Hordeum vulgare subsp. vulgare]	gi|151426396|dbj|AK248620.1|	1011	0	Hordeum vulgare subsp. vulgare cDNA clone: FLbaf140k15, mRNA sequence	sp|O48927|C78A3_SOYBN	596	2e-170	Cytochrome P450 78A3 OS=Glycine max GN=CYP78A3 PE=2 SV=1	CC2997	94	9e-19	COG2124	Cytochrome P450	K00517	2e-164	577	ath:AT1G01190	[EC:1.14.-.-]	GO:0010154//fruit development;GO:0055114//oxidation-reduction process	GO:0009055//electron carrier activity;GO:0004497//monooxygenase activity;GO:0005506//iron ion binding;GO:0020037//heme binding;GO:0016705//oxidoreductase activity, acting on paired donors, with incorporation or reduction of molecular oxygen	-
CL10105.Contig1_All	458	3	0.3976	2	0.2779	-0.516752	0.788057	#N/A	13	1.7201	2.1131	0.0396838	#N/A	--	--	--	--	gi|32489935|emb|AL731591.3|	60	2e-06	Oryza sativa genomic DNA, chromosome 4, BAC clone: OSJNBa0039C07, complete sequence	--	--	--	--	--	--	--	--	--	--	--	--	--	--	-	-	-
CL10105.Contig2_All	520	27	3.1521	30	3.6718	0.220174	0.642234	#N/A	27	3.1466	-0.00251951	1.03097	#N/A	--	--	--	--	gi|32489935|emb|AL731591.3|	60	2e-06	Oryza sativa genomic DNA, chromosome 4, BAC clone: OSJNBa0039C07, complete sequence	--	--	--	--	--	--	--	--	--	--	--	--	--	--	-	-	-
CL10106.Contig1_All	1992	748	22.7958	965	30.8318	0.435651	3.11932e-09	#N/A	3285	99.9372	2.13225	0	Up	gi|326495018|dbj|BAJ85604.1|	525.8	1e-147	predicted protein [Hordeum vulgare subsp. vulgare] >gi|326499732|dbj|BAJ86177.1| predicted protein [Hordeum vulgare subsp. vulgare]	gi|241990106|dbj|AK330448.1|	1273	0	Triticum aestivum cDNA, clone: SET4_H17, cultivar: Chinese Spring	sp|Q42954|KPYC_TOBAC	229	6e-60	Pyruvate kinase, cytosolic isozyme OS=Nicotiana tabacum PE=2 SV=1	BH3163_1	172	2e-42	COG0469	Pyruvate kinase	K00873	1e-100	365	rcu:RCOM_0248610	pyruvate kinase [EC:2.7.1.40]	GO:0016310//phosphorylation;GO:0006950//response to stress;GO:0006096//glycolysis	GO:0004743//pyruvate kinase activity;GO:0030955//potassium ion binding;GO:0000287//magnesium ion binding	GO:0009507//chloroplast
CL10106.Contig2_All	2420	544	13.6466	539	14.1754	0.0548479	0.609878	#N/A	3453	86.4694	2.66365	0	Up	gi|326495018|dbj|BAJ85604.1|	55.8	0	predicted protein [Hordeum vulgare subsp. vulgare] >gi|326499732|dbj|BAJ86177.1| predicted protein [Hordeum vulgare subsp. vulgare]	gi|241990106|dbj|AK330448.1|	1675	0	Triticum aestivum cDNA, clone: SET4_H17, cultivar: Chinese Spring	sp|Q42954|KPYC_TOBAC	270	4e-72	Pyruvate kinase, cytosolic isozyme OS=Nicotiana tabacum PE=2 SV=1	BH3163_1	211	6e-54	COG0469	Pyruvate kinase	K00873	1e-139	466	gmx:100801466	pyruvate kinase [EC:2.7.1.40]	GO:0016310//phosphorylation;GO:0006096//glycolysis	GO:0004743//pyruvate kinase activity;GO:0030955//potassium ion binding;GO:0000287//magnesium ion binding	-
CL10106.Contig3_All	229	16	4.2416	8	2.2234	-0.931841	0.196522	#N/A	15	3.9695	-0.0956513	0.910952	#N/A	gi|326495018|dbj|BAJ85604.1|	144.1	6e-34	predicted protein [Hordeum vulgare subsp. vulgare] >gi|326499732|dbj|BAJ86177.1| predicted protein [Hordeum vulgare subsp. vulgare]	gi|241990106|dbj|AK330448.1|	295	1e-77	Triticum aestivum cDNA, clone: SET4_H17, cultivar: Chinese Spring	--	--	--	--	--	--	--	--	--	K00873	1e-24	109	vvi:100247244	pyruvate kinase [EC:2.7.1.40]	GO:0046686//response to cadmium ion;GO:0016310//phosphorylation;GO:0006096//glycolysis	GO:0004743//pyruvate kinase activity;GO:0030955//potassium ion binding;GO:0000287//magnesium ion binding	GO:0005886//plasma membrane
CL10107.Contig1_All	227	1	0.2674	5	1.4019	2.39031	0.164063	#N/A	9	2.4027	3.16759	0.0370679	#N/A	--	--	--	--	--	--	--	--	--	--	--	--	--	--	--	--	--	--	--	--	--	--	-	-	-
CL10108.Contig1_All	967	78	4.8968	98	6.45	0.39746	0.109234	#N/A	148	9.2751	0.921524	2.31783e-05	#N/A	--	--	--	--	--	--	--	--	--	--	--	--	--	--	--	--	--	--	--	--	--	--	-	-	-
CL10108.Contig2_All	331	3	0.5502	9	1.7305	1.65316	0.120336	#N/A	15	2.7463	2.31946	0.0162524	#N/A	--	--	--	--	--	--	--	--	--	--	--	--	--	--	--	--	--	--	--	--	--	--	-	-	-
CL10109.Contig1_All	821	70	5.176	100	7.7521	0.58275	0.0184427	#N/A	53	3.9121	-0.403894	0.242495	#N/A	gi|357113224|ref|XP_003558404.1|	246.5	3e-64	PREDICTED: 65-kDa microtubule-associated protein 7-like [Brachypodium distachyon]	gi|241988425|dbj|AK335683.1|	605	1e-170	Triticum aestivum cDNA, clone: WT013_I08, cultivar: Chinese Spring	sp|Q9SIS3|MA656_ARATH	134	8e-32	65-kDa microtubule-associated protein 6 OS=Arabidopsis thaliana GN=MAP65-6 PE=1 SV=1	--	--	--	--	--	--	--	--	--	--	GO:0000910//cytokinesis;GO:0000226//microtubule cytoskeleton organization	GO:0008017//microtubule binding	GO:0009524//phragmoplast;GO:0009574//preprophase band;GO:0009536//plastid;GO:0005739//mitochondrion
CL10109.Contig2_All	265	8	1.8327	7	1.6812	-0.124479	0.911807	#N/A	2	0.4574	-2.00244	0.146411	#N/A	--	--	--	--	--	--	--	--	--	--	--	--	--	--	--	--	--	--	--	--	--	--	-	-	-
CL1011.Contig1_All	586	39	4.0403	10	1.0861	-1.89531	0.000162577	Down	42	4.3434	0.104362	0.836037	#N/A	--	--	--	--	--	--	--	--	--	--	--	--	--	--	--	--	--	--	--	--	--	--	-	-	-
CL1011.Contig2_All	347	3	0.5248	2	0.3668	-0.516774	0.788398	#N/A	5	0.8732	0.734544	0.65056	#N/A	--	--	--	--	--	--	--	--	--	--	--	--	--	--	--	--	--	--	--	--	--	--	-	-	-
CL10110.Contig1_All	503	54	6.5173	5	0.6326	-3.36491	2.41252e-10	Down	8	0.9638	-2.75747	1.09014e-08	Down	gi|326522160|dbj|BAK04208.1|	212.6	2e-54	predicted protein [Hordeum vulgare subsp. vulgare]	gi|242387024|emb|FP094277.1|	466	1e-128	Phyllostachys edulis cDNA clone: bphylf028i05, full insert sequence	--	--	--	--	--	--	--	--	--	--	--	--	--	--	-	-	GO:0016020//membrane
CL10111.Contig1_All	1196	133	6.7509	143	7.6097	0.17276	0.404867	#N/A	144	7.2965	0.112125	0.65905	#N/A	gi|461682446|gb|AGH18704.1|	493	4e-138	TGA-type basic leucine zipper protein [Triticum monococcum]	gi|21634|emb|X56782.1|	1231	0	T.aestivum 1b-c38 gene for HBP-1b (leucine zipper type transcription factor)	sp|P23923|HBP1B_WHEAT	493	1e-139	Transcription factor HBP-1b(c38) OS=Triticum aestivum PE=2 SV=1	--	--	--	--	--	K14431	5e-135	479	bdi:100841317	transcription factor TGA	GO:0006355//regulation of transcription, DNA-dependent	GO:0003700//sequence-specific DNA binding transcription factor activity;GO:0043565//sequence-specific DNA binding	-
CL10111.Contig2_All	269	7	1.5797	20	4.7319	1.58277	0.0178348	#N/A	29	6.5332	2.04814	0.00105073	#N/A	--	--	--	--	gi|151420108|dbj|AK251460.1|	60	1e-06	Hordeum vulgare subsp. vulgare cDNA clone: FLbaf125e16, mRNA sequence	--	--	--	--	--	--	--	--	--	--	--	--	--	--	-	-	-
CL10112.Contig1_All	653	18	1.6734	18	1.7544	0.0681954	0.917006	#N/A	8	0.7424	-1.17251	0.122995	#N/A	gi|326508186|dbj|BAJ99360.1|	294.7	7e-79	predicted protein [Hordeum vulgare subsp. vulgare]	gi|357138268|ref|XR_138144.1|	208	5e-51	PREDICTED: Brachypodium distachyon uncharacterized LOC100828699 (LOC100828699), miscRNA	--	--	--	--	--	--	--	--	--	--	--	--	--	--	-	-	-
CL10112.Contig2_All	1735	227	7.9427	271	9.941	0.323761	0.0242794	#N/A	238	8.313	0.0657397	0.747644	#N/A	gi|326508186|dbj|BAJ99360.1|	844.7	0	predicted protein [Hordeum vulgare subsp. vulgare]	gi|357138268|ref|XR_138144.1|	997	0	PREDICTED: Brachypodium distachyon uncharacterized LOC100828699 (LOC100828699), miscRNA	sp|Q0DA50|C3H45_ORYSJ	58.2	1e-08	Zinc finger CCCH domain-containing protein 45 OS=Oryza sativa subsp. japonica GN=Os06g0677700 PE=2 SV=1	--	--	--	--	--	--	--	--	--	--	-	-	-
CL10113.Contig1_All	2279	8	0.2131	77	2.1503	3.33494	2.89722e-15	Up	27	0.718	1.75245	0.005331	#N/A	gi|357142221|ref|XP_003572498.1|	165.6	0	PREDICTED: myotubularin-related protein 2-like [Brachypodium distachyon]	gi|357142220|ref|XM_003572450.1|	658	0	PREDICTED: Brachypodium distachyon myotubularin-related protein 2-like (LOC100833495), mRNA	--	--	--	--	--	--	--	--	--	--	--	--	--	--	GO:0046855//inositol phosphate dephosphorylation;GO:0009697//salicylic acid biosynthetic process;GO:0043407//negative regulation of MAP kinase activity;GO:0032957//inositol trisphosphate metabolic process;GO:0035335//peptidyl-tyrosine dephosphorylation;GO:0048193//Golgi vesicle transport;GO:0048527//lateral root development;GO:0009627//systemic acquired resistance	GO:0004725//protein tyrosine phosphatase activity;GO:0004438//phosphatidylinositol-3-phosphatase activity;GO:0052629//phosphatidylinositol-3,5-bisphosphate 3-phosphatase activity	GO:0009536//plastid
CL10113.Contig2_All	2406	30	0.757	96	2.5394	1.74612	2.52725e-09	Up	35	0.8816	0.219831	0.683061	#N/A	gi|357142221|ref|XP_003572498.1|	193.4	1e-165	PREDICTED: myotubularin-related protein 2-like [Brachypodium distachyon]	gi|357142220|ref|XM_003572450.1|	107	5e-20	PREDICTED: Brachypodium distachyon myotubularin-related protein 2-like (LOC100833495), mRNA	--	--	--	--	--	--	--	--	--	--	--	--	--	--	GO:0046855//inositol phosphate dephosphorylation;GO:0009697//salicylic acid biosynthetic process;GO:0043407//negative regulation of MAP kinase activity;GO:0032957//inositol trisphosphate metabolic process;GO:0048193//Golgi vesicle transport;GO:0048527//lateral root development;GO:0009627//systemic acquired resistance	GO:0004438//phosphatidylinositol-3-phosphatase activity;GO:0052629//phosphatidylinositol-3,5-bisphosphate 3-phosphatase activity	GO:0009536//plastid
CL10113.Contig3_All	2370	17	0.4355	74	1.9872	2.18999	1.20441e-09	Up	26	0.6648	0.610248	0.31531	#N/A	gi|357142221|ref|XP_003572498.1|	939.5	0	PREDICTED: myotubularin-related protein 2-like [Brachypodium distachyon]	gi|357142220|ref|XM_003572450.1|	1070	0	PREDICTED: Brachypodium distachyon myotubularin-related protein 2-like (LOC100833495), mRNA	--	--	--	--	--	--	--	--	--	--	--	--	--	--	GO:0046855//inositol phosphate dephosphorylation;GO:0009697//salicylic acid biosynthetic process;GO:0043407//negative regulation of MAP kinase activity;GO:0032957//inositol trisphosphate metabolic process;GO:0035335//peptidyl-tyrosine dephosphorylation;GO:0048193//Golgi vesicle transport;GO:0048527//lateral root development;GO:0009627//systemic acquired resistance	GO:0004725//protein tyrosine phosphatase activity;GO:0004438//phosphatidylinositol-3-phosphatase activity;GO:0052629//phosphatidylinositol-3,5-bisphosphate 3-phosphatase activity	-
CL10113.Contig4_All	2385	31	0.7891	63	1.6812	1.09121	0.00110343	#N/A	20	0.5082	-0.634812	0.241648	#N/A	gi|357142221|ref|XP_003572498.1|	193.4	1e-165	PREDICTED: myotubularin-related protein 2-like [Brachypodium distachyon]	gi|357142220|ref|XM_003572450.1|	107	5e-20	PREDICTED: Brachypodium distachyon myotubularin-related protein 2-like (LOC100833495), mRNA	--	--	--	--	--	--	--	--	--	--	--	--	--	--	GO:0046855//inositol phosphate dephosphorylation;GO:0009697//salicylic acid biosynthetic process;GO:0043407//negative regulation of MAP kinase activity;GO:0032957//inositol trisphosphate metabolic process;GO:0048193//Golgi vesicle transport;GO:0048527//lateral root development;GO:0009627//systemic acquired resistance	GO:0004438//phosphatidylinositol-3-phosphatase activity;GO:0052629//phosphatidylinositol-3,5-bisphosphate 3-phosphatase activity	GO:0009536//plastid
CL10113.Contig5_All	2264	25	0.6704	42	1.1807	0.816548	0.0426863	#N/A	17	0.455	-0.559156	0.369189	#N/A	gi|357142221|ref|XP_003572498.1|	127.5	0	PREDICTED: myotubularin-related protein 2-like [Brachypodium distachyon]	gi|357142220|ref|XM_003572450.1|	658	0	PREDICTED: Brachypodium distachyon myotubularin-related protein 2-like (LOC100833495), mRNA	--	--	--	--	--	--	--	--	--	--	--	--	--	--	GO:0046855//inositol phosphate dephosphorylation;GO:0009697//salicylic acid biosynthetic process;GO:0043407//negative regulation of MAP kinase activity;GO:0032957//inositol trisphosphate metabolic process;GO:0035335//peptidyl-tyrosine dephosphorylation;GO:0048193//Golgi vesicle transport;GO:0048527//lateral root development;GO:0009627//systemic acquired resistance	GO:0004725//protein tyrosine phosphatase activity;GO:0004438//phosphatidylinositol-3-phosphatase activity;GO:0052629//phosphatidylinositol-3,5-bisphosphate 3-phosphatase activity	GO:0009536//plastid;GO:0005634//nucleus
CL10113.Contig6_All	2336	174	4.5219	431	11.7426	1.37675	8.98102e-28	Up	162	4.2027	-0.105613	0.64688	#N/A	gi|357142221|ref|XP_003572498.1|	609.8	7e-173	PREDICTED: myotubularin-related protein 2-like [Brachypodium distachyon]	gi|357142220|ref|XM_003572450.1|	107	5e-20	PREDICTED: Brachypodium distachyon myotubularin-related protein 2-like (LOC100833495), mRNA	--	--	--	--	--	--	--	--	--	--	--	--	--	--	GO:0007243//intracellular protein kinase cascade;GO:0043647//inositol phosphate metabolic process;GO:0006464//cellular protein modification process;GO:0016311//dephosphorylation	GO:0004438//phosphatidylinositol-3-phosphatase activity;GO:0052629//phosphatidylinositol-3,5-bisphosphate 3-phosphatase activity	GO:0009536//plastid
CL10113.Contig7_All	2451	31	0.7678	100	2.5967	1.75788	9.34991e-10	Up	38	0.9396	0.291316	0.568473	#N/A	gi|357142221|ref|XP_003572498.1|	193.4	0	PREDICTED: myotubularin-related protein 2-like [Brachypodium distachyon]	gi|357142220|ref|XM_003572450.1|	1070	0	PREDICTED: Brachypodium distachyon myotubularin-related protein 2-like (LOC100833495), mRNA	--	--	--	--	--	--	--	--	--	--	--	--	--	--	GO:0046855//inositol phosphate dephosphorylation;GO:0009697//salicylic acid biosynthetic process;GO:0043407//negative regulation of MAP kinase activity;GO:0032957//inositol trisphosphate metabolic process;GO:0035335//peptidyl-tyrosine dephosphorylation;GO:0048193//Golgi vesicle transport;GO:0048527//lateral root development;GO:0009627//systemic acquired resistance	GO:0004725//protein tyrosine phosphatase activity;GO:0004438//phosphatidylinositol-3-phosphatase activity;GO:0052629//phosphatidylinositol-3,5-bisphosphate 3-phosphatase activity	-
CL10113.Contig8_All	3127	87	1.689	231	4.7016	1.47698	7.26067e-17	Up	124	2.4031	0.508727	0.0358918	#N/A	gi|357142221|ref|XP_003572498.1|	196.4	0	PREDICTED: myotubularin-related protein 2-like [Brachypodium distachyon]	gi|357142220|ref|XM_003572450.1|	1300	0	PREDICTED: Brachypodium distachyon myotubularin-related protein 2-like (LOC100833495), mRNA	--	--	--	--	--	--	--	--	--	--	--	--	--	--	GO:0046855//inositol phosphate dephosphorylation;GO:0009697//salicylic acid biosynthetic process;GO:0043407//negative regulation of MAP kinase activity;GO:0032957//inositol trisphosphate metabolic process;GO:0035335//peptidyl-tyrosine dephosphorylation;GO:0048193//Golgi vesicle transport;GO:0048527//lateral root development;GO:0009627//systemic acquired resistance	GO:0004725//protein tyrosine phosphatase activity;GO:0004438//phosphatidylinositol-3-phosphatase activity;GO:0052629//phosphatidylinositol-3,5-bisphosphate 3-phosphatase activity	-
CL10114.Contig1_All	1239	855	41.8926	82	4.2121	-3.31408	1.5372e-153	Down	95	4.6466	-3.17245	5.20844e-152	Down	gi|326489043|dbj|BAK01505.1|	437.6	2e-121	predicted protein [Hordeum vulgare subsp. vulgare]	gi|241989301|dbj|AK336279.1|	371	1e-99	Triticum aestivum cDNA, clone: SET3_K18, cultivar: Chinese Spring	sp|Q8RWD0|COL16_ARATH	147	2e-35	Zinc finger protein CONSTANS-LIKE 16 OS=Arabidopsis thaliana GN=COL16 PE=2 SV=2	--	--	--	--	--	K14325	1e-13	76.3	sbi:SORBI_03g046480	RNA-binding protein with serine-rich domain 1	-	-	-
CL10114.Contig2_All	650	741	69.2065	69	6.7561	-3.35664	1.1839e-134	Down	71	6.6195	-3.38611	5.81884e-140	Down	gi|326489043|dbj|BAK01505.1|	273.5	1e-72	predicted protein [Hordeum vulgare subsp. vulgare]	gi|241989301|dbj|AK336279.1|	226	2e-56	Triticum aestivum cDNA, clone: SET3_K18, cultivar: Chinese Spring	sp|Q8RWD0|COL16_ARATH	81.6	3e-16	Zinc finger protein CONSTANS-LIKE 16 OS=Arabidopsis thaliana GN=COL16 PE=2 SV=2	--	--	--	--	--	K14325	3e-10	63.5	sbi:SORBI_03g046480	RNA-binding protein with serine-rich domain 1	-	-	-
CL10116.Contig1_All	445	34	4.6383	57	8.1522	0.813593	0.0172031	#N/A	16	2.1789	-1.09	0.0345062	#N/A	gi|326507580|dbj|BAK03183.1|	124	7e-28	predicted protein [Hordeum vulgare subsp. vulgare]	gi|357133279|ref|XM_003568206.1|	119	3e-24	PREDICTED: Brachypodium distachyon sorting nexin-2-like (LOC100825915), mRNA	sp|P13983|EXTN_TOBAC	82.4	1e-16	Extensin OS=Nicotiana tabacum GN=HRGPNT3 PE=2 SV=1	YPO2725	69.7	2e-12	COG3501	Uncharacterized protein conserved in bacteria	K01115	1e-16	83.2	vcn:VOLCADRAFT_99471	phospholipase D [EC:3.1.4.4]	-	-	-
CL10116.Contig2_All	379	20	3.2036	24	4.0303	0.331193	0.536306	#N/A	12	1.9188	-0.73949	0.293891	#N/A	gi|326507580|dbj|BAK03183.1|	119.4	1e-26	predicted protein [Hordeum vulgare subsp. vulgare]	gi|242374542|emb|FP095702.1|	127	9e-27	Phyllostachys edulis cDNA clone: bphyst039k11, full insert sequence	sp|Q9FPQ6|GP1_CHLRE	81.3	1e-16	Vegetative cell wall protein gp1 OS=Chlamydomonas reinhardtii GN=GP1 PE=2 SV=1	slr0599	65.1	3e-11	COG0515	Serine/threonine protein kinase	K01115	2e-15	78.6	vcn:VOLCADRAFT_99471	phospholipase D [EC:3.1.4.4]	-	-	-
CL10117.Contig1_All	552	35	3.8492	39	4.4966	0.224276	0.586628	#N/A	10	1.0978	-1.80994	0.00084387	Down	gi|449532145|ref|XP_004173043.1|	52.4	4e-06	PREDICTED: uncharacterized LOC101217259 [Cucumis sativus]	--	--	--	--	sp|Q0D5P3|FH11_ORYSJ	48.1	3e-06	Formin-like protein 11 OS=Oryza sativa subsp. japonica GN=FH11 PE=2 SV=1	--	--	--	--	--	--	--	--	--	--	-	-	-
CL10118.Contig1_All	694	76	6.6481	10	0.9171	-2.85779	2.39486e-12	Down	110	9.6054	0.530904	0.0402487	#N/A	gi|302804552|ref|XP_002984028.1|	55.8	6e-07	hypothetical protein SELMODRAFT_119308 [Selaginella moellendorffii] >gi|300148380|gb|EFJ15040.1| hypothetical protein SELMODRAFT_119308 [Selaginella moellendorffii]	gi|357133887|ref|XM_003568506.1|	60	3e-06	PREDICTED: Brachypodium distachyon serine/threonine-protein kinase-like protein At3g51990-like (LOC100840422), mRNA	sp|Q9FPQ6|GP1_CHLRE	68.6	3e-12	Vegetative cell wall protein gp1 OS=Chlamydomonas reinhardtii GN=GP1 PE=2 SV=1	--	--	--	--	--	K14709	3e-10	63.5	vcn:VOLCADRAFT_104214	solute carrier family 39 (zinc transporter), member 1/2/3	-	-	-
CL10118.Contig2_All	547	6	0.6659	0	0	-9.37916	0.0340746	#N/A	3	0.3324	-1.00239	0.505853	#N/A	gi|260183700|gb|ACX35972.1|	62.4	4e-09	truncated bell-like homeodomain protein [Hordeum vulgare]	gi|357133887|ref|XM_003568506.1|	60	3e-06	PREDICTED: Brachypodium distachyon serine/threonine-protein kinase-like protein At3g51990-like (LOC100840422), mRNA	sp|Q9FPQ6|GP1_CHLRE	58.5	2e-09	Vegetative cell wall protein gp1 OS=Chlamydomonas reinhardtii GN=GP1 PE=2 SV=1	--	--	--	--	--	K02140	8e-09	58.2	ota:Ot10g02310	F-type H+-transporting ATPase subunit g [EC:3.6.3.14]	GO:0009987//cellular process;GO:0008152//metabolic process	GO:0003824//catalytic activity;GO:0005488//binding	-
CL10119.Contig1_All	562	284	30.6778	560	63.4179	1.0477	1.56411e-23	Up	436	47.0145	0.615911	1.57903e-07	#N/A	gi|357116784|ref|XP_003560157.1|	142.9	2e-33	PREDICTED: uncharacterized protein LOC100837829 [Brachypodium distachyon]	gi|357116783|ref|XM_003560109.1|	351	5e-94	PREDICTED: Brachypodium distachyon uncharacterized LOC100837829 (LOC100837829), mRNA	--	--	--	--	--	--	--	--	--	--	--	--	--	--	-	-	GO:0005747//mitochondrial respiratory chain complex I
CL10119.Contig2_All	532	47	5.3633	229	27.3958	2.35276	9.23097e-31	Up	66	7.5182	0.487266	0.166217	#N/A	gi|357116784|ref|XP_003560157.1|	141.4	7e-33	PREDICTED: uncharacterized protein LOC100837829 [Brachypodium distachyon]	gi|151418468|dbj|AK249819.1|	385	1e-104	Hordeum vulgare subsp. vulgare cDNA clone: FLbaf52g02, mRNA sequence	--	--	--	--	--	--	--	--	--	K13171	1e-05	47.8	vvi:100262120	serine/arginine repetitive matrix protein 1	-	-	GO:0005747//mitochondrial respiratory chain complex I
CL1012.Contig1_All	1366	285	12.6659	328	15.2821	0.270893	0.0371997	#N/A	186	8.2517	-0.618186	3.27789e-05	#N/A	gi|357111814|ref|XP_003557705.1|	495	1e-138	PREDICTED: DDRGK domain-containing protein 1-like [Brachypodium distachyon]	gi|357111813|ref|XM_003557657.1|	932	0	PREDICTED: Brachypodium distachyon DDRGK domain-containing protein 1-like (LOC100825956), mRNA	sp|Q8LH03|DDRGK_ORYSJ	431	6e-121	DDRGK domain-containing protein 1 OS=Oryza sativa subsp. japonica GN=Os07g0103200 PE=2 SV=1	YOR310c	53.1	1e-06	COG1498	Protein implicated in ribosomal biogenesis, Nop56p homolog	K03243	9e-08	53.9	cre:CHLREDRAFT_141272	translation initiation factor 5B	GO:0048193//Golgi vesicle transport;GO:0030244//cellulose biosynthetic process	-	-
CL1012.Contig2_All	1145	99	5.2489	270	15.0079	1.51564	2.61594e-20	Up	146	7.7273	0.557949	0.0108223	#N/A	gi|357111814|ref|XP_003557705.1|	498	1e-139	PREDICTED: DDRGK domain-containing protein 1-like [Brachypodium distachyon]	gi|357111813|ref|XM_003557657.1|	908	0	PREDICTED: Brachypodium distachyon DDRGK domain-containing protein 1-like (LOC100825956), mRNA	sp|Q8LH03|DDRGK_ORYSJ	430	9e-121	DDRGK domain-containing protein 1 OS=Oryza sativa subsp. japonica GN=Os07g0103200 PE=2 SV=1	YOR310c	53.1	9e-07	COG1498	Protein implicated in ribosomal biogenesis, Nop56p homolog	K03243	2e-07	53.9	cre:CHLREDRAFT_141272	translation initiation factor 5B	GO:0048193//Golgi vesicle transport;GO:0030244//cellulose biosynthetic process	-	-
CL10120.Contig1_All	697	680	59.2268	138	12.6011	-2.2327	7.12152e-80	Down	394	34.2566	-0.789868	2.70559e-17	#N/A	gi|34925032|sp|O64393.1|WHW2_WHEAT	280.8	1e-74	RecName: Full=Wheatwin-2; AltName: Full=Pathogenesis-related protein 4b; Flags: Precursor >gi|3135959|emb|CAA06857.1| wheatwin2 [Triticum aestivum]	gi|3135958|emb|AJ006099.1|	500	1e-138	Triticum aestivum WPR4b gene	sp|O64393|WHW2_WHEAT	280	4e-76	Wheatwin-2 OS=Triticum aestivum GN=PR4B PE=1 SV=1	--	--	--	--	--	K01051	9e-07	52	gmx:100776781	pectinesterase [EC:3.1.1.11]	GO:0009627//systemic acquired resistance;GO:0042742//defense response to bacterium;GO:0009817//defense response to fungus, incompatible interaction;GO:0009723//response to ethylene stimulus;GO:0080027//response to herbivore;GO:0009615//response to virus;GO:0009651//response to salt stress	-	GO:0016023//cytoplasmic membrane-bounded vesicle
CL10122.Contig1_All	794	174	13.3037	181	14.5084	0.125061	0.50128	#N/A	147	11.2196	-0.245806	0.244893	#N/A	gi|433359116|dbj|BAM74037.1|	370.9	1e-101	cell wall invertase [Triticum aestivum]	gi|82470025|gb|DQ267823.1|	303	1e-79	Dendrocalamopsis oldhamii cell wall invertase BObetaFRUCT1 mRNA, complete cds	sp|Q0JDC5|INV2_ORYSJ	352	1e-97	Beta-fructofuranosidase, insoluble isoenzyme 2 OS=Oryza sativa subsp. japonica GN=CIN2 PE=2 SV=1	--	--	--	--	--	K01193	7e-99	358	bdi:100838542	beta-fructofuranosidase [EC:3.2.1.26]	GO:0005986//sucrose biosynthetic process;GO:0005982//starch metabolic process;GO:0071836//nectar secretion;GO:0009611//response to wounding;GO:0080167//response to karrikin	GO:0031219//levanase activity;GO:0051670//inulinase activity;GO:0004575//sucrose alpha-glucosidase activity	GO:0005618//cell wall;GO:0016023//cytoplasmic membrane-bounded vesicle;GO:0005773//vacuole;GO:0048046//apoplast
CL10123.Contig1_All	848	42	3.0067	53	3.9778	0.40379	0.243498	#N/A	45	3.2159	0.0970416	0.842043	#N/A	gi|357143648|ref|XP_003572996.1|	35.8	2e-47	PREDICTED: uncharacterized protein LOC100835954 [Brachypodium distachyon]	gi|32129043|gb|BT009492.1|	226	3e-56	Triticum aestivum clone wr1.pk0068.h1:fis, full insert mRNA sequence	--	--	--	--	--	--	--	--	--	--	--	--	--	--	GO:0048768//root hair cell tip growth;GO:0006810//transport;GO:0009908//flower development	GO:0008526//phosphatidylinositol transporter activity	GO:0005622//intracellular
CL10123.Contig2_All	1690	248	8.9086	347	13.0678	0.552746	1.42601e-05	#N/A	281	10.0763	0.177695	0.287697	#N/A	gi|357113467|ref|XP_003558524.1|	707.6	0	PREDICTED: pre-mRNA-processing factor 39-like [Brachypodium distachyon]	gi|241986218|dbj|AK333479.1|	1411	0	Triticum aestivum cDNA, clone: WT006_J04, cultivar: Chinese Spring	--	--	--	--	--	--	--	--	--	K13217	0	707	bdi:100842484	pre-mRNA-processing factor 39	GO:0048510//regulation of timing of transition from vegetative to reproductive phase;GO:0006396//RNA processing	-	GO:0005634//nucleus;GO:0005829//cytosol
CL10123.Contig3_All	542	111	12.4327	168	19.7274	0.666061	0.000423446	#N/A	39	4.3606	-1.51154	2.39887e-08	Down	--	--	--	--	--	--	--	--	--	--	--	--	--	--	--	--	--	--	--	--	--	--	-	-	-
CL10123.Contig4_All	219	4	1.1088	8	2.3249	1.06817	0.308869	#N/A	3	0.8302	-0.417468	0.820722	#N/A	--	--	--	--	--	--	--	--	--	--	--	--	--	--	--	--	--	--	--	--	--	--	-	-	-
CL10124.Contig1_All	1534	382	15.1175	227	9.418	-0.682727	5.71595e-08	#N/A	519	20.5033	0.439637	4.05398e-05	#N/A	gi|326490013|dbj|BAJ94080.1|	641.3	0	predicted protein [Hordeum vulgare subsp. vulgare]	gi|357123313|ref|XM_003563308.1|	1108	0	PREDICTED: Brachypodium distachyon ALA-interacting subunit 1-like (LOC100821898), mRNA	sp|Q9SLK2|ALIS3_ARATH	476	2e-134	ALA-interacting subunit 3 OS=Arabidopsis thaliana GN=ALIS3 PE=1 SV=1	SPBC1773.11c	204	3e-52	COG5035	Cell cycle control protein	--	--	--	--	--	GO:0051301//cell division;GO:0015914//phospholipid transport	-	GO:0005794//Golgi apparatus;GO:0009536//plastid;GO:0005886//plasma membrane
CL10124.Contig2_All	292	38	7.9003	15	3.2694	-1.27288	0.00614853	#N/A	21	4.3583	-0.858142	0.0728143	#N/A	--	--	--	--	--	--	--	--	--	--	--	--	--	--	--	--	--	--	--	--	--	--	-	-	-
CL10124.Contig3_All	334	18	3.2717	11	2.0961	-0.642333	0.328603	#N/A	17	3.0845	-0.0850038	0.916798	#N/A	gi|357123314|ref|XP_003563356.1|	193	1e-48	PREDICTED: ALA-interacting subunit 1-like [Brachypodium distachyon]	gi|357123313|ref|XM_003563308.1|	331	3e-88	PREDICTED: Brachypodium distachyon ALA-interacting subunit 1-like (LOC100821898), mRNA	sp|Q9LTW0|ALIS1_ARATH	135	6e-33	ALA-interacting subunit 1 OS=Arabidopsis thaliana GN=ALIS1 PE=1 SV=1	SPBC11B10.07c	61.6	3e-10	COG5035	Cell cycle control protein	--	--	--	--	--	GO:0051301//cell division;GO:0015914//phospholipid transport	-	GO:0005794//Golgi apparatus;GO:0009536//plastid;GO:0005886//plasma membrane
CL10125.Contig1_All	1854	207	6.778	214	7.3462	0.116139	0.495695	#N/A	235	7.6814	0.18051	0.331206	#N/A	gi|326502560|dbj|BAJ95343.1|	859.4	0	predicted protein [Hordeum vulgare subsp. vulgare]	gi|357146991|ref|XM_003574135.1|	1629	0	PREDICTED: Brachypodium distachyon probable serine protease EDA2-like (LOC100826990), mRNA	sp|Q1PF50|EDA2_ARATH	587	8e-168	Probable serine protease EDA2 OS=Arabidopsis thaliana GN=EDA2 PE=2 SV=2	--	--	--	--	--	K01285	3e-32	138	pop:POPTR_770625	lysosomal Pro-X carboxypeptidase [EC:3.4.16.2]	GO:0006508//proteolysis;GO:0009561//megagametogenesis	GO:0004180//carboxypeptidase activity;GO:0008236//serine-type peptidase activity	GO:0009505//plant-type cell wall;GO:0005773//vacuole;GO:0016023//cytoplasmic membrane-bounded vesicle;GO:0005886//plasma membrane
CL10125.Contig2_All	1909	220	6.9961	157	5.2342	-0.418582	0.0113252	#N/A	242	7.6823	0.134987	0.475182	#N/A	gi|326502560|dbj|BAJ95343.1|	83.2	0	predicted protein [Hordeum vulgare subsp. vulgare]	gi|357146991|ref|XM_003574135.1|	1659	0	PREDICTED: Brachypodium distachyon probable serine protease EDA2-like (LOC100826990), mRNA	sp|Q1PF50|EDA2_ARATH	565	3e-163	Probable serine protease EDA2 OS=Arabidopsis thaliana GN=EDA2 PE=2 SV=2	--	--	--	--	--	K01285	4e-28	124	pop:POPTR_770625	lysosomal Pro-X carboxypeptidase [EC:3.4.16.2]	GO:0006508//proteolysis;GO:0009561//megagametogenesis	GO:0004180//carboxypeptidase activity;GO:0008236//serine-type peptidase activity	GO:0009505//plant-type cell wall;GO:0005773//vacuole;GO:0016023//cytoplasmic membrane-bounded vesicle;GO:0005886//plasma membrane
CL10125.Contig3_All	1968	1422	43.8649	2070	66.9431	0.609868	6.28277e-34	#N/A	1404	43.2338	-0.0209073	0.800573	#N/A	gi|357140818|ref|XP_003571960.1|	937.2	0	PREDICTED: probable serine protease EDA2-like [Brachypodium distachyon]	gi|357140817|ref|XM_003571912.1|	2006	0	PREDICTED: Brachypodium distachyon probable serine protease EDA2-like (LOC100834018), mRNA	sp|Q1PF50|EDA2_ARATH	608	3e-174	Probable serine protease EDA2 OS=Arabidopsis thaliana GN=EDA2 PE=2 SV=2	--	--	--	--	--	K01285	1e-35	149	pop:POPTR_770625	lysosomal Pro-X carboxypeptidase [EC:3.4.16.2]	GO:0006508//proteolysis;GO:0009561//megagametogenesis	GO:0004180//carboxypeptidase activity;GO:0008236//serine-type peptidase activity	GO:0009505//plant-type cell wall;GO:0005773//vacuole;GO:0016023//cytoplasmic membrane-bounded vesicle;GO:0005886//plasma membrane
CL10126.Contig1_All	329	22	4.0595	18	3.4821	-0.221344	0.707327	#N/A	6	1.1052	-1.87699	0.00918071	#N/A	gi|222617575|gb|EEE53707.1|	25	2e-29	hypothetical protein OsJ_00038 [Oryza sativa Japonica Group]	gi|357132192|ref|XM_003567668.1|	218	3e-54	PREDICTED: Brachypodium distachyon light-mediated development protein DET1-like, transcript variant 1 (LOC100845485), mRNA	sp|Q9ZNU6|DET1_SOLLC	76.3	4e-22	Light-mediated development protein DET1 OS=Solanum lycopersicum GN=DET1 PE=1 SV=1	--	--	--	--	--	K10571	1e-30	93.6	osa:4326296	de-etiolated-1	GO:0010100//negative regulation of photomorphogenesis;GO:0006281//DNA repair	-	GO:0005634//nucleus;GO:0005739//mitochondrion
CL10127.Contig1_All	1391	143	6.241	105	4.8042	-0.377481	0.0698437	#N/A	198	8.6262	0.466948	0.0117345	#N/A	gi|326488961|dbj|BAJ98092.1|	604	2e-171	predicted protein [Hordeum vulgare subsp. vulgare] >gi|326533120|dbj|BAJ93532.1| predicted protein [Hordeum vulgare subsp. vulgare]	gi|241983479|dbj|AK331419.1|	565	1e-158	Triticum aestivum cDNA, clone: WT007_H06, cultivar: Chinese Spring	sp|Q6ERS4|CIPKG_ORYSJ	574	5e-164	CBL-interacting protein kinase 16 OS=Oryza sativa subsp. japonica GN=CIPK16 PE=2 SV=1	ECU01g0630	118	2e-26	COG0515	Serine/threonine protein kinase	K00924	3e-84	310	ath:AT1G30270	[EC:2.7.1.-]	GO:0050832//defense response to fungus;GO:0006468//protein phosphorylation;GO:0007165//signal transduction	GO:0005524//ATP binding;GO:0004674//protein serine/threonine kinase activity	-
CL10127.Contig2_All	795	46	3.5126	17	1.361	-1.36787	0.00127339	#N/A	83	6.3269	0.848959	0.00498739	#N/A	gi|326531906|dbj|BAK01329.1|	268.5	8e-71	predicted protein [Hordeum vulgare subsp. vulgare]	gi|357158433|ref|XM_003578079.1|	537	1e-150	PREDICTED: Brachypodium distachyon CBL-interacting protein kinase 16-like, transcript variant 2 (LOC100840059), mRNA	sp|Q6ERS4|CIPKG_ORYSJ	246	8e-66	CBL-interacting protein kinase 16 OS=Oryza sativa subsp. japonica GN=CIPK16 PE=2 SV=1	--	--	--	--	--	K00924	1e-16	84.7	ath:AT1G30270	[EC:2.7.1.-]	GO:0050832//defense response to fungus;GO:0006468//protein phosphorylation;GO:0007165//signal transduction	GO:0005524//ATP binding;GO:0004674//protein serine/threonine kinase activity	-
CL10127.Contig3_All	279	7	1.5231	5	1.1406	-0.417218	0.711029	#N/A	15	3.2581	1.09702	0.195435	#N/A	gi|357158434|ref|XP_003578127.1|	144.8	3e-34	PREDICTED: CBL-interacting protein kinase 16-like isoform 2 [Brachypodium distachyon]	gi|116642117|emb|CT830688.1|	262	2e-67	Oryza sativa (indica cultivar-group) cDNA clone:OSIGCRA124P02, full insert sequence	sp|Q6ERS4|CIPKG_ORYSJ	144	2e-35	CBL-interacting protein kinase 16 OS=Oryza sativa subsp. japonica GN=CIPK16 PE=2 SV=1	DR2518_1	70.9	6e-13	COG0515	Serine/threonine protein kinase	K00924	3e-28	121	ath:AT1G30270	[EC:2.7.1.-]	GO:0050832//defense response to fungus;GO:0006468//protein phosphorylation;GO:0007165//signal transduction	GO:0005524//ATP binding;GO:0004674//protein serine/threonine kinase activity	-
CL10128.Contig1_All	473	33	4.2354	25	3.3639	-0.332363	0.477007	#N/A	34	4.3561	0.0405388	0.951763	#N/A	gi|357116974|ref|XP_003560251.1|	199.9	1e-50	PREDICTED: tetratricopeptide repeat protein 27 homolog [Brachypodium distachyon]	gi|241983514|dbj|AK331454.1|	272	3e-70	Triticum aestivum cDNA, clone: WT007_I16, cultivar: Chinese Spring	sp|Q9LK03|PERK2_ARATH	55.8	1e-08	Proline-rich receptor-like protein kinase PERK2 OS=Arabidopsis thaliana GN=PERK2 PE=2 SV=3	--	--	--	--	--	K01051	5e-08	55.1	gmx:100776781	pectinesterase [EC:3.1.1.11]	GO:0044763;GO:0007275//multicellular organismal development;GO:0070647//protein modification by small protein conjugation or removal;GO:0050789//regulation of biological process	-	-
CL10128.Contig2_All	236	0	0	9	2.4271	11.245	0.00374656	#N/A	9	2.3111	11.1744	0.00807765	#N/A	gi|326497117|dbj|BAK02143.1|	115.5	2e-25	predicted protein [Hordeum vulgare subsp. vulgare]	gi|241983514|dbj|AK331454.1|	242	1e-61	Triticum aestivum cDNA, clone: WT007_I16, cultivar: Chinese Spring	sp|A7XQ02|MLX56_MORAL	55.8	6e-09	Mulatexin OS=Morus alba PE=1 SV=2	--	--	--	--	--	K01115	3e-08	55.1	vcn:VOLCADRAFT_99471	phospholipase D [EC:3.1.4.4]	-	-	-
CL10129.Contig1_All	583	56	5.8313	89	9.7159	0.73653	0.00576777	#N/A	77	8.0039	0.456886	0.156126	#N/A	gi|326519320|dbj|BAJ96659.1|	155.6	2e-92	predicted protein [Hordeum vulgare subsp. vulgare]	gi|357125273|ref|XM_003564272.1|	448	1e-123	PREDICTED: Brachypodium distachyon uncharacterized LOC100837157 (LOC100837157), mRNA	--	--	--	--	--	--	--	--	--	--	--	--	--	--	-	-	-
CL10129.Contig2_All	346	8	1.4036	27	4.9665	1.8231	0.00190951	#N/A	3	0.5254	-1.41764	0.269929	#N/A	gi|326519320|dbj|BAJ96659.1|	29.3	2e-55	predicted protein [Hordeum vulgare subsp. vulgare]	gi|357125273|ref|XM_003564272.1|	291	2e-76	PREDICTED: Brachypodium distachyon uncharacterized LOC100837157 (LOC100837157), mRNA	--	--	--	--	--	--	--	--	--	--	--	--	--	--	-	-	-
CL10129.Contig3_All	235	1	0.2583	16	4.3332	4.06831	0.000311324	Up	2	0.5158	0.997764	0.745487	#N/A	gi|326519320|dbj|BAJ96659.1|	29.3	2e-24	predicted protein [Hordeum vulgare subsp. vulgare]	gi|241990536|dbj|AK330693.1|	115	2e-23	Triticum aestivum cDNA, clone: SET5_B03, cultivar: Chinese Spring	--	--	--	--	--	--	--	--	--	--	--	--	--	--	-	-	-
CL10129.Contig4_All	569	67	7.1483	90	10.0668	0.493933	0.0575182	#N/A	122	12.9936	0.862129	0.000372757	#N/A	gi|326519320|dbj|BAJ96659.1|	355.9	2e-97	predicted protein [Hordeum vulgare subsp. vulgare]	gi|357125273|ref|XM_003564272.1|	482	1e-133	PREDICTED: Brachypodium distachyon uncharacterized LOC100837157 (LOC100837157), mRNA	--	--	--	--	--	--	--	--	--	--	--	--	--	--	-	-	-
CL10129.Contig5_All	323	9	1.6915	15	2.9556	0.805148	0.257524	#N/A	10	1.8762	0.14951	0.891422	#N/A	gi|218197603|gb|EEC80030.1|	157.9	4e-38	hypothetical protein OsI_21714 [Oryza sativa Indica Group]	gi|357125273|ref|XM_003564272.1|	208	3e-51	PREDICTED: Brachypodium distachyon uncharacterized LOC100837157 (LOC100837157), mRNA	--	--	--	--	--	--	--	--	--	--	--	--	--	--	-	-	GO:0005739//mitochondrion
CL1013.Contig1_All	754	35	2.818	69	5.8242	1.04739	0.000951382	Up	40	3.2149	0.190102	0.707731	#N/A	--	--	--	--	--	--	--	--	--	--	--	--	--	--	--	--	--	--	--	--	--	--	-	-	-
CL1013.Contig2_All	1099	103	5.6896	161	9.3237	0.712575	0.000243034	#N/A	134	7.389	0.377052	0.110976	#N/A	--	--	--	--	--	--	--	--	--	--	--	--	--	--	--	--	--	--	--	--	--	--	-	-	-
CL1013.Contig3_All	385	24	3.7844	44	7.2736	0.942605	0.0179381	#N/A	25	3.9351	0.0563357	0.937837	#N/A	gi|125600922|gb|EAZ40498.1|	52.8	1e-06	hypothetical protein OsJ_24953 [Oryza sativa Japonica Group]	--	--	--	--	sp|Q9FPQ6|GP1_CHLRE	55.5	9e-09	Vegetative cell wall protein gp1 OS=Chlamydomonas reinhardtii GN=GP1 PE=2 SV=1	mlr3004	47	9e-06	COG3743	Uncharacterized conserved protein	K12447	7e-07	50.4	cre:CHLREDRAFT_32796	UDP-sugar pyrophosphorylase [EC:2.7.7.64]	-	-	-
CL1013.Contig4_All	245	90	22.3007	105	27.2762	0.290554	0.22561	#N/A	113	27.9508	0.325801	0.22137	#N/A	--	--	--	--	--	--	--	--	--	--	--	--	--	--	--	--	--	--	--	--	--	--	-	-	-
CL10130.Contig1_All	1759	62	2.1398	216	7.8153	1.86883	8.24199e-22	Up	98	3.3763	0.657967	0.0164811	#N/A	gi|326521062|dbj|BAJ96734.1|	610.5	2e-173	predicted protein [Hordeum vulgare subsp. vulgare]	gi|83637862|gb|DQ267106.1|	71.9	2e-09	Triticum urartu clone BAC 210J24 chromosome 4A, complete sequence	sp|P92555|M1250_ARATH	49.3	7e-06	Uncharacterized mitochondrial protein AtMg01250 OS=Arabidopsis thaliana GN=AtMg01250 PE=4 SV=1	--	--	--	--	--	K12619	2e-30	132	vvi:100260845	5'-3' exoribonuclease 2 [EC:3.1.13.-]	-	-	-
CL10130.Contig2_All	262	1	0.2317	13	3.1579	3.76864	0.00188314	#N/A	1	0.2313	-0.00249278	0.999462	#N/A	gi|326521086|dbj|BAJ96746.1|	115.9	1e-25	predicted protein [Hordeum vulgare subsp. vulgare]	--	--	--	--	--	--	--	--	--	--	--	--	--	K14404	1e-06	49.3	vvi:100252331	cleavage and polyadenylation specificity factor subunit 4	-	GO:0005488//binding	-
CL10131.Contig1_All	1019	36	2.1447	13	0.812	-1.40122	0.00402634	#N/A	26	1.5463	-0.471956	0.353235	#N/A	gi|218187591|gb|EEC70018.1|	181.8	1e-44	hypothetical protein OsI_00579 [Oryza sativa Indica Group]	gi|326496634|dbj|AK367141.1|	81.8	1e-12	Hordeum vulgare subsp. vulgare mRNA for predicted protein, complete cds, clone: NIASHv2051P18	sp|Q43468|STIP_SOYBN	64.3	1e-10	Heat shock protein STI OS=Glycine max GN=STI PE=2 SV=1	ECU09g1180	56.6	7e-08	COG0457	FOG: TPR repeat	K09553	2e-16	84.7	cme:CMR299C	stress-induced-phosphoprotein 1	-	-	-
CL10131.Contig2_All	910	7	0.467	18	1.2589	1.43067	0.0387372	#N/A	12	0.7991	0.774954	0.419373	#N/A	gi|218187591|gb|EEC70018.1|	181.8	1e-44	hypothetical protein OsI_00579 [Oryza sativa Indica Group]	gi|326496634|dbj|AK367141.1|	81.8	1e-12	Hordeum vulgare subsp. vulgare mRNA for predicted protein, complete cds, clone: NIASHv2051P18	sp|Q43468|STIP_SOYBN	64.3	9e-11	Heat shock protein STI OS=Glycine max GN=STI PE=2 SV=1	ECU09g1180	56.6	6e-08	COG0457	FOG: TPR repeat	K09553	2e-16	84.7	cme:CMR299C	stress-induced-phosphoprotein 1	-	-	-
CL10132.Contig1_All	232	8	2.0934	6	1.646	-0.346884	0.736316	#N/A	6	1.5673	-0.417567	0.735056	#N/A	--	--	--	--	--	--	--	--	--	--	--	--	--	--	--	--	--	--	--	--	--	--	-	-	-
CL10133.Contig1_All	253	7	1.6797	12	3.0187	0.845724	0.295983	#N/A	32	7.665	2.19008	0.000267577	Up	gi|46389879|dbj|BAD15480.1|	96.7	1e-19	unknown protein [Oryza sativa Japonica Group] >gi|215693170|dbj|BAG88552.1| unnamed protein product [Oryza sativa Japonica Group]	gi|297721310|ref|NM_001186089.1|	91.7	3e-16	Oryza sativa Japonica Group Os02g0551600 (Os02g0551600) mRNA, partial cds	sp|Q9C660|PEK10_ARATH	67.4	2e-12	Proline-rich receptor-like protein kinase PERK10 OS=Arabidopsis thaliana GN=PERK10 PE=1 SV=2	Rv3876	50.8	6e-07	COG0455	ATPases involved in chromosome partitioning	K01115	2e-10	62.4	vcn:VOLCADRAFT_99471	phospholipase D [EC:3.1.4.4]	-	GO:0016772//transferase activity, transferring phosphorus-containing groups	GO:0009536//plastid
CL10134.Contig1_All	528	9	1.0348	30	3.6162	1.80512	0.00109196	#N/A	1	0.1148	-3.17216	0.0368177	#N/A	gi|357119395|ref|XP_003561427.1|	79.7	2e-14	PREDICTED: uncharacterized protein LOC100844142 [Brachypodium distachyon]	gi|357119394|ref|XM_003561379.1|	111	7e-22	PREDICTED: Brachypodium distachyon uncharacterized LOC100844142 (LOC100844142), mRNA	--	--	--	--	--	--	--	--	--	--	--	--	--	--	-	-	-
CL10134.Contig2_All	1661	10	0.3655	33	1.2645	1.79062	0.000626804	Up	2	0.073	-2.3239	0.0624716	#N/A	gi|357119395|ref|XP_003561427.1|	89.7	1e-16	PREDICTED: uncharacterized protein LOC100844142 [Brachypodium distachyon]	gi|357119394|ref|XM_003561379.1|	60	8e-06	PREDICTED: Brachypodium distachyon uncharacterized LOC100844142 (LOC100844142), mRNA	--	--	--	--	--	--	--	--	--	--	--	--	--	--	-	-	-
CL10134.Contig3_All	1746	11	0.3825	26	0.9477	1.30897	0.0185319	#N/A	2	0.0694	-2.46245	0.0397284	#N/A	gi|218199018|gb|EEC81445.1|	40	2e-14	hypothetical protein OsI_24730 [Oryza sativa Indica Group] >gi|222636359|gb|EEE66491.1| hypothetical protein OsJ_22936 [Oryza sativa Japonica Group]	gi|357119394|ref|XM_003561379.1|	60	8e-06	PREDICTED: Brachypodium distachyon uncharacterized LOC100844142 (LOC100844142), mRNA	--	--	--	--	--	--	--	--	--	--	--	--	--	--	-	-	-
CL10135.Contig1_All	256	31	7.3513	0	0	-12.8438	6.18736e-09	Down	24	5.6814	-0.371753	0.508081	#N/A	gi|357138825|ref|XP_003570987.1|	92	2e-18	PREDICTED: uncharacterized protein LOC100822752 [Brachypodium distachyon]	gi|357138824|ref|XM_003570939.1|	123	9e-26	PREDICTED: Brachypodium distachyon uncharacterized LOC100822752 (LOC100822752), mRNA	sp|Q9XIE0|FH7_ARATH	49.7	4e-07	Formin-like protein 7 OS=Arabidopsis thaliana GN=FH7 PE=2 SV=1	--	--	--	--	--	--	--	--	--	--	-	-	GO:0009536//plastid
CL10135.Contig2_All	217	11	3.0773	0	0	-11.5874	0.00172155	#N/A	9	2.5134	-0.292025	0.774596	#N/A	--	--	--	--	--	--	--	--	--	--	--	--	--	--	--	--	--	--	--	--	--	--	-	-	-
CL10135.Contig3_All	526	21	2.4237	2	0.242	-3.32413	0.000189961	Down	33	3.802	0.649547	0.216471	#N/A	gi|357138825|ref|XP_003570987.1|	124.4	8e-28	PREDICTED: uncharacterized protein LOC100822752 [Brachypodium distachyon]	gi|357138824|ref|XM_003570939.1|	194	6e-47	PREDICTED: Brachypodium distachyon uncharacterized LOC100822752 (LOC100822752), mRNA	sp|Q9FPQ6|GP1_CHLRE	50.1	7e-07	Vegetative cell wall protein gp1 OS=Chlamydomonas reinhardtii GN=GP1 PE=2 SV=1	DR1893	50.8	1e-06	COG0652	Peptidyl-prolyl cis-trans isomerase (rotamase) - cyclophilin family	K10839	3e-06	49.7	vvi:100267246	UV excision repair protein RAD23	-	-	GO:0009536//plastid
CL10136.Contig1_All	1893	86	2.758	44	1.4793	-0.898708	0.00160633	#N/A	58	1.8568	-0.570804	0.0556724	#N/A	gi|357118005|ref|XP_003560750.1|	693.7	0	PREDICTED: uncharacterized protein LOC100827734 [Brachypodium distachyon]	gi|357118004|ref|XM_003560702.1|	674	0	PREDICTED: Brachypodium distachyon uncharacterized LOC100827734 (LOC100827734), mRNA	sp|P04726|GDA6_WHEAT	53.5	4e-07	Alpha/beta-gliadin clone PW1215 OS=Triticum aestivum PE=3 SV=1	--	--	--	--	--	K03126	2e-07	55.8	vvi:100242486	transcription initiation factor TFIID subunit 12	-	-	-
CL10136.Contig2_All	2565	131	3.1005	154	3.8211	0.301487	0.121912	#N/A	136	3.2132	0.0515099	0.853222	#N/A	gi|357118005|ref|XP_003560750.1|	1070.1	0	PREDICTED: uncharacterized protein LOC100827734 [Brachypodium distachyon]	gi|357118004|ref|XM_003560702.1|	1378	0	PREDICTED: Brachypodium distachyon uncharacterized LOC100827734 (LOC100827734), mRNA	sp|P04726|GDA6_WHEAT	52.4	1e-06	Alpha/beta-gliadin clone PW1215 OS=Triticum aestivum PE=3 SV=1	--	--	--	--	--	K03126	2e-06	53.1	vvi:100242486	transcription initiation factor TFIID subunit 12	-	-	-
CL10136.Contig3_All	4424	343	4.7068	617	8.8763	0.915212	8.26705e-21	#N/A	413	5.6574	0.265393	0.0368927	#N/A	gi|357118005|ref|XP_003560750.1|	2236.4	0	PREDICTED: uncharacterized protein LOC100827734 [Brachypodium distachyon]	gi|357118004|ref|XM_003560702.1|	3998	0	PREDICTED: Brachypodium distachyon uncharacterized LOC100827734 (LOC100827734), mRNA	sp|Q6K8Z4|FH7_ORYSJ	63.9	8e-10	Formin-like protein 7 OS=Oryza sativa subsp. japonica GN=FH7 PE=2 SV=2	--	--	--	--	--	K14004	6e-07	55.8	cme:CMJ112C	protein transport protein SEC13	-	-	-
CL10136.Contig4_All	1866	33	1.0736	13	0.4434	-1.27578	0.0110304	#N/A	23	0.747	-0.523276	0.321765	#N/A	gi|357118005|ref|XP_003560750.1|	677.2	0	PREDICTED: uncharacterized protein LOC100827734 [Brachypodium distachyon]	gi|357118004|ref|XM_003560702.1|	658	0	PREDICTED: Brachypodium distachyon uncharacterized LOC100827734 (LOC100827734), mRNA	sp|Q6K8Z4|FH7_ORYSJ	55.8	8e-08	Formin-like protein 7 OS=Oryza sativa subsp. japonica GN=FH7 PE=2 SV=2	--	--	--	--	--	K03126	1e-06	53.5	vvi:100242486	transcription initiation factor TFIID subunit 12	-	-	-
CL10137.Contig1_All	336	17	3.0715	20	3.7884	0.302645	0.605482	#N/A	10	1.8036	-0.768064	0.322874	#N/A	--	--	--	--	--	--	--	--	--	--	--	--	--	--	--	--	--	--	--	--	--	--	-	-	-
CL10137.Contig2_All	483	99	12.4432	116	15.2852	0.296778	0.191864	#N/A	207	25.9719	1.06159	6.19222e-09	Up	--	--	--	--	--	--	--	--	--	--	--	--	--	--	--	--	--	--	--	--	--	--	-	-	-
CL10138.Contig1_All	2309	2070	54.4238	1283	35.3641	-0.621952	2.06876e-33	#N/A	2538	66.6115	0.291534	1.09898e-10	#N/A	gi|357157229|ref|XP_003577728.1|	1106.3	0	PREDICTED: uncharacterized protein LOC100844114 [Brachypodium distachyon]	gi|241987560|dbj|AK334817.1|	1943	0	Triticum aestivum cDNA, clone: WT011_C18, cultivar: Chinese Spring	sp|O22040|ANP1_ARATH	287	2e-77	Mitogen-activated protein kinase kinase kinase ANP1 OS=Arabidopsis thaliana GN=ANP1 PE=1 SV=2	YAR019c	169	3e-41	COG0515	Serine/threonine protein kinase	K11228	1e-72	273	ota:Ot13g01170	mitogen-activated protein kinase kinase kinase [EC:2.7.11.1]	GO:0006468//protein phosphorylation	GO:0004672//protein kinase activity;GO:0005524//ATP binding	-
CL10138.Contig2_All	338	61	10.9561	95	17.8882	0.707274	0.00589849	#N/A	161	28.8663	1.39765	1.41498e-10	Up	gi|357157229|ref|XP_003577728.1|	101.7	3e-21	PREDICTED: uncharacterized protein LOC100844114 [Brachypodium distachyon]	gi|241987560|dbj|AK334817.1|	101	4e-19	Triticum aestivum cDNA, clone: WT011_C18, cultivar: Chinese Spring	--	--	--	--	--	--	--	--	--	K14325	8e-07	50.1	rcu:RCOM_1576190	RNA-binding protein with serine-rich domain 1	-	-	-
CL10139.Contig1_All	649	55	5.1447	62	6.0801	0.241008	0.45402	#N/A	58	5.4158	0.0740875	0.863956	#N/A	gi|357139153|ref|XP_003571149.1|	247.7	1e-64	PREDICTED: uncharacterized protein LOC100827992 [Brachypodium distachyon]	gi|357139152|ref|XM_003571101.1|	307	8e-81	PREDICTED: Brachypodium distachyon uncharacterized LOC100827992 (LOC100827992), mRNA	--	--	--	--	--	--	--	--	--	--	--	--	--	--	GO:0007165//signal transduction	GO:0035091//phosphatidylinositol binding;GO:0008270//zinc ion binding	GO:0005737//cytoplasm
CL1014.Contig1_All	875	108	7.493	18	1.3093	-2.51675	3.88069e-15	Down	59	4.0863	-0.874748	0.000753529	#N/A	gi|326492319|dbj|BAK01943.1|	368.2	9e-101	predicted protein [Hordeum vulgare subsp. vulgare]	gi|257135792|gb|FJ791253.1|	712	0	Triticum aestivum WALI7 (wali7) mRNA, complete cds	sp|P24805|TSJT1_TOBAC	95.5	4e-20	Stem-specific protein TSJT1 OS=Nicotiana tabacum GN=TSJT1 PE=2 SV=1	DRA0210	62	1e-09	COG0747	ABC-type dipeptide transport system, periplasmic component	K03006	2e-08	57.8	cre:CHLREDRAFT_196948	DNA-directed RNA polymerase II subunit RPB1 [EC:2.7.7.6]	-	-	GO:0005634//nucleus;GO:0005829//cytosol;GO:0005886//plasma membrane
CL1014.Contig2_All	1041	417	24.318	23	1.4062	-4.11215	2.60338e-89	Down	181	10.5368	-1.20659	2.88046e-21	Down	gi|326492319|dbj|BAK01943.1|	491.1	1e-137	predicted protein [Hordeum vulgare subsp. vulgare]	gi|257135792|gb|FJ791253.1|	961	0	Triticum aestivum WALI7 (wali7) mRNA, complete cds	sp|P24805|TSJT1_TOBAC	109	3e-24	Stem-specific protein TSJT1 OS=Nicotiana tabacum GN=TSJT1 PE=2 SV=1	DR2417m	68.2	2e-11	COG0595	Predicted hydrolase of the metallo-beta-lactamase superfamily	K03006	2e-11	68.2	cre:CHLREDRAFT_196948	DNA-directed RNA polymerase II subunit RPB1 [EC:2.7.7.6]	-	-	GO:0005634//nucleus;GO:0005829//cytosol;GO:0005886//plasma membrane
CL1014.Contig3_All	1143	984	52.2626	362	20.1569	-1.37451	4.38836e-59	Down	371	19.6702	-1.40977	6.55077e-63	Down	gi|326492319|dbj|BAK01943.1|	488	1e-136	predicted protein [Hordeum vulgare subsp. vulgare]	gi|257135792|gb|FJ791253.1|	946	0	Triticum aestivum WALI7 (wali7) mRNA, complete cds	sp|P24805|TSJT1_TOBAC	109	3e-24	Stem-specific protein TSJT1 OS=Nicotiana tabacum GN=TSJT1 PE=2 SV=1	DR2417m	66.6	8e-11	COG0595	Predicted hydrolase of the metallo-beta-lactamase superfamily	K03006	1e-11	68.9	cre:CHLREDRAFT_196948	DNA-directed RNA polymerase II subunit RPB1 [EC:2.7.7.6]	-	-	GO:0005634//nucleus;GO:0005829//cytosol;GO:0005886//plasma membrane
CL1014.Contig4_All	1166	64	3.3321	10	0.5458	-2.60999	1.2572e-09	Down	34	1.7671	-0.915048	0.00933513	#N/A	gi|326492319|dbj|BAK01943.1|	491.1	1e-137	predicted protein [Hordeum vulgare subsp. vulgare]	gi|257135792|gb|FJ791253.1|	961	0	Triticum aestivum WALI7 (wali7) mRNA, complete cds	sp|P24805|TSJT1_TOBAC	109	3e-24	Stem-specific protein TSJT1 OS=Nicotiana tabacum GN=TSJT1 PE=2 SV=1	DR2417m	68.2	3e-11	COG0595	Predicted hydrolase of the metallo-beta-lactamase superfamily	K03006	2e-12	71.6	cre:CHLREDRAFT_196948	DNA-directed RNA polymerase II subunit RPB1 [EC:2.7.7.6]	-	-	GO:0005634//nucleus;GO:0005829//cytosol;GO:0005886//plasma membrane
CL10140.Contig1_All	1840	26718	881.513	9797	338.872	-1.37924	0	Down	21132	695.992	-0.340911	3.47681e-144	#N/A	gi|13195734|gb|AAK01174.2|AF314182_1	758.1	0	triose phosphate translocator [Triticum aestivum]	gi|13195733|gb|AF314182.2|AF314182	1586	0	Triticum aestivum triose phosphate translocator (tpt1) mRNA, complete cds	sp|Q9FTT3|TPT_ORYSJ	680	0	Triose phosphate/phosphate translocator TPT, chloroplastic OS=Oryza sativa subsp. japonica GN=TPT PE=2 SV=1	DR0479	51.2	6e-06	COG0744	Membrane carboxypeptidase (penicillin-binding protein)	K15283	0	745	bdi:100832234	solute carrier family 35, member E1	GO:0008643//carbohydrate transport	GO:0005215//transporter activity	GO:0031969//chloroplast membrane;GO:0016021//integral to membrane
CL10141.Contig1_All	1167	4	0.2081	3	0.1636	-0.347104	0.823539	#N/A	33	1.7137	3.04177	5.25396e-06	Up	gi|125533416|gb|EAY79964.1|	492.3	6e-138	hypothetical protein OsI_35128 [Oryza sativa Indica Group]	gi|346703235|emb|FQ378033.1|	668	0	Oryza brachyantha chromosome 12	sp|Q9LFA2|KIPK_ARATH	277	7e-75	Serine/threonine-protein kinase KIPK OS=Arabidopsis thaliana GN=KIPK PE=1 SV=1	SPAC17G8.14c_2	79.3	1e-14	COG0515	Serine/threonine protein kinase	K08286	5e-76	283	aly:ARALYDRAFT_494187	protein-serine/threonine kinase [EC:2.7.11.-]	GO:0006468//protein phosphorylation	GO:0005524//ATP binding;GO:0004674//protein serine/threonine kinase activity	GO:0009507//chloroplast
CL10141.Contig2_All	1406	2	0.0864	2	0.0905	0.0668865	0.965492	#N/A	11	0.4741	2.45609	0.040108	#N/A	gi|125533416|gb|EAY79964.1|	649	0	hypothetical protein OsI_35128 [Oryza sativa Indica Group]	gi|346703235|emb|FQ378033.1|	668	0	Oryza brachyantha chromosome 12	sp|P15792|KPK1_PHAVU	364	6e-101	Protein kinase PVPK-1 OS=Phaseolus vulgaris PE=2 SV=1	YBR028c	83.2	1e-15	COG0515	Serine/threonine protein kinase	K08286	3e-105	380	ath:AT5G47750	protein-serine/threonine kinase [EC:2.7.11.-]	GO:0006468//protein phosphorylation	GO:0005524//ATP binding;GO:0004674//protein serine/threonine kinase activity	GO:0009507//chloroplast;GO:0005634//nucleus
CL10141.Contig3_All	380	2	0.3195	0	0	-8.31967	0.347699	#N/A	27	4.3059	3.75243	7.36028e-06	Up	--	--	--	--	gi|308081871|ref|NM_001195993.1|	83.8	1e-13	Zea mays uncharacterized LOC100501210 (LOC100501210), mRNA >gi|391416663|gb|BT084784.2| Zea mays full-length cDNA clone ZM_BFb0180H14 mRNA, complete cds	--	--	--	--	--	--	--	--	--	--	--	--	--	--	-	-	-
CL10141.Contig4_All	342	0	0	0	0	#N/A	#N/A	#N/A	44	7.7966	12.9286	9.45886e-13	Up	--	--	--	--	gi|308081871|ref|NM_001195993.1|	60	2e-06	Zea mays uncharacterized LOC100501210 (LOC100501210), mRNA >gi|391416663|gb|BT084784.2| Zea mays full-length cDNA clone ZM_BFb0180H14 mRNA, complete cds	--	--	--	--	--	--	--	--	--	--	--	--	--	--	-	-	-
CL10142.Contig1_All	433	25	3.5051	38	5.5854	0.672205	0.109463	#N/A	30	4.1987	0.260487	0.65014	#N/A	gi|357127763|ref|XP_003565547.1|	123.6	9e-28	PREDICTED: protein NLP3-like [Brachypodium distachyon]	gi|357127762|ref|XM_003565499.1|	115	4e-23	PREDICTED: Brachypodium distachyon protein NLP3-like (LOC100844863), mRNA	sp|Q5NB82|NLP3_ORYSJ	109	5e-25	Protein NLP3 OS=Oryza sativa subsp. japonica GN=NLP3 PE=3 SV=1	DR0479	63.2	2e-10	COG0744	Membrane carboxypeptidase (penicillin-binding protein)	K14325	1e-12	70.1	ppp:PHYPADRAFT_105411	RNA-binding protein with serine-rich domain 1	GO:0010035//response to inorganic substance;GO:0044238//primary metabolic process;GO:0044260;GO:1901700;GO:0006807//nitrogen compound metabolic process	GO:0097159//organic cyclic compound binding;GO:1901363	-
CL10142.Contig2_All	439	33	4.5634	20	2.8995	-0.654305	0.163227	#N/A	22	3.037	-0.587462	0.261759	#N/A	gi|357127763|ref|XP_003565547.1|	123.6	9e-28	PREDICTED: protein NLP3-like [Brachypodium distachyon]	gi|357127762|ref|XM_003565499.1|	115	4e-23	PREDICTED: Brachypodium distachyon protein NLP3-like (LOC100844863), mRNA	sp|Q5NB82|NLP3_ORYSJ	109	5e-25	Protein NLP3 OS=Oryza sativa subsp. japonica GN=NLP3 PE=3 SV=1	DR0479	56.2	2e-08	COG0744	Membrane carboxypeptidase (penicillin-binding protein)	K14325	2e-12	60.5	ppp:PHYPADRAFT_105411	RNA-binding protein with serine-rich domain 1	GO:0010035//response to inorganic substance;GO:0044763;GO:1901700;GO:0006807//nitrogen compound metabolic process;GO:0044237//cellular metabolic process	GO:0097159//organic cyclic compound binding;GO:1901363	GO:0043229//intracellular organelle
CL10142.Contig3_All	1120	162	8.7809	218	12.3879	0.496491	0.00221375	#N/A	237	12.8236	0.546361	0.000988533	#N/A	gi|357127763|ref|XP_003565547.1|	557	2e-157	PREDICTED: protein NLP3-like [Brachypodium distachyon]	gi|357127762|ref|XM_003565499.1|	1015	0	PREDICTED: Brachypodium distachyon protein NLP3-like (LOC100844863), mRNA	sp|Q5NB82|NLP3_ORYSJ	514	3e-146	Protein NLP3 OS=Oryza sativa subsp. japonica GN=NLP3 PE=3 SV=1	DR0479	58.5	2e-08	COG0744	Membrane carboxypeptidase (penicillin-binding protein)	K14325	1e-10	65.9	ppp:PHYPADRAFT_105411	RNA-binding protein with serine-rich domain 1	GO:0010118//stomatal movement;GO:0009414//response to water deprivation;GO:0006355//regulation of transcription, DNA-dependent;GO:0042128//nitrate assimilation;GO:0010167//response to nitrate	GO:0003677//DNA binding	GO:0005634//nucleus
CL10143.Contig1_All	1226	77	3.8128	254	13.1857	1.79005	4.27321e-24	Up	207	10.232	1.42417	8.43197e-14	Up	gi|357128236|ref|XP_003565780.1|	380.2	4e-104	PREDICTED: uncharacterized protein LOC100834896 [Brachypodium distachyon]	gi|241990711|dbj|AK330867.1|	589	1e-165	Triticum aestivum cDNA, clone: SET5_I05, cultivar: Chinese Spring	--	--	--	--	--	--	--	--	--	--	--	--	--	--	-	-	GO:0009536//plastid
CL10143.Contig2_All	1023	44	2.6111	27	1.6798	-0.636368	0.11097	#N/A	49	2.9027	0.152738	0.74103	#N/A	gi|357128236|ref|XP_003565780.1|	381.3	1e-104	PREDICTED: uncharacterized protein LOC100834896 [Brachypodium distachyon]	gi|241990711|dbj|AK330867.1|	597	1e-168	Triticum aestivum cDNA, clone: SET5_I05, cultivar: Chinese Spring	--	--	--	--	--	--	--	--	--	--	--	--	--	--	-	-	GO:0009536//plastid
CL10143.Contig3_All	1046	56	3.2501	35	2.1296	-0.609902	0.0807277	#N/A	67	3.8817	0.256205	0.491093	#N/A	gi|357128236|ref|XP_003565780.1|	381.3	1e-104	PREDICTED: uncharacterized protein LOC100834896 [Brachypodium distachyon]	gi|241990711|dbj|AK330867.1|	605	1e-170	Triticum aestivum cDNA, clone: SET5_I05, cultivar: Chinese Spring	--	--	--	--	--	--	--	--	--	--	--	--	--	--	-	-	GO:0009536//plastid
CL10144.Contig1_All	1892	363	11.6474	534	17.9631	0.625028	8.78376e-10	#N/A	707	22.6454	0.95921	1.05508e-24	#N/A	gi|357141547|ref|XP_003572263.1|	893.3	0	PREDICTED: probable S-acyltransferase At2g14255-like [Brachypodium distachyon]	gi|357141546|ref|XM_003572215.1|	1701	0	PREDICTED: Brachypodium distachyon probable S-acyltransferase At2g14255-like (LOC100823785), mRNA	sp|O22025|CFXQ_CYAME	148	9e-36	Protein cfxQ homolog OS=Cyanidioschyzon merolae GN=cfxQ PE=3 SV=2	SMb20196	153	1e-36	COG0464	ATPases of the AAA+ class	K06694	4e-09	61.6	mtr:MTR_5g043640	26S proteasome non-ATPase regulatory subunit 10	GO:0019538//protein metabolic process	GO:0016887//ATPase activity;GO:0005524//ATP binding	GO:0005886//plasma membrane;GO:0009507//chloroplast
CL10145.Contig1_All	560	33	3.5774	29	3.2959	-0.118239	0.802739	#N/A	25	2.7054	-0.40307	0.450969	#N/A	gi|357134841|ref|XP_003569024.1|	98.6	6e-20	PREDICTED: uncharacterized protein LOC100826856 isoform 1 [Brachypodium distachyon] >gi|357134843|ref|XP_003569025.1| PREDICTED: uncharacterized protein LOC100826856 isoform 2 [Brachypodium distachyon]	gi|357134842|ref|XM_003568977.1|	137	1e-29	PREDICTED: Brachypodium distachyon uncharacterized LOC100826856, transcript variant 2 (LOC100826856), mRNA	--	--	--	--	--	--	--	--	--	--	--	--	--	--	-	-	GO:0016023//cytoplasmic membrane-bounded vesicle
CL10145.Contig2_All	564	32	3.4444	72	8.1248	1.23808	9.76858e-05	Up	43	4.6203	0.423734	0.359285	#N/A	gi|357134841|ref|XP_003569024.1|	97.4	1e-19	PREDICTED: uncharacterized protein LOC100826856 isoform 1 [Brachypodium distachyon] >gi|357134843|ref|XP_003569025.1| PREDICTED: uncharacterized protein LOC100826856 isoform 2 [Brachypodium distachyon]	gi|357134842|ref|XM_003568977.1|	129	3e-27	PREDICTED: Brachypodium distachyon uncharacterized LOC100826856, transcript variant 2 (LOC100826856), mRNA	--	--	--	--	--	--	--	--	--	--	--	--	--	--	-	-	-
CL10146.Contig1_All	444	51	6.9732	77	11.0374	0.662508	0.0204862	#N/A	118	16.1057	1.20768	1.84586e-06	Up	gi|224111772|ref|XP_002315973.1|	52	3e-06	predicted protein [Populus trichocarpa] >gi|222865013|gb|EEF02144.1| predicted protein [Populus trichocarpa]	--	--	--	--	--	--	--	--	--	--	--	--	--	--	--	--	--	--	-	-	-
CL10146.Contig2_All	565	62	6.6617	221	24.8945	1.90186	8.1651e-23	Up	297	31.8559	2.2576	1.87352e-36	Up	--	--	--	--	--	--	--	--	--	--	--	--	--	--	--	--	--	--	--	--	--	--	-	-	-
CL10146.Contig3_All	269	2	0.4514	12	2.8392	2.65301	0.0119266	#N/A	19	4.2804	3.24527	0.000694296	Up	--	--	--	--	--	--	--	--	--	--	--	--	--	--	--	--	--	--	--	--	--	--	-	-	-
CL10147.Contig1_All	445	28	3.8198	5	0.7151	-2.41728	0.000221047	Down	10	1.3618	-1.48798	0.0127072	#N/A	--	--	--	--	--	--	--	--	--	--	--	--	--	--	--	--	--	--	--	--	--	--	-	-	-
CL10147.Contig2_All	410	18	2.6652	17	2.6389	-0.0143071	0.983862	#N/A	3	0.4434	-2.58756	0.00387157	#N/A	--	--	--	--	--	--	--	--	--	--	--	--	--	--	--	--	--	--	--	--	--	--	-	-	-
CL10148.Contig1_All	510	36	4.2852	19	2.3711	-0.853806	0.060048	#N/A	52	6.1789	0.527987	0.191289	#N/A	gi|357133723|ref|XP_003568473.1|	125.6	3e-28	PREDICTED: receptor-like serine/threonine-protein kinase ALE2-like [Brachypodium distachyon]	gi|241988268|dbj|AK335526.1|	303	9e-80	Triticum aestivum cDNA, clone: WT013_B24, cultivar: Chinese Spring	sp|Q8RWW0|ALE2_ARATH	78.6	2e-15	Receptor-like serine/threonine-protein kinase ALE2 OS=Arabidopsis thaliana GN=ALE2 PE=1 SV=1	Cgl1939	50.4	2e-06	COG0532	Translation initiation factor 2 (IF-2; GTPase)	K05658	3e-13	72.4	vvi:100262734	ATP-binding cassette, subfamily B (MDR/TAP), member 1	GO:0006468//protein phosphorylation	GO:0005524//ATP binding;GO:0004674//protein serine/threonine kinase activity	GO:0005886//plasma membrane
CL10148.Contig2_All	595	36	3.6731	36	3.8508	0.06816	0.877605	#N/A	32	3.2592	-0.17248	0.749179	#N/A	gi|357161586|ref|XP_003579138.1|	23.1	1e-47	PREDICTED: gibberellin 2-beta-dioxygenase 8-like [Brachypodium distachyon]	gi|357161585|ref|XM_003579090.1|	172	3e-40	PREDICTED: Brachypodium distachyon gibberellin 2-beta-dioxygenase 8-like (LOC100841285), mRNA	sp|O49561|G2OX8_ARATH	59.7	1e-09	Gibberellin 2-beta-dioxygenase 8 OS=Arabidopsis thaliana GN=GA2OX7 PE=1 SV=2	--	--	--	--	--	K05278	2e-08	57.4	bdi:100831956	flavonol synthase [EC:1.14.11.23]	-	-	-
CL10149.Contig1_All	449	10	1.3521	21	2.9767	1.13851	0.0624054	#N/A	28	3.7791	1.48284	0.0130888	#N/A	--	--	--	--	--	--	--	--	--	--	--	--	--	--	--	--	--	--	--	--	--	--	-	-	-
CL1015.Contig1_All	882	5	0.3441	3	0.2165	-0.668461	0.632699	#N/A	14	0.9619	1.48306	0.103059	#N/A	gi|224057964|ref|XP_002299412.1|	222.2	8e-57	predicted protein [Populus trichocarpa] >gi|222846670|gb|EEE84217.1| predicted protein [Populus trichocarpa]	--	--	--	--	sp|P24397|HY6H_HYONI	110	8e-25	Hyoscyamine 6-dioxygenase OS=Hyoscyamus niger GN=H6H PE=1 SV=1	PA0147	70.9	3e-12	COG3491	Isopenicillin N synthase and related dioxygenases	K06892	5e-33	139	pop:POPTR_550478		-	GO:0016491//oxidoreductase activity	-
CL1015.Contig2_All	979	6	0.3721	1	0.065	-2.51718	0.125864	#N/A	14	0.8666	1.21968	0.170355	#N/A	gi|147839753|emb|CAN77294.1|	222.6	7e-57	hypothetical protein VITISV_033210 [Vitis vinifera]	--	--	--	--	sp|P24397|HY6H_HYONI	110	1e-24	Hyoscyamine 6-dioxygenase OS=Hyoscyamus niger GN=H6H PE=1 SV=1	PA0147	70.9	3e-12	COG3491	Isopenicillin N synthase and related dioxygenases	K06892	5e-33	139	pop:POPTR_550478		-	GO:0016491//oxidoreductase activity	-
CL1015.Contig3_All	1061	9	0.515	3	0.18	-1.51658	0.164149	#N/A	16	0.9139	0.827464	0.306122	#N/A	gi|147839753|emb|CAN77294.1|	222.6	8e-57	hypothetical protein VITISV_033210 [Vitis vinifera]	--	--	--	--	sp|P24397|HY6H_HYONI	110	1e-24	Hyoscyamine 6-dioxygenase OS=Hyoscyamus niger GN=H6H PE=1 SV=1	PA0147	70.9	4e-12	COG3491	Isopenicillin N synthase and related dioxygenases	K06892	6e-33	139	pop:POPTR_550478		-	GO:0016491//oxidoreductase activity	-
CL10150.Contig1_All	251	0	0	4	1.0143	9.98627	0.0903284	#N/A	10	2.4144	11.2374	0.00440917	#N/A	gi|357142461|ref|XP_003572580.1|	107.5	6e-23	PREDICTED: bifunctional monodehydroascorbate reductase and carbonic anhydrase nectarin-3-like [Brachypodium distachyon]	gi|357142460|ref|XM_003572532.1|	176	7e-42	PREDICTED: Brachypodium distachyon bifunctional monodehydroascorbate reductase and carbonic anhydrase nectarin-3-like (LOC100840131), mRNA	sp|Q84UV8|NEC3_NICLS	51.2	1e-07	Bifunctional monodehydroascorbate reductase and carbonic anhydrase nectarin-3 OS=Nicotiana langsdorffii x Nicotiana sanderae GN=NEC3 PE=1 SV=1	--	--	--	--	--	K01674	4e-24	107	bdi:100840131	carbonic anhydrase [EC:4.2.1.1]	GO:0006730//one-carbon metabolic process	GO:0008270//zinc ion binding;GO:0004089//carbonate dehydratase activity	GO:0016023//cytoplasmic membrane-bounded vesicle
CL10150.Contig2_All	680	36	3.2139	71	6.6452	1.04799	0.00079022	Up	109	9.714	1.59574	8.24458e-09	Up	gi|357142461|ref|XP_003572580.1|	253.1	2e-66	PREDICTED: bifunctional monodehydroascorbate reductase and carbonic anhydrase nectarin-3-like [Brachypodium distachyon]	gi|357142460|ref|XM_003572532.1|	442	1e-121	PREDICTED: Brachypodium distachyon bifunctional monodehydroascorbate reductase and carbonic anhydrase nectarin-3-like (LOC100840131), mRNA	sp|Q84UV8|NEC3_NICLS	107	6e-24	Bifunctional monodehydroascorbate reductase and carbonic anhydrase nectarin-3 OS=Nicotiana langsdorffii x Nicotiana sanderae GN=NEC3 PE=1 SV=1	VCA0274	78.6	9e-15	COG3338	Carbonic anhydrase	K01674	2e-67	253	bdi:100840131	carbonic anhydrase [EC:4.2.1.1]	GO:0006730//one-carbon metabolic process	GO:0008270//zinc ion binding;GO:0004089//carbonate dehydratase activity	GO:0016023//cytoplasmic membrane-bounded vesicle
CL10151.Contig1_All	2145	363	10.2736	326	9.6728	-0.0869363	0.517086	#N/A	601	16.9796	0.724861	2.76287e-13	#N/A	gi|357117223|ref|XP_003560372.1|	375.6	0	PREDICTED: uncharacterized protein LOC100844938 [Brachypodium distachyon]	gi|357117222|ref|XM_003560324.1|	908	0	PREDICTED: Brachypodium distachyon uncharacterized LOC100844938 (LOC100844938), mRNA	sp|Q6ZCX3|FH6_ORYSJ	88.2	2e-17	Formin-like protein 6 OS=Oryza sativa subsp. japonica GN=FH6 PE=2 SV=2	SPBC28F2.12	76.3	2e-13	COG0086	DNA-directed RNA polymerase, beta' subunit/160 kD subunit	K01115	9e-16	84	vcn:VOLCADRAFT_99471	phospholipase D [EC:3.1.4.4]	-	-	GO:0016023//cytoplasmic membrane-bounded vesicle;GO:0016021//integral to membrane;GO:0005739//mitochondrion
CL10151.Contig2_All	2067	526	15.4485	461	14.1945	-0.122135	0.255029	#N/A	951	27.8818	0.851857	3.77971e-27	#N/A	gi|357117223|ref|XP_003560372.1|	861.3	0	PREDICTED: uncharacterized protein LOC100844938 [Brachypodium distachyon]	gi|357117222|ref|XM_003560324.1|	1600	0	PREDICTED: Brachypodium distachyon uncharacterized LOC100844938 (LOC100844938), mRNA	sp|Q6ZCX3|FH6_ORYSJ	85.1	1e-16	Formin-like protein 6 OS=Oryza sativa subsp. japonica GN=FH6 PE=2 SV=2	SPBC28F2.12	76.3	2e-13	COG0086	DNA-directed RNA polymerase, beta' subunit/160 kD subunit	K01115	7e-15	80.9	vcn:VOLCADRAFT_99471	phospholipase D [EC:3.1.4.4]	-	-	GO:0005739//mitochondrion;GO:0016021//integral to membrane
CL10152.Contig1_All	270	6	1.3491	1	0.2357	-2.51697	0.125779	#N/A	0	0	-10.3978	0.0466078	#N/A	gi|326487225|dbj|BAJ89597.1|	69.7	1e-11	predicted protein [Hordeum vulgare subsp. vulgare]	gi|31414507|emb|AL954853.5|	135	3e-29	Oryza sativa chromosome 12, . BAC OSJNBb0071I17 of library OSJNBb from chromosome 12 of cultivar Nipponbare of ssp. japonica of Oryza sativa (rice), complete sequence	sp|Q9SYM2|STHY_ARATH	61.6	1e-10	Probable salt tolerance-like protein At1g78600 OS=Arabidopsis thaliana GN=At1g78600 PE=1 SV=2	--	--	--	--	--	--	--	--	--	--	GO:0031348//negative regulation of defense response;GO:0009867//jasmonic acid mediated signaling pathway;GO:0035304//regulation of protein dephosphorylation;GO:0009862//systemic acquired resistance, salicylic acid mediated signaling pathway;GO:0010363//regulation of plant-type hypersensitive response;GO:0009718//anthocyanin-containing compound biosynthetic process;GO:0010310//regulation of hydrog…	GO:0005515//protein binding;GO:0008270//zinc ion binding;GO:0003700//sequence-specific DNA binding transcription factor activity	GO:0016607//nuclear speck
CL10152.Contig2_All	573	7	0.7416	3	0.3332	-1.15425	0.338037	#N/A	0	0	-9.5345	0.0259137	#N/A	gi|326487225|dbj|BAJ89597.1|	245.4	4e-64	predicted protein [Hordeum vulgare subsp. vulgare]	gi|242382649|emb|FP091891.1|	182	3e-43	Phyllostachys edulis cDNA clone: bphylf050h06, full insert sequence	sp|Q9SYM2|STHY_ARATH	81.6	3e-16	Probable salt tolerance-like protein At1g78600 OS=Arabidopsis thaliana GN=At1g78600 PE=1 SV=2	--	--	--	--	--	--	--	--	--	--	-	-	-
CL10153.Contig1_All	1246	77	3.7516	30	1.5324	-1.29171	4.94499e-05	Down	93	4.5232	0.269838	0.377476	#N/A	gi|326496747|dbj|BAJ98400.1|	623.2	2e-177	predicted protein [Hordeum vulgare subsp. vulgare]	gi|357146269|ref|XM_003573884.1|	1223	0	PREDICTED: Brachypodium distachyon auxin-induced protein PCNT115-like, transcript variant 1 (LOC100827290), mRNA	sp|C6TBN2|AKR1_SOYBN	478	2e-135	Probable aldo-keto reductase 1 OS=Glycine max GN=AKR1 PE=2 SV=1	AGc447	305	1e-82	COG0667	Predicted oxidoreductases (related to aryl-alcohol dehydrogenases)	K05275	3e-42	171	zma:100272747	pyridoxine 4-dehydrogenase [EC:1.1.1.65]	GO:0055114//oxidation-reduction process	GO:0050236//pyridoxine:NADP 4-dehydrogenase activity	-
CL10153.Contig2_All	723	25	2.0992	1	0.088	-4.57619	3.38073e-06	Down	9	0.7544	-1.47644	0.0207821	#N/A	gi|326496747|dbj|BAJ98400.1|	416.8	1e-115	predicted protein [Hordeum vulgare subsp. vulgare]	gi|151419400|dbj|AK250751.1|	741	0	Hordeum vulgare subsp. vulgare cDNA clone: FLbaf94b23, mRNA sequence	sp|C6TBN2|AKR1_SOYBN	340	5e-94	Probable aldo-keto reductase 1 OS=Glycine max GN=AKR1 PE=2 SV=1	AGc447	230	2e-60	COG0667	Predicted oxidoreductases (related to aryl-alcohol dehydrogenases)	K05275	1e-28	124	zma:100272747	pyridoxine 4-dehydrogenase [EC:1.1.1.65]	GO:0055114//oxidation-reduction process	GO:0016491//oxidoreductase activity	-
CL10154.Contig1_All	373	20	3.2551	2	0.3413	-3.25359	0.000323854	Down	12	1.9496	-0.739524	0.293818	#N/A	gi|326516190|dbj|BAJ88118.1|	71.6	4e-12	predicted protein [Hordeum vulgare subsp. vulgare]	gi|151427256|dbj|AK249305.1|	63.9	1e-07	Hordeum vulgare subsp. vulgare cDNA clone: FLbaf30m09, mRNA sequence	--	--	--	--	--	--	--	--	--	--	--	--	--	--	-	-	-
CL10154.Contig2_All	388	42	6.5714	0	0	-12.682	5.1154e-12	Down	1	0.1562	-5.39473	6.95145e-11	Down	gi|326516190|dbj|BAJ88118.1|	67.4	7e-11	predicted protein [Hordeum vulgare subsp. vulgare]	gi|151427256|dbj|AK249305.1|	63.9	1e-07	Hordeum vulgare subsp. vulgare cDNA clone: FLbaf30m09, mRNA sequence	--	--	--	--	--	--	--	--	--	--	--	--	--	--	-	-	-
CL10155.Contig1_All	256	11	2.6085	38	9.4472	1.85667	0.000152068	Up	11	2.604	-0.00249098	1.0248	#N/A	--	--	--	--	gi|60327645|gb|AY919052.1|	155	3e-35	Lolium perenne clone LpSSR057 SSR marker sequence	--	--	--	--	--	--	--	--	--	--	--	--	--	--	-	-	-
CL10155.Contig2_All	570	9	0.9585	28	3.1264	1.70565	0.00255465	#N/A	38	4.0401	2.07554	0.000105615	Up	--	--	--	--	gi|440577350|emb|FO203441.1|	97.6	1e-17	Phyllostachys heterocycla genomic DNA, BAC clone: PH01B035L11, complete sequence	--	--	--	--	--	--	--	--	--	--	--	--	--	--	-	-	-
CL10155.Contig3_All	521	13	1.5148	45	5.4971	1.85954	3.27433e-05	Up	14	1.6284	0.104328	0.909573	#N/A	--	--	--	--	gi|60327645|gb|AY919052.1|	127	1e-26	Lolium perenne clone LpSSR057 SSR marker sequence	--	--	--	--	--	--	--	--	--	--	--	--	--	--	-	-	-
CL10156.Contig1_All	587	0	0	61	6.6138	12.6913	1.20273e-18	Up	1	0.1032	6.6893	0.647907	#N/A	--	--	--	--	--	--	--	--	--	--	--	--	--	--	--	--	--	--	--	--	--	--	-	-	-
CL10156.Contig2_All	453	0	0	10	1.405	10.4564	0.00196843	#N/A	0	0	#N/A	#N/A	#N/A	--	--	--	--	--	--	--	--	--	--	--	--	--	--	--	--	--	--	--	--	--	--	-	-	-
CL10156.Contig3_All	308	1	0.1971	18	3.7195	4.23811	9.12407e-05	Up	1	0.1968	-0.00219756	0.998717	#N/A	--	--	--	--	--	--	--	--	--	--	--	--	--	--	--	--	--	--	--	--	--	--	-	-	-
CL10157.Contig1_All	741	65	5.3252	60	5.1534	-0.0473111	0.894235	#N/A	35	2.8624	-0.89561	0.0101657	#N/A	gi|326516330|dbj|BAJ92320.1|	306.6	2e-82	predicted protein [Hordeum vulgare subsp. vulgare]	gi|357135582|ref|XM_003569340.1|	611	1e-172	PREDICTED: Brachypodium distachyon S-type anion channel SLAH3-like (LOC100836457), mRNA	sp|Q9FLV9|SLAH3_ARATH	184	3e-47	S-type anion channel SLAH3 OS=Arabidopsis thaliana GN=SLAH3 PE=1 SV=1	--	--	--	--	--	K14709	7e-08	55.8	vcn:VOLCADRAFT_104214	solute carrier family 39 (zinc transporter), member 1/2/3	GO:0006873//cellular ion homeostasis;GO:0055085//transmembrane transport	-	GO:0016021//integral to membrane;GO:0005886//plasma membrane
CL10157.Contig2_All	443	23	3.1519	7	1.0057	-1.64802	0.0107843	#N/A	18	2.4624	-0.356157	0.599996	#N/A	gi|357135583|ref|XP_003569388.1|	227.3	5e-59	PREDICTED: S-type anion channel SLAH3-like [Brachypodium distachyon]	gi|357135582|ref|XM_003569340.1|	500	1e-139	PREDICTED: Brachypodium distachyon S-type anion channel SLAH3-like (LOC100836457), mRNA	sp|Q9FLV9|SLAH3_ARATH	174	2e-44	S-type anion channel SLAH3 OS=Arabidopsis thaliana GN=SLAH3 PE=1 SV=1	--	--	--	--	--	--	--	--	--	--	GO:0006873//cellular ion homeostasis;GO:0055085//transmembrane transport	-	GO:0016021//integral to membrane;GO:0005886//plasma membrane
CL10158.Contig1_All	452	17	2.2832	34	4.7874	1.06819	0.0215172	#N/A	19	2.5474	0.157968	0.835925	#N/A	--	--	--	--	--	--	--	--	--	--	--	--	--	--	--	--	--	--	--	--	--	--	-	-	-
CL10159.Contig1_All	1138	364	19.4179	450	25.167	0.374146	0.000658129	#N/A	421	22.4193	0.207354	0.108383	#N/A	gi|357153419|ref|XP_003576446.1|	388.7	1e-106	PREDICTED: ras-related protein RABF2b-like [Brachypodium distachyon]	gi|241988989|dbj|AK330211.1|	739	0	Triticum aestivum cDNA, clone: SET3_O11, cultivar: Chinese Spring	sp|Q9SN68|RAF2B_ARATH	311	4e-85	Ras-related protein RABF2b OS=Arabidopsis thaliana GN=RABF2B PE=1 SV=1	SPAC18G6.03	163	4e-40	COG1100	GTPase SAR1 and related small G proteins	K07887	8e-100	362	osa:4333662	Ras-related protein Rab-5A	GO:0007264//small GTPase mediated signal transduction;GO:0015031//protein transport	GO:0005525//GTP binding	GO:0005768//endosome;GO:0005886//plasma membrane
CL10159.Contig2_All	545	42	4.6784	34	3.9705	-0.236695	0.5645	#N/A	38	4.2254	-0.146927	0.765163	#N/A	gi|357153419|ref|XP_003576446.1|	209.9	1e-53	PREDICTED: ras-related protein RABF2b-like [Brachypodium distachyon]	gi|241988989|dbj|AK330211.1|	478	1e-132	Triticum aestivum cDNA, clone: SET3_O11, cultivar: Chinese Spring	sp|Q9SN68|RAF2B_ARATH	186	7e-48	Ras-related protein RABF2b OS=Arabidopsis thaliana GN=RABF2B PE=1 SV=1	YER031c	102	3e-22	COG1100	GTPase SAR1 and related small G proteins	K07887	4e-52	201	osa:4333662	Ras-related protein Rab-5A	GO:0007264//small GTPase mediated signal transduction;GO:0015031//protein transport	GO:0005525//GTP binding	GO:0005768//endosome;GO:0005886//plasma membrane
CL10159.Contig3_All	527	42	4.8382	41	4.9515	0.0333952	0.937335	#N/A	47	5.4047	0.159744	0.735531	#N/A	gi|357153419|ref|XP_003576446.1|	209.9	1e-53	PREDICTED: ras-related protein RABF2b-like [Brachypodium distachyon]	gi|241988989|dbj|AK330211.1|	478	1e-132	Triticum aestivum cDNA, clone: SET3_O11, cultivar: Chinese Spring	sp|Q9SN68|RAF2B_ARATH	186	7e-48	Ras-related protein RABF2b OS=Arabidopsis thaliana GN=RABF2B PE=1 SV=1	YER031c	102	3e-22	COG1100	GTPase SAR1 and related small G proteins	K07887	4e-52	201	osa:4333662	Ras-related protein Rab-5A	GO:0007264//small GTPase mediated signal transduction;GO:0015031//protein transport	GO:0005525//GTP binding	GO:0005768//endosome;GO:0005886//plasma membrane
CL1016.Contig1_All	1034	29	1.7026	140	8.6172	2.33948	5.99717e-19	Up	37	2.1685	0.348958	0.494897	#N/A	gi|32487832|emb|CAE05063.1|	502.7	4e-141	OSJNBa0094P09.2 [Oryza sativa Japonica Group] >gi|39546270|emb|CAD39817.3| OSJNBa0079F16.18 [Oryza sativa Japonica Group]	gi|37575357|gb|AY368673.1|	153	4e-34	Triticum turgidum HMW-glutenin locus, complete sequence	sp|P31843|RRPO_OENBE	92	5e-19	RNA-directed DNA polymerase homolog OS=Oenothera berteriana PE=4 SV=1	YIL082w-a_2	179	7e-45	COG2801	Transposase and inactivated derivatives	K15360	5e-15	80.1	vvi:100253596	centromere protein X	GO:0006278//RNA-dependent DNA replication;GO:0015074//DNA integration	GO:0004523//ribonuclease H activity;GO:0003964//RNA-directed DNA polymerase activity;GO:0003723//RNA binding	-
CL10160.Contig1_All	1542	268	10.551	419	17.2938	0.712875	1.07647e-09	#N/A	496	19.493	0.885576	2.26217e-15	#N/A	gi|326500306|dbj|BAK06242.1|	552.4	8e-156	predicted protein [Hordeum vulgare subsp. vulgare]	gi|241987361|dbj|AK334618.1|	940	0	Triticum aestivum cDNA, clone: WT010_H23, cultivar: Chinese Spring	--	--	--	--	CAC2614	79	2e-14	COG0637	Predicted phosphatase/phosphohexomutase	K00861	9e-10	63.5	pop:POPTR_798665	riboflavin kinase [EC:2.7.1.26]	-	GO:0016787//hydrolase activity	GO:0005739//mitochondrion;GO:0009536//plastid
CL10161.Contig1_All	1074	70	3.9567	78	4.6222	0.224282	0.430962	#N/A	92	5.1912	0.39177	0.183709	#N/A	gi|326525421|dbj|BAK07975.1|	464.9	1e-129	predicted protein [Hordeum vulgare subsp. vulgare]	gi|357113785|ref|XM_003558634.1|	1021	0	PREDICTED: Brachypodium distachyon OTU domain-containing protein DDB_G0284757-like (LOC100839638), mRNA	--	--	--	--	--	--	--	--	--	K12655	6e-11	66.6	bdi:100823428	OTU domain-containing protein 5 [EC:3.1.2.15]	-	GO:0008234//cysteine-type peptidase activity	GO:0005634//nucleus
CL10161.Contig2_All	454	1	0.1337	5	0.7009	2.39021	0.164207	#N/A	6	0.8009	2.58262	0.156348	#N/A	gi|326525421|dbj|BAK07975.1|	136.3	1e-31	predicted protein [Hordeum vulgare subsp. vulgare]	gi|357113785|ref|XM_003558634.1|	327	6e-87	PREDICTED: Brachypodium distachyon OTU domain-containing protein DDB_G0284757-like (LOC100839638), mRNA	--	--	--	--	--	--	--	--	--	--	--	--	--	--	-	-	-
CL10161.Contig3_All	854	24	1.7061	41	3.0555	0.840706	0.039778	#N/A	41	2.9094	0.770019	0.0919492	#N/A	gi|326525421|dbj|BAK07975.1|	464.9	7e-130	predicted protein [Hordeum vulgare subsp. vulgare]	gi|357113785|ref|XM_003558634.1|	1025	0	PREDICTED: Brachypodium distachyon OTU domain-containing protein DDB_G0284757-like (LOC100839638), mRNA	--	--	--	--	--	--	--	--	--	K12655	5e-11	66.6	bdi:100823428	OTU domain-containing protein 5 [EC:3.1.2.15]	-	GO:0008234//cysteine-type peptidase activity	GO:0005634//nucleus
CL10162.Contig1_All	775	58	4.5433	128	10.5116	1.21017	2.02348e-07	Up	75	5.8646	0.368292	0.270136	#N/A	gi|357113501|ref|XP_003558541.1|	245.7	5e-64	PREDICTED: 60S ribosomal protein L51, mitochondrial-like [Brachypodium distachyon]	gi|242387412|emb|FP099618.1|	505	1e-140	Phyllostachys edulis cDNA clone: bphylf050d14, full insert sequence	--	--	--	--	--	--	--	--	--	--	--	--	--	--	-	-	GO:0005840//ribosome;GO:0005739//mitochondrion
CL10162.Contig2_All	763	45	3.5804	56	4.6712	0.383672	0.254157	#N/A	55	4.3684	0.286984	0.486687	#N/A	gi|357113501|ref|XP_003558541.1|	242.7	4e-63	PREDICTED: 60S ribosomal protein L51, mitochondrial-like [Brachypodium distachyon]	gi|242387412|emb|FP099618.1|	505	1e-140	Phyllostachys edulis cDNA clone: bphylf050d14, full insert sequence	--	--	--	--	--	--	--	--	--	--	--	--	--	--	-	-	GO:0005840//ribosome;GO:0005739//mitochondrion
CL10162.Contig3_All	497	46	5.6188	69	8.8359	0.653115	0.0312966	#N/A	45	5.487	-0.0342445	0.952634	#N/A	gi|357113501|ref|XP_003558541.1|	122.9	2e-27	PREDICTED: 60S ribosomal protein L51, mitochondrial-like [Brachypodium distachyon]	gi|242387412|emb|FP099618.1|	260	1e-66	Phyllostachys edulis cDNA clone: bphylf050d14, full insert sequence	--	--	--	--	--	--	--	--	--	--	--	--	--	--	-	-	GO:0005840//ribosome;GO:0005739//mitochondrion
CL10163.Contig1_All	672	14	1.2647	118	11.1757	3.1435	7.1852e-22	Up	36	3.2465	1.36009	0.00754379	#N/A	gi|357129059|ref|XP_003566185.1|	165.6	6e-40	PREDICTED: glycerol-3-phosphate acyltransferase 5-like [Brachypodium distachyon]	gi|357129058|ref|XM_003566137.1|	216	2e-53	PREDICTED: Brachypodium distachyon glycerol-3-phosphate acyltransferase 5-like (LOC100837979), mRNA	sp|Q9LHS7|GPAT7_ARATH	103	1e-22	Glycerol-3-phosphate acyltransferase 7 OS=Arabidopsis thaliana GN=GPAT7 PE=1 SV=1	Rv2839c	53.1	4e-07	COG0532	Translation initiation factor 2 (IF-2; GTPase)	K13508	7e-41	165	bdi:100845289	glycerol-3-phosphate acyltransferase [EC:2.3.1.15]	GO:0010345//suberin biosynthetic process	GO:0003841//1-acylglycerol-3-phosphate O-acyltransferase activity	-
CL10164.Contig1_All	386	9	1.4155	5	0.8244	-0.779895	0.431925	#N/A	25	3.9249	1.47134	0.0213436	#N/A	gi|357143586|ref|XP_003572973.1|	21.9	9e-36	PREDICTED: G-type lectin S-receptor-like serine/threonine-protein kinase SD2-5-like [Brachypodium distachyon]	gi|357143585|ref|XM_003572925.1|	127	9e-27	PREDICTED: Brachypodium distachyon G-type lectin S-receptor-like serine/threonine-protein kinase SD2-5-like (LOC100828304), mRNA	sp|Q39688|EP1G_DAUCA	51.2	2e-07	Epidermis-specific secreted glycoprotein EP1 OS=Daucus carota GN=EP1 PE=1 SV=1	--	--	--	--	--	--	--	--	--	--	GO:0009987//cellular process	GO:0016301//kinase activity	GO:0016020//membrane
CL10164.Contig2_All	212	3	0.8591	7	2.1015	1.29052	0.270003	#N/A	4	1.1434	0.412432	0.821523	#N/A	gi|357143586|ref|XP_003572973.1|	87.8	5e-17	PREDICTED: G-type lectin S-receptor-like serine/threonine-protein kinase SD2-5-like [Brachypodium distachyon]	gi|357143585|ref|XM_003572925.1|	65.9	1e-08	PREDICTED: Brachypodium distachyon G-type lectin S-receptor-like serine/threonine-protein kinase SD2-5-like (LOC100828304), mRNA	--	--	--	--	--	--	--	--	--	--	--	--	--	--	GO:0009987//cellular process	GO:0016301//kinase activity	GO:0016020//membrane
CL10166.Contig1_All	1127	17	0.9157	128	7.2285	2.98075	1.67032e-22	Up	33	1.7745	0.954466	0.0671227	#N/A	gi|326489292|dbj|BAK01629.1|	448	1e-124	predicted protein [Hordeum vulgare subsp. vulgare] >gi|326500848|dbj|BAJ95090.1| predicted protein [Hordeum vulgare subsp. vulgare]	gi|357148693|ref|XM_003574813.1|	678	0	PREDICTED: Brachypodium distachyon 60S ribosomal protein L7-1-like (LOC100829822), mRNA	sp|Q9SAI5|RL71_ARATH	221	6e-58	60S ribosomal protein L7-1 OS=Arabidopsis thaliana GN=RPL7A PE=2 SV=1	SPAC664.06	167	3e-41	COG1841	Ribosomal protein L30/L7E	K02937	3e-119	426	bdi:100829822	large subunit ribosomal protein L7e	GO:0001510//RNA methylation	-	GO:0005730//nucleolus;GO:0022625//cytosolic large ribosomal subunit
CL10166.Contig2_All	1106	46	2.5249	177	10.1854	2.0122	8.55863e-20	Up	96	5.2601	1.05886	0.000164053	Up	gi|326489292|dbj|BAK01629.1|	448	1e-124	predicted protein [Hordeum vulgare subsp. vulgare] >gi|326500848|dbj|BAJ95090.1| predicted protein [Hordeum vulgare subsp. vulgare]	gi|357148693|ref|XM_003574813.1|	678	0	PREDICTED: Brachypodium distachyon 60S ribosomal protein L7-1-like (LOC100829822), mRNA	sp|Q9SAI5|RL71_ARATH	221	6e-58	60S ribosomal protein L7-1 OS=Arabidopsis thaliana GN=RPL7A PE=2 SV=1	SPAC664.06	167	3e-41	COG1841	Ribosomal protein L30/L7E	K02937	3e-119	426	bdi:100829822	large subunit ribosomal protein L7e	GO:0001510//RNA methylation	-	GO:0005730//nucleolus;GO:0022625//cytosolic large ribosomal subunit
CL10167.Contig1_All	1603	98	3.7114	59	2.3425	-0.663914	0.0103921	#N/A	195	7.372	0.990093	1.29213e-07	#N/A	gi|357156571|ref|XP_003577502.1|	290.8	0	PREDICTED: respiratory burst oxidase homolog protein C-like isoform 1 [Brachypodium distachyon]	gi|241988196|dbj|AK335454.1|	1029	0	Triticum aestivum cDNA, clone: WT012_P03, cultivar: Chinese Spring	sp|Q948T9|RBOHB_SOLTU	273	2e-135	Respiratory burst oxidase homolog protein B OS=Solanum tuberosum GN=RBOHB PE=1 SV=1	DR2133	61.6	4e-09	COG4372	Uncharacterized protein conserved in bacteria with the myosin-like domain	K13447	0	526	bdi:100826490	respiratory burst oxidase [EC:1.6.3.- 1.11.1.-]	GO:0010053//root epidermal cell differentiation;GO:0009408//response to heat;GO:0009060//aerobic respiration;GO:0043069//negative regulation of programmed cell death;GO:0050832//defense response to fungus;GO:0033198//response to ATP	GO:0016174//NAD(P)H oxidase activity;GO:0005509//calcium ion binding;GO:0004601//peroxidase activity	GO:0005773//vacuole;GO:0022626//cytosolic ribosome;GO:0005887//integral to plasma membrane
CL10167.Contig2_All	1715	208	7.3628	84	3.1173	-1.23996	2.66329e-11	Down	223	7.8799	0.0979228	0.639852	#N/A	gi|357156571|ref|XP_003577502.1|	864.8	0	PREDICTED: respiratory burst oxidase homolog protein C-like isoform 1 [Brachypodium distachyon]	gi|241988196|dbj|AK335454.1|	1590	0	Triticum aestivum cDNA, clone: WT012_P03, cultivar: Chinese Spring	sp|Q2HXL0|RBOHC_SOLTU	602	2e-172	Respiratory burst oxidase homolog protein C OS=Solanum tuberosum GN=RBOHC PE=1 SV=2	DR2133	61.6	4e-09	COG4372	Uncharacterized protein conserved in bacteria with the myosin-like domain	K13447	0	864	bdi:100826490	respiratory burst oxidase [EC:1.6.3.- 1.11.1.-]	GO:0010053//root epidermal cell differentiation;GO:0009408//response to heat;GO:0009060//aerobic respiration;GO:0043069//negative regulation of programmed cell death;GO:0050832//defense response to fungus;GO:0033198//response to ATP	GO:0016174//NAD(P)H oxidase activity;GO:0005509//calcium ion binding;GO:0004601//peroxidase activity	GO:0005773//vacuole;GO:0022626//cytosolic ribosome;GO:0005887//integral to plasma membrane
CL10167.Contig3_All	266	17	3.8798	23	5.5031	0.504262	0.356974	#N/A	52	11.8469	1.61046	0.00013175	Up	gi|357156577|ref|XP_003577504.1|	68.9	2e-11	PREDICTED: respiratory burst oxidase homolog protein C-like isoform 3 [Brachypodium distachyon]	gi|241988196|dbj|AK335454.1|	115	2e-23	Triticum aestivum cDNA, clone: WT012_P03, cultivar: Chinese Spring	--	--	--	--	--	--	--	--	--	K13447	2e-12	68.9	bdi:100826490	respiratory burst oxidase [EC:1.6.3.- 1.11.1.-]	GO:0055114//oxidation-reduction process	GO:0050664//oxidoreductase activity, acting on NAD(P)H, oxygen as acceptor;GO:0004601//peroxidase activity;GO:0005509//calcium ion binding	GO:0016021//integral to membrane
CL10168.Contig1_All	1673	98173	3562.37	79304	3016.89	-0.239773	1.3126e-264	#N/A	184385	6678.99	0.906795	0	#N/A	gi|326527757|dbj|BAK08153.1|	760.4	0	predicted protein [Hordeum vulgare subsp. vulgare]	gi|8272479|gb|AF216582.1|AF216582	2296	0	Avena sativa fructose 1,6-bisphosphate aldolase precursor, mRNA, complete cds; nuclear gene for chloroplast product	sp|Q40677|ALFC_ORYSJ	721	0	Fructose-bisphosphate aldolase, chloroplastic OS=Oryza sativa subsp. japonica GN=Os11g0171300 PE=1 SV=2	XF0826	307	4e-83	COG3588	Fructose-1,6-bisphosphate aldolase	K01623	0	749	bdi:100836194	fructose-bisphosphate aldolase, class I [EC:4.1.2.13]	GO:0009737//response to abscisic acid stimulus;GO:0006096//glycolysis;GO:0046686//response to cadmium ion	GO:0004332//fructose-bisphosphate aldolase activity	GO:0031977//thylakoid lumen;GO:0005739//mitochondrion;GO:0009941//chloroplast envelope;GO:0010287//plastoglobule;GO:0022626//cytosolic ribosome;GO:0016020//membrane;GO:0048046//apoplast
CL10168.Contig2_All	1458	207	8.619	78	3.4048	-1.33995	1.43424e-12	Down	123	5.1124	-0.75352	2.44737e-05	#N/A	gi|357131952|ref|XP_003567597.1|	716.8	0	PREDICTED: probable fructose-bisphosphate aldolase 3, chloroplastic-like [Brachypodium distachyon]	gi|357131951|ref|XM_003567549.1|	1477	0	PREDICTED: Brachypodium distachyon probable fructose-bisphosphate aldolase 3, chloroplastic-like (LOC100834905), mRNA	sp|Q9ZU52|ALFC3_ARATH	624	4e-179	Probable fructose-bisphosphate aldolase 3, chloroplastic OS=Arabidopsis thaliana GN=FBA3 PE=1 SV=1	XF0826	310	3e-84	COG3588	Fructose-1,6-bisphosphate aldolase	K01623	0	716	bdi:100834905	fructose-bisphosphate aldolase, class I [EC:4.1.2.13]	GO:0006979//response to oxidative stress;GO:0046686//response to cadmium ion;GO:0006096//glycolysis	GO:0004332//fructose-bisphosphate aldolase activity	GO:0010287//plastoglobule;GO:0005739//mitochondrion
CL10168.Contig3_All	1424	57	2.43	45	2.0112	-0.2729	0.431616	#N/A	51	2.1704	-0.162995	0.695549	#N/A	gi|413968356|gb|AFW90516.1|	186.4	4e-170	fructose-bisphosphate aldolase [Phaseolus vulgaris]	gi|357131951|ref|XM_003567549.1|	1346	0	PREDICTED: Brachypodium distachyon probable fructose-bisphosphate aldolase 3, chloroplastic-like (LOC100834905), mRNA	sp|P16096|ALFC_SPIOL	334	6e-135	Fructose-bisphosphate aldolase, chloroplastic OS=Spinacia oleracea PE=1 SV=3	XF0826	202	3e-77	COG3588	Fructose-1,6-bisphosphate aldolase	K01623	1e-133	474	bdi:100834905	fructose-bisphosphate aldolase, class I [EC:4.1.2.13]	GO:0006979//response to oxidative stress;GO:0046686//response to cadmium ion;GO:0006096//glycolysis	GO:0004332//fructose-bisphosphate aldolase activity	GO:0010287//plastoglobule;GO:0005739//mitochondrion
CL10169.Contig1_All	279	44	9.5739	82	18.7055	0.966284	0.000731185	#N/A	58	12.5981	0.396028	0.306129	#N/A	gi|357142610|ref|XP_003572631.1|	111.7	3e-24	PREDICTED: uncharacterized protein LOC100832974 [Brachypodium distachyon]	gi|241986724|dbj|AK333985.1|	155	3e-35	Triticum aestivum cDNA, clone: WT008_F22, cultivar: Chinese Spring	--	--	--	--	--	--	--	--	--	--	--	--	--	--	-	-	-
CL10169.Contig2_All	1991	426	12.9891	882	28.1941	1.11809	1.23137e-40	Up	530	16.1319	0.312615	0.00387607	#N/A	gi|326501798|dbj|BAK06391.1|	731.5	0	predicted protein [Hordeum vulgare subsp. vulgare] >gi|326501994|dbj|BAK06489.1| predicted protein [Hordeum vulgare subsp. vulgare]	gi|241986724|dbj|AK333985.1|	698	0	Triticum aestivum cDNA, clone: WT008_F22, cultivar: Chinese Spring	sp|Q9C8S9|RH48_ARATH	90.9	2e-18	Probable DEAD-box ATP-dependent RNA helicase 48 OS=Arabidopsis thaliana GN=RH48 PE=3 SV=1	YPO2725	61.6	5e-09	COG3501	Uncharacterized protein conserved in bacteria	K14325	6e-09	61.2	rcu:RCOM_1576190	RNA-binding protein with serine-rich domain 1	GO:0044699	-	-
CL1017.Contig1_All	545	50	5.5695	36	4.204	-0.405785	0.272449	#N/A	75	8.3396	0.58243	0.0713083	#N/A	gi|326489037|dbj|BAK01502.1|	222.6	2e-57	predicted protein [Hordeum vulgare subsp. vulgare]	gi|357114050|ref|XM_003558766.1|	488	1e-135	PREDICTED: Brachypodium distachyon uncharacterized LOC100828535 (LOC100828535), mRNA	sp|Q9FPQ6|GP1_CHLRE	67.4	5e-12	Vegetative cell wall protein gp1 OS=Chlamydomonas reinhardtii GN=GP1 PE=2 SV=1	CC3441	51.2	1e-06	COG2267	Lysophospholipase	K12447	7e-10	61.6	cre:CHLREDRAFT_32796	UDP-sugar pyrophosphorylase [EC:2.7.7.64]	-	-	GO:0005634//nucleus;GO:0009507//chloroplast
CL1017.Contig2_All	1020	768	45.7092	426	26.5809	-0.782095	6.92215e-19	#N/A	585	34.7566	-0.395198	4.5728e-06	#N/A	gi|18103933|emb|CAC83301.1|	33.9	2e-20	cytochrome P450 reductase [Triticum aestivum]	gi|242374428|emb|FP095589.1|	222	6e-55	Phyllostachys edulis cDNA clone: bphylf038p24, full insert sequence	sp|Q9SUM3|NCPR2_ARATH	73.9	1e-16	NADPH--cytochrome P450 reductase 2 OS=Arabidopsis thaliana GN=ATR2 PE=1 SV=1	--	--	--	--	--	K00327	5e-20	86.3	sbi:SORBI_06g031110	NADPH-ferrihemoprotein reductase [EC:1.6.2.4]	GO:0009698//phenylpropanoid metabolic process;GO:0055114//oxidation-reduction process	GO:0003958//NADPH-hemoprotein reductase activity;GO:0005506//iron ion binding;GO:0010181//FMN binding	GO:0005789//endoplasmic reticulum membrane
CL1017.Contig3_All	1210	235	11.7903	334	17.568	0.57535	9.96566e-06	#N/A	313	15.6762	0.410975	0.00417833	#N/A	gi|326489037|dbj|BAK01502.1|	396.7	4e-109	predicted protein [Hordeum vulgare subsp. vulgare]	gi|357114050|ref|XM_003558766.1|	751	0	PREDICTED: Brachypodium distachyon uncharacterized LOC100828535 (LOC100828535), mRNA	sp|Q9FPQ6|GP1_CHLRE	56.2	4e-08	Vegetative cell wall protein gp1 OS=Chlamydomonas reinhardtii GN=GP1 PE=2 SV=1	--	--	--	--	--	K12447	2e-08	58.5	cre:CHLREDRAFT_32796	UDP-sugar pyrophosphorylase [EC:2.7.7.64]	-	-	GO:0005634//nucleus;GO:0009507//chloroplast
CL1017.Contig4_All	885	84	5.7621	36	2.5889	-1.15426	0.00010835	Down	81	5.5466	-0.054991	0.876834	#N/A	gi|326489037|dbj|BAK01502.1|	324.3	1e-87	predicted protein [Hordeum vulgare subsp. vulgare]	gi|357114050|ref|XM_003558766.1|	751	0	PREDICTED: Brachypodium distachyon uncharacterized LOC100828535 (LOC100828535), mRNA	--	--	--	--	--	--	--	--	--	--	--	--	--	--	-	-	GO:0005634//nucleus;GO:0009507//chloroplast
CL1017.Contig5_All	1115	200	10.8892	159	9.0758	-0.262801	0.132674	#N/A	319	17.3379	0.671031	1.61948e-06	#N/A	gi|326489037|dbj|BAK01502.1|	410.6	2e-113	predicted protein [Hordeum vulgare subsp. vulgare]	gi|357114050|ref|XM_003558766.1|	882	0	PREDICTED: Brachypodium distachyon uncharacterized LOC100828535 (LOC100828535), mRNA	sp|Q9FPQ6|GP1_CHLRE	63.5	2e-10	Vegetative cell wall protein gp1 OS=Chlamydomonas reinhardtii GN=GP1 PE=2 SV=1	--	--	--	--	--	K01115	6e-09	60.1	vcn:VOLCADRAFT_99471	phospholipase D [EC:3.1.4.4]	-	-	GO:0005634//nucleus;GO:0009507//chloroplast
CL10170.Contig1_All	210	1	0.2891	4	1.2123	2.06811	0.270037	#N/A	4	1.1543	1.99738	0.36876	#N/A	--	--	--	--	--	--	--	--	--	--	--	--	--	--	--	--	--	--	--	--	--	--	-	-	-
CL10170.Contig2_All	482	11	1.3854	38	5.0176	1.85669	0.00015211	Up	27	3.3947	1.29298	0.0312101	#N/A	--	--	--	--	--	--	--	--	--	--	--	--	--	--	--	--	--	--	--	--	--	--	-	-	-
CL10170.Contig3_All	219	7	1.9404	7	2.0343	0.0681784	0.946349	#N/A	5	1.3836	-0.487927	0.714475	#N/A	--	--	--	--	--	--	--	--	--	--	--	--	--	--	--	--	--	--	--	--	--	--	-	-	-
CL10171.Contig1_All	312	29	5.6427	18	3.6718	-0.619898	0.216797	#N/A	28	5.4386	-0.0531503	0.936069	#N/A	--	--	--	--	gi|151418636|dbj|AK249987.1|	143	1e-31	Hordeum vulgare subsp. vulgare cDNA clone: FLbaf63d21, mRNA sequence	--	--	--	--	--	--	--	--	--	--	--	--	--	--	-	-	-
CL10171.Contig2_All	432	16	2.2484	7	1.0313	-1.12443	0.127236	#N/A	14	1.9639	-0.195177	0.814632	#N/A	--	--	--	--	gi|151418636|dbj|AK249987.1|	137	1e-29	Hordeum vulgare subsp. vulgare cDNA clone: FLbaf63d21, mRNA sequence	--	--	--	--	--	--	--	--	--	--	--	--	--	--	-	-	-
CL10171.Contig3_All	594	40	4.088	24	2.5715	-0.668785	0.112765	#N/A	42	4.2849	0.0678663	0.895065	#N/A	--	--	--	--	gi|151418636|dbj|AK249987.1|	143	2e-31	Hordeum vulgare subsp. vulgare cDNA clone: FLbaf63d21, mRNA sequence	--	--	--	--	--	--	--	--	--	--	--	--	--	--	-	-	-
CL10171.Contig4_All	508	49	5.8556	31	3.8838	-0.592348	0.114531	#N/A	53	6.3226	0.110701	0.800712	#N/A	--	--	--	--	gi|151418636|dbj|AK249987.1|	151	8e-34	Hordeum vulgare subsp. vulgare cDNA clone: FLbaf63d21, mRNA sequence	--	--	--	--	--	--	--	--	--	--	--	--	--	--	-	-	-
CL10172.Contig1_All	219	2	0.5544	3	0.8718	0.65307	0.71256	#N/A	10	2.7672	2.31943	0.063215	#N/A	--	--	--	--	--	--	--	--	--	--	--	--	--	--	--	--	--	--	--	--	--	--	-	-	-
CL10172.Contig2_All	323	3	0.5638	12	2.3645	2.06828	0.0312602	#N/A	6	1.1257	0.997567	0.507539	#N/A	--	--	--	--	--	--	--	--	--	--	--	--	--	--	--	--	--	--	--	--	--	--	-	-	-
CL10173.Contig1_All	671	64	5.7903	77	7.3035	0.33495	0.236999	#N/A	49	4.4254	-0.38783	0.286911	#N/A	gi|302853456|ref|XP_002958243.1|	64.7	1e-09	hypothetical protein VOLCADRAFT_121694 [Volvox carteri f. nagariensis] >gi|300256431|gb|EFJ40697.1| hypothetical protein VOLCADRAFT_121694 [Volvox carteri f. nagariensis]	--	--	--	--	sp|Q9FPQ6|GP1_CHLRE	50.8	7e-07	Vegetative cell wall protein gp1 OS=Chlamydomonas reinhardtii GN=GP1 PE=2 SV=1	--	--	--	--	--	K01051	5e-07	52.8	gmx:100776781	pectinesterase [EC:3.1.1.11]	-	-	-
CL10174.Contig1_All	631	39	3.7521	71	7.1613	0.932523	0.00243444	#N/A	59	5.6664	0.594734	0.108976	#N/A	gi|326524165|dbj|BAJ97093.1|	194.1	1e-48	predicted protein [Hordeum vulgare subsp. vulgare]	gi|357112256|ref|XM_003557878.1|	234	9e-59	PREDICTED: Brachypodium distachyon uncharacterized LOC100839331 (LOC100839331), mRNA	sp|Q6MWG9|FH18_ORYSJ	48.9	2e-06	Formin-like protein 18 OS=Oryza sativa subsp. japonica GN=FH18 PE=2 SV=1	--	--	--	--	--	--	--	--	--	--	-	GO:0005488//binding	-
CL10175.Contig1_All	872	7	0.4873	13	0.9488	0.961294	0.219184	#N/A	0	0	-8.92867	0.0259519	#N/A	gi|168061841|ref|XP_001782894.1|	58.9	1e-07	predicted protein [Physcomitrella patens subsp. patens] >gi|162665616|gb|EDQ52294.1| predicted protein [Physcomitrella patens subsp. patens]	gi|357154122|ref|XM_003576630.1|	83.8	3e-13	PREDICTED: Brachypodium distachyon uncharacterized LOC100830767 (LOC100830767), mRNA	sp|P21997|SSGP_VOLCA	55.8	3e-08	Sulfated surface glycoprotein 185 OS=Volvox carteri PE=1 SV=1	--	--	--	--	--	K01115	5e-07	53.1	vcn:VOLCADRAFT_99471	phospholipase D [EC:3.1.4.4]	-	-	-
CL10175.Contig2_All	877	0	0	5	0.3629	8.50343	0.0482011	#N/A	0	0	#N/A	#N/A	#N/A	gi|168061841|ref|XP_001782894.1|	58.9	1e-07	predicted protein [Physcomitrella patens subsp. patens] >gi|162665616|gb|EDQ52294.1| predicted protein [Physcomitrella patens subsp. patens]	gi|357154122|ref|XM_003576630.1|	83.8	3e-13	PREDICTED: Brachypodium distachyon uncharacterized LOC100830767 (LOC100830767), mRNA	sp|P21997|SSGP_VOLCA	55.8	3e-08	Sulfated surface glycoprotein 185 OS=Volvox carteri PE=1 SV=1	--	--	--	--	--	K01115	5e-07	53.1	vcn:VOLCADRAFT_99471	phospholipase D [EC:3.1.4.4]	-	-	-
CL10175.Contig3_All	731	7	0.5813	35	3.0473	2.39018	1.784e-05	Up	3	0.2487	-1.22488	0.377312	#N/A	gi|168061841|ref|XP_001782894.1|	25	5e-06	predicted protein [Physcomitrella patens subsp. patens] >gi|162665616|gb|EDQ52294.1| predicted protein [Physcomitrella patens subsp. patens]	gi|357154122|ref|XM_003576630.1|	83.8	2e-13	PREDICTED: Brachypodium distachyon uncharacterized LOC100830767 (LOC100830767), mRNA	sp|P21997|SSGP_VOLCA	55.8	2e-08	Sulfated surface glycoprotein 185 OS=Volvox carteri PE=1 SV=1	--	--	--	--	--	K01115	4e-07	53.1	vcn:VOLCADRAFT_99471	phospholipase D [EC:3.1.4.4]	-	-	-
CL10175.Contig4_All	360	1	0.1686	11	1.9447	3.52787	0.00605917	#N/A	0	0	-7.39746	0.656007	#N/A	--	--	--	--	--	--	--	--	--	--	--	--	--	--	--	--	--	--	--	--	--	--	-	-	-
CL10175.Contig5_All	736	0	0	3	0.2594	8.01903	0.168513	#N/A	1	0.0823	6.36282	0.652073	#N/A	gi|168061841|ref|XP_001782894.1|	25	6e-06	predicted protein [Physcomitrella patens subsp. patens] >gi|162665616|gb|EDQ52294.1| predicted protein [Physcomitrella patens subsp. patens]	gi|357154122|ref|XM_003576630.1|	83.8	2e-13	PREDICTED: Brachypodium distachyon uncharacterized LOC100830767 (LOC100830767), mRNA	sp|P21997|SSGP_VOLCA	55.8	2e-08	Sulfated surface glycoprotein 185 OS=Volvox carteri PE=1 SV=1	--	--	--	--	--	K01115	4e-07	53.1	vcn:VOLCADRAFT_99471	phospholipase D [EC:3.1.4.4]	-	-	-
CL10176.Contig1_All	527	461	53.1047	198	23.912	-1.1511	1.87557e-21	Down	502	57.7264	0.120392	0.34026	#N/A	--	--	--	--	gi|241990280|dbj|AK330622.1|	81.8	7e-13	Triticum aestivum cDNA, clone: SET4_O11, cultivar: Chinese Spring	--	--	--	--	--	--	--	--	--	--	--	--	--	--	-	-	-
CL10176.Contig2_All	522	95	11.0483	13	1.585	-2.80127	5.79877e-15	Down	92	10.6807	-0.0488182	0.884199	#N/A	--	--	--	--	gi|241990280|dbj|AK330622.1|	83.8	2e-13	Triticum aestivum cDNA, clone: SET4_O11, cultivar: Chinese Spring	--	--	--	--	--	--	--	--	--	--	--	--	--	--	-	-	-
CL10176.Contig3_All	387	565	88.6298	49	8.0583	-3.45924	1.6502e-105	Down	300	46.9777	-0.915816	1.89149e-18	#N/A	--	--	--	--	gi|159473981|ref|XM_001695056.1|	61.9	4e-07	Chlamydomonas reinhardtii NAD(P)-dependent steroid dehydrogenase (CHLREDRAFT_205782) mRNA, partial cds	--	--	--	--	--	--	--	--	--	--	--	--	--	--	-	-	-
CL10177.Contig1_All	471	21	2.7067	31	4.1889	0.630036	0.178146	#N/A	43	5.5326	1.03142	0.0212413	#N/A	gi|218198740|gb|EEC81167.1|	138.3	4e-32	hypothetical protein OsI_24139 [Oryza sativa Indica Group]	gi|21216000|gb|AY111410.1|	141	7e-31	Zea mays CL56074_1 mRNA sequence	sp|P93820|Y1439_ARATH	67.4	4e-12	BTB/POZ domain-containing protein At1g04390 OS=Arabidopsis thaliana GN=At1g04390 PE=2 SV=3	--	--	--	--	--	--	--	--	--	--	GO:0009954//proximal/distal pattern formation;GO:0048439//flower morphogenesis;GO:0010227//floral organ abscission	-	-
CL10178.Contig1_All	225	9	2.4283	21	5.9401	1.29054	0.0384087	#N/A	6	1.616	-0.587519	0.613817	#N/A	gi|326498699|dbj|BAK02335.1|	58.2	4e-08	predicted protein [Hordeum vulgare subsp. vulgare]	gi|115454118|ref|NM_001057195.1|	83.8	7e-14	Oryza sativa Japonica Group Os03g0616300 (Os03g0616300) mRNA, complete cds	--	--	--	--	--	--	--	--	--	K03511	3e-08	54.7	bdi:100839865	DNA polymerase kappa subunit [EC:2.7.7.7]	-	-	-
CL10179.Contig1_All	481	2	0.2524	34	4.4988	4.15576	2.72872e-08	Up	11	1.3859	2.45704	0.0400551	#N/A	--	--	--	--	gi|326513687|dbj|AK356646.1|	65.9	4e-08	Hordeum vulgare subsp. vulgare mRNA for predicted protein, complete cds, clone: NIASHv1037I05	--	--	--	--	--	--	--	--	--	--	--	--	--	--	-	-	-
CL10179.Contig2_All	264	0	0	2	0.4822	8.91349	0.309623	#N/A	4	0.9182	9.84266	0.143407	#N/A	--	--	--	--	--	--	--	--	--	--	--	--	--	--	--	--	--	--	--	--	--	--	-	-	-
CL1018.Contig1_All	1142	399	21.2104	113	6.2976	-1.7519	2.11541e-34	Down	256	13.5849	-0.642768	1.87181e-07	#N/A	gi|326509289|dbj|BAJ91561.1|	524.2	1e-147	predicted protein [Hordeum vulgare subsp. vulgare]	gi|315631448|gb|HQ390491.1|	624	1e-176	Triticum aestivum clone UCDTA00942 genomic sequence	sp|Q9MA92|FPP3_ARATH	51.6	8e-07	Filament-like plant protein 3 OS=Arabidopsis thaliana GN=FPP3 PE=2 SV=2	--	--	--	--	--	--	--	--	--	--	GO:0009651//response to salt stress;GO:0007034//vacuolar transport	-	GO:0032588//trans-Golgi network membrane
CL10180.Contig1_All	529	35	4.0166	23	2.7671	-0.5376	0.232886	#N/A	52	5.957	0.568611	0.156423	#N/A	gi|357154346|ref|XP_003576752.1|	128.3	6e-29	PREDICTED: transcription factor PCF2-like [Brachypodium distachyon]	gi|241990859|dbj|AK331015.1|	133	2e-28	Triticum aestivum cDNA, clone: SET5_N21, cultivar: Chinese Spring	sp|Q6ZBH6|PCF2_ORYSJ	119	1e-27	Transcription factor PCF2 OS=Oryza sativa subsp. japonica GN=PCF2 PE=1 SV=1	DR0399	62	5e-10	COG2335	Secreted and surface protein containing fasciclin-like repeats	K03006	4e-10	62.4	cre:CHLREDRAFT_196948	DNA-directed RNA polymerase II subunit RPB1 [EC:2.7.7.6]	GO:0044237//cellular metabolic process	GO:0016740//transferase activity	-
CL10180.Contig2_All	1088	92	5.1334	133	7.7801	0.599874	0.00476659	#N/A	286	15.9301	1.63377	5.81778e-23	Up	gi|357154346|ref|XP_003576752.1|	327	3e-88	PREDICTED: transcription factor PCF2-like [Brachypodium distachyon]	gi|241990859|dbj|AK331015.1|	398	1e-108	Triticum aestivum cDNA, clone: SET5_N21, cultivar: Chinese Spring	sp|Q6ZBH6|PCF2_ORYSJ	318	3e-87	Transcription factor PCF2 OS=Oryza sativa subsp. japonica GN=PCF2 PE=1 SV=1	Rv3876	104	3e-22	COG0455	ATPases involved in chromosome partitioning	K01115	4e-30	130	vcn:VOLCADRAFT_99471	phospholipase D [EC:3.1.4.4]	GO:0006351//transcription, DNA-dependent	-	-
CL10181.Contig1_All	322	39	7.3528	37	7.3132	-0.00779093	0.986387	#N/A	390	73.399	3.31939	3.12746e-72	Up	gi|296044572|gb|ADG85706.1|	141	5e-33	putative zinc finger protein [Triticum aestivum]	gi|186469987|gb|EU606024.1|	176	9e-42	Phyllostachys edulis zinc finger protein mRNA, complete cds	sp|Q96288|STO_ARATH	46.2	4e-06	Salt tolerance protein OS=Arabidopsis thaliana GN=STO PE=1 SV=1	--	--	--	--	--	--	--	--	--	--	-	GO:0003677//DNA binding;GO:0008270//zinc ion binding	GO:0016023//cytoplasmic membrane-bounded vesicle
CL10181.Contig2_All	1292	1516	71.2326	1117	55.0239	-0.372479	3.36846e-10	#N/A	3751	175.94	1.30448	9.1756e-212	Up	gi|326492846|dbj|BAJ90279.1|	410.2	3e-113	predicted protein [Hordeum vulgare subsp. vulgare] >gi|326533206|dbj|BAJ93575.1| predicted protein [Hordeum vulgare subsp. vulgare]	gi|242386660|emb|FP099065.1|	634	1e-179	Phyllostachys edulis cDNA clone: bphylf051n24, full insert sequence	sp|Q96288|STO_ARATH	233	2e-61	Salt tolerance protein OS=Arabidopsis thaliana GN=STO PE=1 SV=1	DR2133	59.7	1e-08	COG4372	Uncharacterized protein conserved in bacteria with the myosin-like domain	K12135	4e-15	80.9	aly:ARALYDRAFT_488429	zinc finger protein CONSTANS	-	GO:0003677//DNA binding;GO:0008270//zinc ion binding	GO:0016023//cytoplasmic membrane-bounded vesicle
CL10181.Contig3_All	1255	1595	77.1541	451	22.8714	-1.7542	5.2705e-136	Down	4787	231.154	1.58304	0	Up	gi|326492173|dbj|BAJ98311.1|	412.1	1e-113	predicted protein [Hordeum vulgare subsp. vulgare] >gi|326527247|dbj|BAK04565.1| predicted protein [Hordeum vulgare subsp. vulgare]	gi|157887977|emb|CT841767.1|	371	1e-99	Oryza rufipogon (W1943) cDNA clone: ORW1943C103C07, full insert sequence	sp|Q96288|STO_ARATH	232	4e-61	Salt tolerance protein OS=Arabidopsis thaliana GN=STO PE=1 SV=1	DR2133	53.1	1e-06	COG4372	Uncharacterized protein conserved in bacteria with the myosin-like domain	K12135	1e-13	76.3	aly:ARALYDRAFT_488429	zinc finger protein CONSTANS	-	GO:0003677//DNA binding;GO:0008270//zinc ion binding	GO:0016023//cytoplasmic membrane-bounded vesicle
CL10182.Contig1_All	587	28	2.8958	54	5.8549	1.01568	0.00475506	#N/A	12	1.2389	-1.2249	0.0360209	#N/A	gi|326503280|dbj|BAJ99265.1|	135.2	2e-99	predicted protein [Hordeum vulgare subsp. vulgare]	gi|151420420|dbj|AK251772.1|	539	1e-150	Hordeum vulgare subsp. vulgare cDNA clone: FLbaf130h06, mRNA sequence	--	--	--	--	SPBC3D6.07	147	4e-53	COG0438	Glycosyltransferase	K03857	1e-98	241	bdi:100839375	phosphatidylinositol glycan, class A [EC:2.4.1.198]	GO:0006506//GPI anchor biosynthetic process	GO:0017176//phosphatidylinositol N-acetylglucosaminyltransferase activity	GO:0005634//nucleus
CL10182.Contig2_All	1762	253	8.7168	252	9.1024	0.0624484	0.696627	#N/A	187	6.4316	-0.438621	0.00653579	#N/A	gi|326503280|dbj|BAJ99265.1|	844.7	0	predicted protein [Hordeum vulgare subsp. vulgare]	gi|151420420|dbj|AK251772.1|	1867	0	Hordeum vulgare subsp. vulgare cDNA clone: FLbaf130h06, mRNA sequence	--	--	--	--	SPBC3D6.07	480	3e-135	COG0438	Glycosyltransferase	K03857	0	841	bdi:100839375	phosphatidylinositol glycan, class A [EC:2.4.1.198]	GO:0006506//GPI anchor biosynthetic process	GO:0017176//phosphatidylinositol N-acetylglucosaminyltransferase activity	GO:0005634//nucleus
CL10183.Contig1_All	2218	26	0.7116	87	2.4964	1.81071	6.34416e-09	Up	30	0.8197	0.204029	0.732868	#N/A	gi|326499247|dbj|BAK06114.1|	68.2	8e-29	predicted protein [Hordeum vulgare subsp. vulgare]	gi|241988544|dbj|AK335801.1|	141	4e-30	Triticum aestivum cDNA, clone: WT013_M24, cultivar: Chinese Spring	sp|Q9LMG7|PPA2_ARATH	47	1e-08	Probable inactive purple acid phosphatase 2 OS=Arabidopsis thaliana GN=PAP2 PE=2 SV=1	--	--	--	--	--	K10739	6e-15	81.3	bdi:100828397	replication factor A2	GO:0006470//protein dephosphorylation	GO:0046872//metal ion binding;GO:0003993//acid phosphatase activity;GO:0004722//protein serine/threonine phosphatase activity	GO:0008287//protein serine/threonine phosphatase complex;GO:0005739//mitochondrion
CL10183.Contig2_All	1781	33	1.1248	46	1.6438	0.547366	0.144889	#N/A	45	1.5312	0.444994	0.318397	#N/A	gi|326499247|dbj|BAK06114.1|	68.2	3e-62	predicted protein [Hordeum vulgare subsp. vulgare]	gi|241988544|dbj|AK335801.1|	244	3e-61	Triticum aestivum cDNA, clone: WT013_M24, cultivar: Chinese Spring	sp|Q5MAU8|PPA27_ARATH	68.9	9e-12	Probable inactive purple acid phosphatase 27 OS=Arabidopsis thaliana GN=PAP27 PE=2 SV=1	--	--	--	--	--	--	--	--	--	--	GO:0006470//protein dephosphorylation	GO:0046872//metal ion binding;GO:0003993//acid phosphatase activity;GO:0004722//protein serine/threonine phosphatase activity	GO:0008287//protein serine/threonine phosphatase complex;GO:0005739//mitochondrion
CL10183.Contig3_All	624	23	2.2376	10	1.0199	-1.13352	0.0593452	#N/A	30	2.9135	0.380801	0.507543	#N/A	--	--	--	--	--	--	--	--	--	--	--	--	--	--	--	--	--	--	--	--	--	--	-	-	-
CL10184.Contig1_All	308	17	3.3507	19	3.9261	0.228634	0.707022	#N/A	8	1.5741	-1.08994	0.163544	#N/A	--	--	--	--	--	--	--	--	--	--	--	--	--	--	--	--	--	--	--	--	--	--	-	-	-
CL10184.Contig2_All	1329	100	4.5679	224	10.7271	1.23166	1.3097e-12	Up	76	3.4655	-0.398468	0.153857	#N/A	--	--	--	--	gi|346703118|emb|FQ378032.1|	69.9	7e-09	Oryza brachyantha chromosome 11	--	--	--	--	--	--	--	--	--	--	--	--	--	--	-	-	-
CL10184.Contig3_All	352	15	2.587	12	2.1697	-0.253784	0.726094	#N/A	8	1.3773	-0.909437	0.277096	#N/A	--	--	--	--	gi|346703118|emb|FQ378032.1|	69.9	2e-09	Oryza brachyantha chromosome 11	--	--	--	--	--	--	--	--	--	--	--	--	--	--	-	-	-
CL10185.Contig1_All	368	3	0.4949	18	3.113	2.6531	0.00156048	#N/A	5	0.8234	0.734456	0.650952	#N/A	gi|357116883|ref|XP_003560206.1|	159.1	2e-38	PREDICTED: F-box/FBD/LRR-repeat protein At2g26030-like [Brachypodium distachyon]	gi|357116882|ref|XM_003560158.1|	153	1e-34	PREDICTED: Brachypodium distachyon F-box/FBD/LRR-repeat protein At2g26030-like (LOC100831689), mRNA	--	--	--	--	--	--	--	--	--	--	--	--	--	--	-	-	-
CL10185.Contig2_All	433	4	0.5608	23	3.3807	2.59176	0.000344439	Up	9	1.2596	1.16741	0.318731	#N/A	gi|357116883|ref|XP_003560206.1|	177.2	7e-44	PREDICTED: F-box/FBD/LRR-repeat protein At2g26030-like [Brachypodium distachyon]	gi|357116882|ref|XM_003560158.1|	147	1e-32	PREDICTED: Brachypodium distachyon F-box/FBD/LRR-repeat protein At2g26030-like (LOC100831689), mRNA	--	--	--	--	--	--	--	--	--	--	--	--	--	--	-	-	-
CL10185.Contig3_All	266	0	0	2	0.4785	8.90238	0.309271	#N/A	2	0.4556	8.83162	0.401986	#N/A	gi|357116883|ref|XP_003560206.1|	99.8	1e-20	PREDICTED: F-box/FBD/LRR-repeat protein At2g26030-like [Brachypodium distachyon]	gi|357116882|ref|XM_003560158.1|	75.8	2e-11	PREDICTED: Brachypodium distachyon F-box/FBD/LRR-repeat protein At2g26030-like (LOC100831689), mRNA	--	--	--	--	--	--	--	--	--	--	--	--	--	--	-	-	-
CL10185.Contig4_All	342	2	0.355	18	3.3497	3.23814	0.000447669	Up	5	0.886	1.31949	0.446493	#N/A	gi|357116883|ref|XP_003560206.1|	136.7	1e-31	PREDICTED: F-box/FBD/LRR-repeat protein At2g26030-like [Brachypodium distachyon]	gi|357116882|ref|XM_003560158.1|	131	5e-28	PREDICTED: Brachypodium distachyon F-box/FBD/LRR-repeat protein At2g26030-like (LOC100831689), mRNA	--	--	--	--	--	--	--	--	--	--	--	--	--	--	-	-	-
CL10186.Contig1_All	584	36	3.7422	80	8.7184	1.22018	4.666e-05	Up	50	5.1885	0.471431	0.255113	#N/A	gi|357151785|ref|XP_003575903.1|	77	2e-13	PREDICTED: uncharacterized protein LOC100846530 [Brachypodium distachyon]	gi|357151784|ref|XM_003575855.1|	99.6	3e-18	PREDICTED: Brachypodium distachyon uncharacterized LOC100846530 (LOC100846530), mRNA	--	--	--	--	--	--	--	--	--	--	--	--	--	--	-	-	GO:0005739//mitochondrion
CL10186.Contig2_All	318	12	2.2908	56	11.2078	2.29058	7.04841e-08	Up	7	1.334	-0.780093	0.415822	#N/A	gi|357140493|ref|XP_003571801.1|	96.3	1e-19	PREDICTED: uncharacterized protein LOC100843672 [Brachypodium distachyon]	gi|357140492|ref|XM_003571753.1|	170	5e-40	PREDICTED: Brachypodium distachyon uncharacterized LOC100843672 (LOC100843672), mRNA	--	--	--	--	--	--	--	--	--	--	--	--	--	--	-	-	GO:0005739//mitochondrion
CL10187.Contig1_All	681	45	4.0115	17	1.5888	-1.3362	0.00178647	#N/A	68	6.0512	0.593079	0.0822829	#N/A	gi|326520099|dbj|BAK03974.1|	240	2e-62	predicted protein [Hordeum vulgare subsp. vulgare]	gi|357114628|ref|XM_003559053.1|	398	1e-108	PREDICTED: Brachypodium distachyon protein maoC-like (LOC100841577), mRNA	sp|Q9SEE9|SR45_ARATH	47.8	6e-06	Arginine/serine-rich protein 45 OS=Arabidopsis thaliana GN=SR45 PE=1 SV=1	CC0704	84.3	2e-16	COG2030	Acyl dehydratase	K14535	7e-35	145	vvi:100253475	transcription initiation factor TFIID subunit 9 / adenylate kinase [EC:2.7.4.3]	GO:0008152//metabolic process	GO:0003824//catalytic activity	GO:0005739//mitochondrion
CL10187.Contig2_All	474	36	4.6107	5	0.6714	-2.77974	4.17681e-06	Down	32	4.0912	-0.172462	0.749217	#N/A	gi|326520099|dbj|BAK03974.1|	61.6	1e-32	predicted protein [Hordeum vulgare subsp. vulgare]	gi|357114628|ref|XM_003559053.1|	117	1e-23	PREDICTED: Brachypodium distachyon protein maoC-like (LOC100841577), mRNA	--	--	--	--	--	--	--	--	--	K14535	2e-18	67.8	vvi:100253475	transcription initiation factor TFIID subunit 9 / adenylate kinase [EC:2.7.4.3]	GO:0008152//metabolic process	GO:0003824//catalytic activity	GO:0005739//mitochondrion
CL10187.Contig3_All	510	33	3.9281	28	3.4942	-0.168869	0.720864	#N/A	30	3.5648	-0.140011	0.80338	#N/A	gi|326520099|dbj|BAK03974.1|	230.3	1e-59	predicted protein [Hordeum vulgare subsp. vulgare]	gi|357114628|ref|XM_003559053.1|	351	4e-94	PREDICTED: Brachypodium distachyon protein maoC-like (LOC100841577), mRNA	--	--	--	--	CC0704	84.7	7e-17	COG2030	Acyl dehydratase	K14535	8e-34	140	vvi:100253475	transcription initiation factor TFIID subunit 9 / adenylate kinase [EC:2.7.4.3]	GO:0008152//metabolic process	GO:0003824//catalytic activity	GO:0005739//mitochondrion
CL10188.Contig1_All	982	0	0	25	1.6203	10.662	8.90185e-08	Up	0	0	#N/A	#N/A	#N/A	--	--	--	--	gi|270307005|gb|GU181802.1|	61.9	1e-06	Corylus avellana clone B683 microsatellite sequence	--	--	--	--	--	--	--	--	--	--	--	--	--	--	-	-	-
CL10188.Contig2_All	974	0	0	0	0	#N/A	#N/A	#N/A	0	0	#N/A	#N/A	#N/A	--	--	--	--	gi|270307005|gb|GU181802.1|	61.9	1e-06	Corylus avellana clone B683 microsatellite sequence	--	--	--	--	--	--	--	--	--	--	--	--	--	--	-	-	-
CL10189.Contig1_All	287	12	2.5383	10	2.2176	-0.194863	0.808804	#N/A	8	1.6892	-0.587522	0.542082	#N/A	gi|357121623|ref|XP_003562517.1|	101.3	4e-21	PREDICTED: probable ion channel CASTOR-like [Brachypodium distachyon]	gi|357121622|ref|XM_003562469.1|	186	8e-45	PREDICTED: Brachypodium distachyon probable ion channel CASTOR-like (LOC100824882), mRNA	sp|Q75LD5|CASTO_ORYSJ	90.5	2e-19	Probable ion channel CASTOR OS=Oryza sativa subsp. japonica GN=Os03g0843600 PE=2 SV=1	--	--	--	--	--	--	--	--	--	--	GO:0006811//ion transport	GO:0000166//nucleotide binding	GO:0031965//nuclear membrane;GO:0016021//integral to membrane;GO:0009536//plastid
CL10189.Contig2_All	660	99	9.1061	47	4.5323	-1.00659	0.000171015	Down	60	5.5092	-0.72499	0.0077856	#N/A	gi|357121623|ref|XP_003562517.1|	260.4	1e-68	PREDICTED: probable ion channel CASTOR-like [Brachypodium distachyon]	gi|357121622|ref|XM_003562469.1|	504	1e-140	PREDICTED: Brachypodium distachyon probable ion channel CASTOR-like (LOC100824882), mRNA	sp|Q75LD5|CASTO_ORYSJ	241	2e-64	Probable ion channel CASTOR OS=Oryza sativa subsp. japonica GN=Os03g0843600 PE=2 SV=1	mll0907	73.9	2e-13	COG1226	Kef-type K+ transport systems, predicted NAD-binding component	--	--	--	--	--	GO:0006811//ion transport	GO:0000166//nucleotide binding	GO:0031965//nuclear membrane;GO:0016021//integral to membrane;GO:0009536//plastid
CL1019.Contig1_All	698	139	12.0893	39	3.5561	-1.76536	1.3269e-12	Down	26	2.2574	-2.421	8.57217e-19	Down	gi|357140615|ref|XP_003571860.1|	70.5	2e-11	PREDICTED: uncharacterized protein LOC100844082 [Brachypodium distachyon]	gi|357140614|ref|XM_003571812.1|	69.9	3e-09	PREDICTED: Brachypodium distachyon uncharacterized LOC100844082 (LOC100844082), mRNA	--	--	--	--	--	--	--	--	--	--	--	--	--	--	-	-	GO:0005739//mitochondrion
CL1019.Contig2_All	354	52	8.9175	18	3.2362	-1.46234	0.000283378	Down	6	1.0271	-3.11806	2.09515e-09	Down	--	--	--	--	--	--	--	--	--	--	--	--	--	--	--	--	--	--	--	--	--	--	-	-	-
CL1019.Contig3_All	666	117	10.6648	94	8.9828	-0.24762	0.290994	#N/A	23	2.0928	-2.34935	2.37353e-15	Down	gi|357140615|ref|XP_003571860.1|	71.2	1e-11	PREDICTED: uncharacterized protein LOC100844082 [Brachypodium distachyon]	gi|115482427|ref|NM_001071342.1|	75.8	5e-11	Oryza sativa Japonica Group Os10g0466800 (Os10g0466800) mRNA, complete cds	--	--	--	--	--	--	--	--	--	--	--	--	--	--	-	-	GO:0005739//mitochondrion
CL10190.Contig1_All	470	14	1.8083	30	4.0624	1.1677	0.0204334	#N/A	31	3.9971	1.14432	0.0365958	#N/A	--	--	--	--	--	--	--	--	--	--	--	--	--	--	--	--	--	--	--	--	--	--	-	-	-
CL10191.Contig1_All	415	5	0.7314	1	0.1534	-2.25336	0.2026	#N/A	1	0.146	-2.32469	0.243024	#N/A	gi|326498905|dbj|BAK02438.1|	132.1	2e-30	predicted protein [Hordeum vulgare subsp. vulgare]	gi|357127676|ref|XM_003565457.1|	218	3e-54	PREDICTED: Brachypodium distachyon uncharacterized LOC100829892 (LOC100829892), mRNA	--	--	--	--	--	--	--	--	--	--	--	--	--	--	-	-	GO:0005634//nucleus
CL10191.Contig2_All	441	66	9.0855	49	7.0716	-0.361529	0.255214	#N/A	35	4.8096	-0.917649	0.00797626	#N/A	gi|326498905|dbj|BAK02438.1|	129.8	1e-29	predicted protein [Hordeum vulgare subsp. vulgare]	gi|357127676|ref|XM_003565457.1|	220	9e-55	PREDICTED: Brachypodium distachyon uncharacterized LOC100829892 (LOC100829892), mRNA	--	--	--	--	--	--	--	--	--	--	--	--	--	--	-	-	GO:0005634//nucleus
CL10191.Contig3_All	390	63	9.8066	79	12.8921	0.394662	0.157538	#N/A	31	4.817	-1.02562	0.00407885	#N/A	gi|326498905|dbj|BAK02438.1|	133.3	1e-30	predicted protein [Hordeum vulgare subsp. vulgare]	gi|357127676|ref|XM_003565457.1|	218	3e-54	PREDICTED: Brachypodium distachyon uncharacterized LOC100829892 (LOC100829892), mRNA	--	--	--	--	--	--	--	--	--	--	--	--	--	--	-	-	GO:0005634//nucleus
CL10191.Contig4_All	394	72	11.0938	70	11.3074	0.0275136	0.934126	#N/A	68	10.4591	-0.0849949	0.819971	#N/A	gi|326498905|dbj|BAK02438.1|	131.7	3e-30	predicted protein [Hordeum vulgare subsp. vulgare]	gi|357127676|ref|XM_003565457.1|	212	2e-52	PREDICTED: Brachypodium distachyon uncharacterized LOC100829892 (LOC100829892), mRNA	--	--	--	--	--	--	--	--	--	--	--	--	--	--	-	-	GO:0005634//nucleus
CL10192.Contig1_All	1090	17	0.9468	35	2.0436	1.10998	0.0158344	#N/A	44	2.4463	1.36947	0.00247015	#N/A	gi|323454679|gb|EGB10549.1|	56.6	8e-07	hypothetical protein AURANDRAFT_71111, partial [Aureococcus anophagefferens]	--	--	--	--	--	--	--	--	--	--	--	--	--	--	--	--	--	--	-	-	-
CL10192.Contig2_All	1002	47	2.8476	26	1.6515	-0.78597	0.0437798	#N/A	69	4.1731	0.551373	0.104355	#N/A	--	--	--	--	--	--	--	--	--	--	--	--	--	--	--	--	--	--	--	--	--	--	-	-	-
CL10192.Contig3_All	614	89	8.7996	58	6.012	-0.549593	0.0421605	#N/A	104	10.2647	0.222182	0.44535	#N/A	gi|242073928|ref|XP_002446900.1|	62.8	4e-09	hypothetical protein SORBIDRAFT_06g024545 [Sorghum bicolor] >gi|241938083|gb|EES11228.1| hypothetical protein SORBIDRAFT_06g024545 [Sorghum bicolor]	--	--	--	--	--	--	--	--	--	--	--	--	--	K14325	2e-06	50.4	osa:4325394	RNA-binding protein with serine-rich domain 1	-	-	-
CL10193.Contig1_All	406	15	2.2429	20	3.1352	0.483192	0.414519	#N/A	49	7.3139	1.70528	0.000109219	Up	--	--	--	--	--	--	--	--	--	--	--	--	--	--	--	--	--	--	--	--	--	--	-	-	-
CL10194.Contig1_All	693	33	2.8908	70	6.4287	1.15306	0.000299946	Up	60	5.2469	0.859996	0.0186153	#N/A	gi|238480901|ref|NP_001154263.1|	60.5	2e-08	bifunctional inhibitor/lipid-transfer protein/seed storage 2S albumin-like protein [Arabidopsis thaliana] >gi|332659213|gb|AEE84613.1| bifunctional inhibitor/lipid-transfer protein/seed storage 2S albumin-like protein [Arabidopsis thaliana]	--	--	--	--	sp|Q9SX31|PERK9_ARATH	60.8	7e-10	Proline-rich receptor-like protein kinase PERK9 OS=Arabidopsis thaliana GN=PERK9 PE=2 SV=1	CC3441	53.1	4e-07	COG2267	Lysophospholipase	K01115	1e-07	54.7	vcn:VOLCADRAFT_99471	phospholipase D [EC:3.1.4.4]	-	-	-
CL10194.Contig2_All	259	2	0.4688	0	0	-8.87283	0.34852	#N/A	29	6.7855	3.85541	2.24381e-06	Up	--	--	--	--	--	--	--	--	--	--	--	--	--	--	--	--	--	--	--	--	--	--	-	-	-
CL10195.Contig1_All	1182	331	17.0002	1053	56.6985	1.73776	6.67423e-94	Up	533	27.3269	0.68477	8.73688e-11	#N/A	gi|326508236|dbj|BAJ99385.1|	409.5	5e-113	predicted protein [Hordeum vulgare subsp. vulgare]	gi|357142943|ref|XM_003572698.1|	599	1e-168	PREDICTED: Brachypodium distachyon uncharacterized LOC100823996 (LOC100823996), mRNA	--	--	--	--	--	--	--	--	--	--	--	--	--	--	-	-	GO:0009536//plastid
CL10195.Contig2_All	1327	138	6.3132	498	23.8846	1.91964	3.39094e-51	Up	204	9.3162	0.56137	0.00188268	#N/A	gi|326508236|dbj|BAJ99385.1|	330.5	4e-89	predicted protein [Hordeum vulgare subsp. vulgare]	gi|357142943|ref|XM_003572698.1|	531	1e-148	PREDICTED: Brachypodium distachyon uncharacterized LOC100823996 (LOC100823996), mRNA	--	--	--	--	--	--	--	--	--	--	--	--	--	--	-	-	GO:0009536//plastid
CL10195.Contig3_All	270	8	1.7987	42	9.9002	2.4605	1.3972e-06	Up	16	3.5912	0.997511	0.220317	#N/A	--	--	--	--	--	--	--	--	--	--	--	--	--	--	--	--	--	--	--	--	--	--	-	-	-
CL10196.Contig1_All	673	44	3.969	62	5.8632	0.562913	0.0779685	#N/A	32	2.8815	-0.461956	0.303883	#N/A	--	--	--	--	--	--	--	--	--	--	--	--	--	--	--	--	--	--	--	--	--	--	-	-	-
CL10197.Contig1_All	339	4	0.7163	5	0.9387	0.3901	0.757458	#N/A	6	1.0726	0.582476	0.688013	#N/A	gi|357110778|ref|XP_003557193.1|	163.7	8e-40	PREDICTED: tRNA-specific adenosine deaminase-like protein 3-like [Brachypodium distachyon]	gi|357110777|ref|XM_003557145.1|	176	9e-42	PREDICTED: Brachypodium distachyon tRNA-specific adenosine deaminase-like protein 3-like (LOC100822778), mRNA	--	--	--	--	--	--	--	--	--	K15442	5e-41	163	bdi:100822778	tRNA-specific adenosine deaminase 3	-	-	-
CL10197.Contig2_All	351	4	0.6918	3	0.544	-0.346748	0.822964	#N/A	5	0.8633	0.319507	0.840728	#N/A	gi|357110778|ref|XP_003557193.1|	172.2	2e-42	PREDICTED: tRNA-specific adenosine deaminase-like protein 3-like [Brachypodium distachyon]	gi|357110777|ref|XM_003557145.1|	234	5e-59	PREDICTED: Brachypodium distachyon tRNA-specific adenosine deaminase-like protein 3-like (LOC100822778), mRNA	--	--	--	--	--	--	--	--	--	K15442	1e-43	172	bdi:100822778	tRNA-specific adenosine deaminase 3	-	-	-
CL10198.Contig1_All	381	9	1.434	12	2.0045	0.483197	0.539424	#N/A	33	5.2489	1.87197	0.000950505	Up	gi|326509903|dbj|BAJ87167.1|	69.3	2e-11	predicted protein [Hordeum vulgare subsp. vulgare] >gi|326519416|dbj|BAJ96707.1| predicted protein [Hordeum vulgare subsp. vulgare] >gi|326528535|dbj|BAJ93449.1| predicted protein [Hordeum vulgare subsp. vulgare]	gi|357154525|ref|XM_003576764.1|	69.9	2e-09	PREDICTED: Brachypodium distachyon uncharacterized LOC100829839 (LOC100829839), mRNA	sp|C5XTX2|CSPL8_SORBI	52.8	6e-08	CASP-like protein Sb04g002820 OS=Sorghum bicolor GN=Sb04g002820 PE=3 SV=1	Rv3876	49.3	2e-06	COG0455	ATPases involved in chromosome partitioning	K01115	3e-07	51.6	vcn:VOLCADRAFT_99471	phospholipase D [EC:3.1.4.4]	GO:0009165//nucleotide biosynthetic process	GO:0016301//kinase activity	-
CL10198.Contig2_All	401	0	0	0	0	#N/A	#N/A	#N/A	0	0	#N/A	#N/A	#N/A	gi|326509903|dbj|BAJ87167.1|	83.2	1e-15	predicted protein [Hordeum vulgare subsp. vulgare] >gi|326519416|dbj|BAJ96707.1| predicted protein [Hordeum vulgare subsp. vulgare] >gi|326528535|dbj|BAJ93449.1| predicted protein [Hordeum vulgare subsp. vulgare]	gi|357154525|ref|XM_003576764.1|	73.8	1e-10	PREDICTED: Brachypodium distachyon uncharacterized LOC100829839 (LOC100829839), mRNA	sp|Q8LG54|AGP7_ARATH	48.5	1e-06	Classical arabinogalactan protein 7 OS=Arabidopsis thaliana GN=AGP7 PE=1 SV=2	RSc2303	48.1	4e-06	COG4796	Type II secretory pathway, component HofQ	K04681	1e-06	50.1	cre:CHLREDRAFT_187248	retinoblastoma-like	-	-	-
CL10198.Contig3_All	2047	89	2.6395	383	11.9081	2.17361	2.34568e-46	Up	324	9.592	1.86157	4.86021e-31	Up	gi|326509903|dbj|BAJ87167.1|	377.5	5e-103	predicted protein [Hordeum vulgare subsp. vulgare] >gi|326519416|dbj|BAJ96707.1| predicted protein [Hordeum vulgare subsp. vulgare] >gi|326528535|dbj|BAJ93449.1| predicted protein [Hordeum vulgare subsp. vulgare]	gi|357154525|ref|XM_003576764.1|	573	1e-160	PREDICTED: Brachypodium distachyon uncharacterized LOC100829839 (LOC100829839), mRNA	sp|Q9FPQ6|GP1_CHLRE	100	2e-21	Vegetative cell wall protein gp1 OS=Chlamydomonas reinhardtii GN=GP1 PE=2 SV=1	RSc2303	71.6	5e-12	COG4796	Type II secretory pathway, component HofQ	K14709	1e-17	90.1	vcn:VOLCADRAFT_104214	solute carrier family 39 (zinc transporter), member 1/2/3	-	-	-
CL10198.Contig4_All	205	2	0.5923	8	2.4837	2.06809	0.089617	#N/A	9	2.6605	2.1673	0.0974747	#N/A	gi|326509903|dbj|BAJ87167.1|	52	3e-06	predicted protein [Hordeum vulgare subsp. vulgare] >gi|326519416|dbj|BAJ96707.1| predicted protein [Hordeum vulgare subsp. vulgare] >gi|326528535|dbj|BAJ93449.1| predicted protein [Hordeum vulgare subsp. vulgare]	gi|357154525|ref|XM_003576764.1|	65.9	1e-08	PREDICTED: Brachypodium distachyon uncharacterized LOC100829839 (LOC100829839), mRNA	--	--	--	--	--	--	--	--	--	--	--	--	--	--	-	-	-
CL10199.Contig1_All	1086	40	2.236	140	8.2046	1.87551	1.78351e-14	Up	40	2.2321	-0.00251853	1.03179	#N/A	gi|357164616|ref|XP_003580112.1|	402.5	6e-111	PREDICTED: uncharacterized protein LOC100834372 [Brachypodium distachyon]	gi|357164615|ref|XM_003580064.1|	862	0	PREDICTED: Brachypodium distachyon uncharacterized LOC100834372 (LOC100834372), mRNA	sp|Q3EBR6|PLA16_ARATH	67.8	1e-11	Phospholipase A1-Igamma2, chloroplastic OS=Arabidopsis thaliana GN=At2g30550 PE=1 SV=2	sll0482	62	2e-09	COG3675	Predicted lipase	K01058	2e-09	61.6	aly:ARALYDRAFT_322142	phospholipase A1 [EC:3.1.1.32]	GO:0006629//lipid metabolic process	GO:0004806//triglyceride lipase activity	GO:0005576//extracellular region;GO:0009507//chloroplast
CL10199.Contig2_All	3258	156	2.9068	1056	20.6288	2.82716	2.9279e-172	Up	262	4.8734	0.745497	1.91687e-06	#N/A	gi|357164616|ref|XP_003580112.1|	281.2	8e-74	PREDICTED: uncharacterized protein LOC100834372 [Brachypodium distachyon]	gi|357164615|ref|XM_003580064.1|	1996	0	PREDICTED: Brachypodium distachyon uncharacterized LOC100834372 (LOC100834372), mRNA	sp|Q3EBR6|PLA16_ARATH	71.6	3e-12	Phospholipase A1-Igamma2, chloroplastic OS=Arabidopsis thaliana GN=At2g30550 PE=1 SV=2	sll0482	70.9	1e-11	COG3675	Predicted lipase	K01058	8e-12	71.6	aly:ARALYDRAFT_322142	phospholipase A1 [EC:3.1.1.32]	GO:0006629//lipid metabolic process	GO:0004806//triglyceride lipase activity	GO:0009507//chloroplast
CL102.Contig1_All	798	17	1.2933	7	0.5583	-1.21194	0.0925829	#N/A	4	0.3038	-2.08986	0.0157196	#N/A	gi|357112539|ref|XP_003558066.1|	294.3	1e-78	PREDICTED: 3-hydroxybutyryl-CoA dehydratase-like [Brachypodium distachyon]	gi|241986796|dbj|AK334057.1|	615	1e-173	Triticum aestivum cDNA, clone: WT009_A13, cultivar: Chinese Spring	sp|Q8GYN9|MENB_ARATH	60.5	1e-09	1,4-Dihydroxy-2-naphthoyl-CoA synthase, peroxisomal OS=Arabidopsis thaliana GN=MENB PE=1 SV=2	CC1723	126	4e-29	COG1024	Enoyl-CoA hydratase/carnithine racemase	K05607	2e-14	77.8	cre:CHLREDRAFT_186653	methylglutaconyl-CoA hydratase [EC:4.2.1.18]	GO:0008152//metabolic process	GO:0004300//enoyl-CoA hydratase activity;GO:0016853//isomerase activity	GO:0005777//peroxisome;GO:0009536//plastid
CL102.Contig2_All	819	5	0.3706	5	0.3885	0.0680517	0.953241	#N/A	3	0.222	-0.739303	0.648738	#N/A	gi|357112539|ref|XP_003558066.1|	294.3	1e-78	PREDICTED: 3-hydroxybutyryl-CoA dehydratase-like [Brachypodium distachyon]	gi|241986796|dbj|AK334057.1|	615	1e-173	Triticum aestivum cDNA, clone: WT009_A13, cultivar: Chinese Spring	sp|Q8GYN9|MENB_ARATH	60.5	1e-09	1,4-Dihydroxy-2-naphthoyl-CoA synthase, peroxisomal OS=Arabidopsis thaliana GN=MENB PE=1 SV=2	CC1723	126	4e-29	COG1024	Enoyl-CoA hydratase/carnithine racemase	K05607	2e-14	77.8	cre:CHLREDRAFT_186653	methylglutaconyl-CoA hydratase [EC:4.2.1.18]	GO:0008152//metabolic process	GO:0004300//enoyl-CoA hydratase activity;GO:0016853//isomerase activity	GO:0005777//peroxisome;GO:0009536//plastid
CL102.Contig3_All	829	230	16.8429	118	9.0592	-0.894685	1.11085e-07	#N/A	133	9.7225	-0.792741	2.54442e-06	#N/A	gi|357112539|ref|XP_003558066.1|	337.4	1e-91	PREDICTED: 3-hydroxybutyryl-CoA dehydratase-like [Brachypodium distachyon]	gi|241986796|dbj|AK334057.1|	607	1e-171	Triticum aestivum cDNA, clone: WT009_A13, cultivar: Chinese Spring	sp|Q9ZPI5|MFP2_ARATH	68.9	3e-12	Peroxisomal fatty acid beta-oxidation multifunctional protein MFP2 OS=Arabidopsis thaliana GN=MFP2 PE=1 SV=1	CC1723	136	4e-32	COG1024	Enoyl-CoA hydratase/carnithine racemase	K05607	6e-16	82.8	cre:CHLREDRAFT_186653	methylglutaconyl-CoA hydratase [EC:4.2.1.18]	GO:0008152//metabolic process	GO:0016853//isomerase activity	GO:0005777//peroxisome;GO:0009536//plastid
CL102.Contig4_All	1283	262	12.397	263	13.0464	0.0736607	0.635134	#N/A	250	11.8085	-0.0701653	0.716502	#N/A	gi|357112539|ref|XP_003558066.1|	472.6	6e-132	PREDICTED: 3-hydroxybutyryl-CoA dehydratase-like [Brachypodium distachyon]	gi|241986796|dbj|AK334057.1|	1070	0	Triticum aestivum cDNA, clone: WT009_A13, cultivar: Chinese Spring	sp|Q8GYN9|MENB_ARATH	107	2e-23	1,4-Dihydroxy-2-naphthoyl-CoA synthase, peroxisomal OS=Arabidopsis thaliana GN=MENB PE=1 SV=2	CC1723	194	2e-49	COG1024	Enoyl-CoA hydratase/carnithine racemase	K07511	4e-27	120	ppp:PHYPADRAFT_143267	enoyl-CoA hydratase [EC:4.2.1.17]	GO:0008152//metabolic process	GO:0016853//isomerase activity	GO:0005777//peroxisome;GO:0009536//plastid
CL102.Contig5_All	867	81	5.6716	29	2.1288	-1.41372	7.31295e-06	Down	125	8.7372	0.623415	0.00905168	#N/A	gi|357112539|ref|XP_003558066.1|	452.6	3e-126	PREDICTED: 3-hydroxybutyryl-CoA dehydratase-like [Brachypodium distachyon]	gi|32128926|gb|BT009375.1|	995	0	Triticum aestivum clone wlm96.pk029.n15:fis, full insert mRNA sequence	sp|Q8GYN9|MENB_ARATH	107	1e-23	1,4-Dihydroxy-2-naphthoyl-CoA synthase, peroxisomal OS=Arabidopsis thaliana GN=MENB PE=1 SV=2	CC1723	203	4e-52	COG1024	Enoyl-CoA hydratase/carnithine racemase	K07511	6e-28	122	ppp:PHYPADRAFT_143267	enoyl-CoA hydratase [EC:4.2.1.17]	GO:0008152//metabolic process	GO:0016853//isomerase activity	GO:0005777//peroxisome;GO:0009536//plastid
CL1020.Contig1_All	214	6	1.7021	8	2.3792	0.483161	0.62188	#N/A	8	2.2655	0.412514	0.739413	#N/A	--	--	--	--	--	--	--	--	--	--	--	--	--	--	--	--	--	--	--	--	--	--	-	-	-
CL1020.Contig2_All	291	4	0.8345	14	3.0619	1.87544	0.027868	#N/A	2	0.4165	-1.0026	0.614716	#N/A	--	--	--	--	--	--	--	--	--	--	--	--	--	--	--	--	--	--	--	--	--	--	-	-	-
CL1020.Contig3_All	249	1	0.2438	5	1.278	2.39012	0.164146	#N/A	3	0.7301	1.5824	0.538121	#N/A	--	--	--	--	gi|241986307|dbj|AK333568.1|	63.9	7e-08	Triticum aestivum cDNA, clone: WT006_M20, cultivar: Chinese Spring	--	--	--	--	--	--	--	--	--	--	--	--	--	--	-	-	-
CL10200.Contig1_All	5126	967	11.4522	475	5.8976	-0.957425	6.77212e-33	#N/A	1224	14.4705	0.33749	4.7991e-07	#N/A	gi|357149531|ref|XP_003575144.1|	60.8	2e-07	PREDICTED: uncharacterized protein LOC100841358 [Brachypodium distachyon]	gi|241983562|dbj|AK331504.1|	3063	0	Triticum aestivum cDNA, clone: WT007_K16, cultivar: Chinese Spring	sp|Q9SEE9|SR45_ARATH	55.1	4e-07	Arginine/serine-rich protein 45 OS=Arabidopsis thaliana GN=SR45 PE=1 SV=1	NMA0905	56.2	6e-07	COG3468	Type V secretory pathway, adhesin AidA	K14325	5e-11	69.7	sbi:SORBI_03g046480	RNA-binding protein with serine-rich domain 1	-	-	-
CL10200.Contig2_All	222	161	44.0266	241	69.0915	0.650133	3.01126e-05	#N/A	545	148.773	1.75667	5.52025e-48	Up	--	--	--	--	--	--	--	--	--	--	--	--	--	--	--	--	--	--	--	--	--	--	-	-	-
CL10200.Contig3_All	1071	768	43.5325	757	44.9849	0.0473479	0.602442	#N/A	1486	84.0835	0.94973	1.51862e-50	#N/A	gi|326488057|dbj|BAJ89867.1|	367.9	1e-100	predicted protein [Hordeum vulgare subsp. vulgare] >gi|326490299|dbj|BAJ84813.1| predicted protein [Hordeum vulgare subsp. vulgare] >gi|326499812|dbj|BAJ90741.1| predicted protein [Hordeum vulgare subsp. vulgare]	gi|151419695|dbj|AK251047.1|	638	1e-180	Hordeum vulgare subsp. vulgare cDNA clone: FLbaf101m05, mRNA sequence	sp|Q9SEE9|SR45_ARATH	55.1	7e-08	Arginine/serine-rich protein 45 OS=Arabidopsis thaliana GN=SR45 PE=1 SV=1	--	--	--	--	--	K14325	2e-12	72	sbi:SORBI_03g046480	RNA-binding protein with serine-rich domain 1	GO:0009902//chloroplast relocation;GO:0009965//leaf morphogenesis;GO:0016117//carotenoid biosynthetic process;GO:0010027//thylakoid membrane organization;GO:0030154//cell differentiation;GO:0034660//ncRNA metabolic process;GO:0042793//transcription from plastid promoter	-	GO:0009535//chloroplast thylakoid membrane
CL10201.Contig1_All	247	2	0.4916	17	4.3804	3.15551	0.000788335	Up	6	1.4721	1.58232	0.319535	#N/A	gi|357140311|ref|XP_003571713.1|	79.3	2e-14	PREDICTED: uncharacterized protein LOC100836349 [Brachypodium distachyon]	--	--	--	--	--	--	--	--	--	--	--	--	--	--	--	--	--	--	-	-	-
CL10201.Contig2_All	1451	78	3.2634	251	11.0095	1.7543	3.49762e-23	Up	83	3.4665	0.0871039	0.803442	#N/A	gi|357140311|ref|XP_003571713.1|	224.6	3e-57	PREDICTED: uncharacterized protein LOC100836349 [Brachypodium distachyon]	--	--	--	--	--	--	--	--	--	--	--	--	--	K03327	5e-06	50.8	gmx:100786991	multidrug resistance protein, MATE family	-	-	-
CL10202.Contig1_All	289	7	1.4704	0	0	-10.522	0.0188909	#N/A	0	0	-10.522	0.0259001	#N/A	gi|242066570|ref|XP_002454574.1|	111.7	3e-24	hypothetical protein SORBIDRAFT_04g033710 [Sorghum bicolor] >gi|241934405|gb|EES07550.1| hypothetical protein SORBIDRAFT_04g033710 [Sorghum bicolor]	gi|241989140|dbj|AK336119.1|	95.6	2e-17	Triticum aestivum cDNA, clone: SET3_E11, cultivar: Chinese Spring	sp|Q9ZUH5|SDR2B_ARATH	76.3	4e-15	Short-chain dehydrogenase/reductase 2b OS=Arabidopsis thaliana GN=SDR2b PE=1 SV=1	--	--	--	--	--	K15095	2e-14	75.1	ath:AT3G61220	(+)-neomenthol dehydrogenase [EC:1.1.1.208]	GO:0008152//metabolic process	-	-
CL10202.Contig2_All	1172	592	30.6645	75	4.0728	-2.91248	6.40064e-94	Down	724	37.4362	0.287865	0.00157932	#N/A	gi|242066574|ref|XP_002454576.1|	371.7	1e-101	hypothetical protein SORBIDRAFT_04g033730 [Sorghum bicolor] >gi|241934407|gb|EES07552.1| hypothetical protein SORBIDRAFT_04g033730 [Sorghum bicolor]	gi|241989140|dbj|AK336119.1|	214	2e-52	Triticum aestivum cDNA, clone: SET3_E11, cultivar: Chinese Spring	sp|A4UHT7|SALR_PAPBR	253	2e-67	Salutaridine reductase OS=Papaver bracteatum GN=SALR PE=1 SV=1	all0352	104	3e-22	COG1028	Dehydrogenases with different specificities (related to short-chain alcohol dehydrogenases)	K15095	1e-72	271	sbi:SORBI_02g043370	(+)-neomenthol dehydrogenase [EC:1.1.1.208]	GO:0008152//metabolic process	-	-
CL10203.Contig1_All	929	139	9.0833	114	7.81	-0.217894	0.309263	#N/A	115	7.5018	-0.27598	0.246432	#N/A	gi|326505188|dbj|BAK02981.1|	342.8	4e-93	predicted protein [Hordeum vulgare subsp. vulgare]	gi|151426267|dbj|AK252859.1|	821	0	Hordeum vulgare subsp. vulgare cDNA clone: FLbaf165d20, mRNA sequence	--	--	--	--	SPBC16D10.03	194	2e-49	COG0533	Metal-dependent proteases with possible chaperone activity	K15900	1e-93	340	sbi:SORBI_09g006020	tRNA threonylcarbamoyladenosine biosynthesis protein	GO:0006626//protein targeting to mitochondrion;GO:0051645//Golgi localization;GO:0051646//mitochondrion localization;GO:0006508//proteolysis;GO:0060151//peroxisome localization;GO:0030048//actin filament-based movement	GO:0004222//metalloendopeptidase activity	GO:0005829//cytosol
CL10203.Contig2_All	356	49	8.3558	55	9.8327	0.23481	0.494656	#N/A	39	6.6389	-0.331834	0.443208	#N/A	--	--	--	--	gi|357134341|ref|XM_003568728.1|	60	2e-06	PREDICTED: Brachypodium distachyon probable tRNA threonylcarbamoyladenosine biosynthesis protein OSGEP-like (LOC100830320), mRNA	--	--	--	--	--	--	--	--	--	--	--	--	--	--	-	-	-
CL10204.Contig1_All	1362	32	1.4263	19	0.8878	-0.683971	0.152226	#N/A	106	4.7164	1.72541	1.62211e-09	Up	gi|357121689|ref|XP_003562550.1|	515.4	9e-145	PREDICTED: uncharacterized protein LOC100834883 [Brachypodium distachyon]	gi|357121688|ref|XM_003562502.1|	795	0	PREDICTED: Brachypodium distachyon uncharacterized LOC100834883 (LOC100834883), mRNA	--	--	--	--	BS_yacP	73.6	8e-13	COG3688	Predicted RNA-binding protein containing a PIN domain	K06962	7e-146	515	bdi:100834883		-	-	GO:0009507//chloroplast
CL10204.Contig2_All	1404	21	0.908	23	1.0426	0.199422	0.714859	#N/A	91	3.9279	2.11299	1.27579e-10	Up	gi|357121689|ref|XP_003562550.1|	507.3	2e-142	PREDICTED: uncharacterized protein LOC100834883 [Brachypodium distachyon]	gi|357121688|ref|XM_003562502.1|	575	1e-161	PREDICTED: Brachypodium distachyon uncharacterized LOC100834883 (LOC100834883), mRNA	--	--	--	--	BH0114	69.7	1e-11	COG3688	Predicted RNA-binding protein containing a PIN domain	K06962	2e-143	507	bdi:100834883		-	-	GO:0009507//chloroplast
CL10204.Contig3_All	335	2	0.3624	3	0.57	0.653379	0.71243	#N/A	24	4.3416	3.58257	4.20776e-05	Up	gi|326491367|dbj|BAJ94563.1|	57.4	8e-08	predicted protein [Hordeum vulgare subsp. vulgare]	gi|357121688|ref|XM_003562502.1|	133	1e-28	PREDICTED: Brachypodium distachyon uncharacterized LOC100834883 (LOC100834883), mRNA	--	--	--	--	--	--	--	--	--	K06962	1e-08	55.8	bdi:100834883		-	-	-
CL10205.Contig1_All	327	32	5.9408	19	3.698	-0.683912	0.1522	#N/A	24	4.4478	-0.417565	0.444257	#N/A	gi|460479796|gb|AGH13375.1|	70.1	1e-11	phosphate starvation response 1 protein [Triticum aestivum]	gi|357112394|ref|XM_003557946.1|	61.9	4e-07	PREDICTED: Brachypodium distachyon uncharacterized LOC100833923 (LOC100833923), mRNA	sp|Q8GUN5|PHL1_ARATH	45.4	8e-06	Protein PHR1-LIKE 1 OS=Arabidopsis thaliana GN=PHL1 PE=1 SV=1	--	--	--	--	--	--	--	--	--	--	-	-	-
CL10205.Contig2_All	209	0	0	2	0.609	9.2503	0.309152	#N/A	6	1.7397	10.7646	0.0469481	#N/A	gi|460479794|gb|AGH13374.1|	56.2	1e-07	phosphate starvation response 1 protein [Triticum aestivum]	--	--	--	--	--	--	--	--	--	--	--	--	--	--	--	--	--	--	-	-	-
CL10206.Contig1_All	1953	212	6.5899	78	2.5419	-1.37435	2.52925e-13	Down	200	6.206	-0.0865929	0.682796	#N/A	gi|357124388|ref|XP_003563882.1|	622.9	6e-177	PREDICTED: uncharacterized protein LOC100832937 [Brachypodium distachyon]	gi|357124387|ref|XM_003563834.1|	848	0	PREDICTED: Brachypodium distachyon uncharacterized LOC100832937 (LOC100832937), mRNA	sp|Q8LPN7|RNG1L_ARATH	145	8e-35	E3 ubiquitin-protein ligase RING1-like OS=Arabidopsis thaliana GN=At3g19950 PE=2 SV=1	SPAC57A7.09	52	4e-06	COG5540	RING-finger-containing ubiquitin ligase	K11982	2e-53	208	sbi:SORBI_03g011120	E3 ubiquitin-protein ligase RNF115/126 [EC:6.3.2.19]	-	GO:0008270//zinc ion binding	-
CL10206.Contig2_All	1799	134	4.5218	11	0.3892	-3.53831	7.87719e-26	Down	212	7.1414	0.65931	0.000181147	#N/A	gi|357124388|ref|XP_003563882.1|	622.9	5e-177	PREDICTED: uncharacterized protein LOC100832937 [Brachypodium distachyon]	gi|357124387|ref|XM_003563834.1|	848	0	PREDICTED: Brachypodium distachyon uncharacterized LOC100832937 (LOC100832937), mRNA	sp|Q8LPN7|RNG1L_ARATH	145	7e-35	E3 ubiquitin-protein ligase RING1-like OS=Arabidopsis thaliana GN=At3g19950 PE=2 SV=1	ECU07g0330	53.5	1e-06	COG5540	RING-finger-containing ubiquitin ligase	K11982	2e-53	208	sbi:SORBI_03g011120	E3 ubiquitin-protein ligase RNF115/126 [EC:6.3.2.19]	-	GO:0008270//zinc ion binding	-
CL10207.Contig1_All	306	6	1.1903	11	2.2879	0.942699	0.272706	#N/A	19	3.7628	1.66048	0.030799	#N/A	gi|326521420|dbj|BAJ96913.1|	139	2e-32	predicted protein [Hordeum vulgare subsp. vulgare]	gi|357141950|ref|XR_138230.1|	281	2e-73	PREDICTED: Brachypodium distachyon uncharacterized LOC100823180 (LOC100823180), miscRNA	--	--	--	--	--	--	--	--	--	--	--	--	--	--	GO:0032259//methylation	GO:0008168//methyltransferase activity	GO:0005886//plasma membrane
CL10207.Contig2_All	1240	38	1.8604	152	7.8016	2.06816	1.07001e-17	Up	52	2.5413	0.449954	0.269507	#N/A	gi|326521420|dbj|BAJ96913.1|	154.8	7e-129	predicted protein [Hordeum vulgare subsp. vulgare]	gi|357141950|ref|XR_138230.1|	646	0	PREDICTED: Brachypodium distachyon uncharacterized LOC100823180 (LOC100823180), miscRNA	--	--	--	--	--	--	--	--	--	--	--	--	--	--	GO:0032259//methylation	GO:0008168//methyltransferase activity	GO:0005886//plasma membrane
CL10207.Contig3_All	1154	113	5.9445	182	10.0375	0.755773	3.56103e-05	#N/A	135	7.0894	0.254108	0.302463	#N/A	gi|326521420|dbj|BAJ96913.1|	468	1e-130	predicted protein [Hordeum vulgare subsp. vulgare]	gi|357141950|ref|XR_138230.1|	846	0	PREDICTED: Brachypodium distachyon uncharacterized LOC100823180 (LOC100823180), miscRNA	--	--	--	--	--	--	--	--	--	--	--	--	--	--	GO:0032259//methylation	GO:0008168//methyltransferase activity	GO:0005886//plasma membrane
CL10208.Contig1_All	217	22	6.1547	32	9.3854	0.60873	0.184719	#N/A	25	6.9817	0.18189	0.781529	#N/A	--	--	--	--	--	--	--	--	--	--	--	--	--	--	--	--	--	--	--	--	--	--	-	-	-
CL10209.Contig1_All	521	52	6.0591	96	11.7272	0.952683	0.00028581	#N/A	47	5.4669	-0.148381	0.740339	#N/A	--	--	--	--	--	--	--	--	--	--	--	--	--	--	--	--	--	--	--	--	--	--	-	-	-
CL1021.Contig1_All	965	1013	63.7271	3228	212.896	1.74017	1.8233e-287	Up	630	39.5635	-0.687737	3.8446e-20	#N/A	gi|357112387|ref|XP_003557990.1|	369.8	3e-101	PREDICTED: uncharacterized protein LOC100832683 [Brachypodium distachyon]	gi|241988330|dbj|AK335588.1|	886	0	Triticum aestivum cDNA, clone: WT013_E14, cultivar: Chinese Spring	sp|P51204|YCF54_PORPU	63.9	1e-10	Uncharacterized protein ycf54 OS=Porphyra purpurea GN=ycf54 PE=3 SV=1	--	--	--	--	--	K14325	8e-07	52.8	mtr:MTR_2g069490	RNA-binding protein with serine-rich domain 1	-	-	GO:0009579//thylakoid;GO:0009507//chloroplast
CL1021.Contig2_All	998	550	33.456	1453	92.6607	1.46969	1.5732e-101	Up	333	20.2206	-0.726439	2.82858e-12	#N/A	gi|357112387|ref|XP_003557990.1|	367.5	2e-100	PREDICTED: uncharacterized protein LOC100832683 [Brachypodium distachyon]	gi|241988330|dbj|AK335588.1|	817	0	Triticum aestivum cDNA, clone: WT013_E14, cultivar: Chinese Spring	sp|P51204|YCF54_PORPU	63.9	1e-10	Uncharacterized protein ycf54 OS=Porphyra purpurea GN=ycf54 PE=3 SV=1	--	--	--	--	--	K14325	2e-06	51.6	ppp:PHYPADRAFT_166555	RNA-binding protein with serine-rich domain 1	-	-	GO:0009579//thylakoid;GO:0009507//chloroplast
CL10210.Contig1_All	586	7	0.7252	17	1.8463	1.34819	0.0564587	#N/A	4	0.4137	-0.809794	0.546695	#N/A	--	--	--	--	--	--	--	--	--	--	--	--	--	--	--	--	--	--	--	--	--	--	-	-	-
CL10210.Contig2_All	472	9	1.1576	36	4.8542	2.0681	7.34826e-05	Up	9	1.1555	-0.00261957	1.02247	#N/A	--	--	--	--	--	--	--	--	--	--	--	--	--	--	--	--	--	--	--	--	--	--	-	-	-
CL10210.Contig3_All	1328	72	3.2914	156	7.4763	1.18362	1.45222e-08	Up	74	3.3769	0.0369981	0.926272	#N/A	--	--	--	--	--	--	--	--	--	--	--	--	--	--	--	--	--	--	--	--	--	--	-	-	-
CL10210.Contig4_All	445	103	14.0514	204	29.1763	1.05408	3.25341e-09	Up	100	13.6183	-0.0451673	0.889007	#N/A	--	--	--	--	gi|357112648|ref|XM_003558072.1|	58	8e-06	PREDICTED: Brachypodium distachyon 26S protease regulatory subunit 4 homolog (LOC100846138), mRNA	--	--	--	--	--	--	--	--	--	--	--	--	--	--	-	-	-
CL10210.Contig5_All	553	10	1.0978	14	1.6113	0.55361	0.444489	#N/A	8	0.8767	-0.32446	0.760633	#N/A	--	--	--	--	--	--	--	--	--	--	--	--	--	--	--	--	--	--	--	--	--	--	-	-	-
CL10210.Contig6_All	346	4	0.7018	8	1.4715	1.06816	0.30875	#N/A	5	0.8757	0.319377	0.841474	#N/A	--	--	--	--	--	--	--	--	--	--	--	--	--	--	--	--	--	--	--	--	--	--	-	-	-
CL10210.Contig7_All	229	8	2.1208	23	6.3922	1.5917	0.0101652	#N/A	8	2.1171	-0.00251916	1.02144	#N/A	--	--	--	--	--	--	--	--	--	--	--	--	--	--	--	--	--	--	--	--	--	--	-	-	-
CL10211.Contig1_All	330	191	35.1368	103	19.8648	-0.822769	8.29758e-06	#N/A	141	25.8932	-0.44041	0.020399	#N/A	gi|302844062|ref|XP_002953572.1|	74.3	6e-13	hypothetical protein VOLCADRAFT_106006 [Volvox carteri f. nagariensis] >gi|300261331|gb|EFJ45545.1| hypothetical protein VOLCADRAFT_106006 [Volvox carteri f. nagariensis]	gi|379054869|gb|JN983221.1|	101	4e-19	Miscanthus sinensis clone MSIL000009 histone H1-like protein mRNA, complete cds	sp|P21997|SSGP_VOLCA	84	2e-17	Sulfated surface glycoprotein 185 OS=Volvox carteri PE=1 SV=1	Rv3876	72	2e-13	COG0455	ATPases involved in chromosome partitioning	K11275	2e-18	89	osa:4340005	histone H1/5	GO:0006334//nucleosome assembly	GO:0003677//DNA binding	GO:0043229//intracellular organelle
CL10211.Contig2_All	356	321	54.7391	51	9.1176	-2.58585	4.5893e-45	Down	336	57.1967	0.0633602	0.710043	#N/A	gi|20138131|sp|Q9FPQ6.1|GP1_CHLRE	58.5	3e-08	RecName: Full=Vegetative cell wall protein gp1; AltName: Full=Hydroxyproline-rich glycoprotein 1; Flags: Precursor >gi|12018147|gb|AAG45420.1|AF309494_1 vegetative cell wall protein gp1 [Chlamydomonas reinhardtii]	gi|379054869|gb|JN983221.1|	103	1e-19	Miscanthus sinensis clone MSIL000009 histone H1-like protein mRNA, complete cds	sp|Q9FPQ6|GP1_CHLRE	97.4	2e-21	Vegetative cell wall protein gp1 OS=Chlamydomonas reinhardtii GN=GP1 PE=2 SV=1	XF0818	68.2	3e-12	COG2730	Endoglucanase	K01115	2e-19	91.7	vcn:VOLCADRAFT_99471	phospholipase D [EC:3.1.4.4]	-	-	-
CL10211.Contig3_All	308	15	2.9565	4	0.8266	-1.83863	0.0300227	#N/A	27	5.3124	0.845474	0.149267	#N/A	gi|308803368|ref|XP_003078997.1|	58.5	3e-08	Meltrins, fertilins and related Zn-dependent metalloproteinases of the ADAMs family (ISS) [Ostreococcus tauri] >gi|116057450|emb|CAL51877.1| Meltrins, fertilins and related Zn-dependent metalloproteinases of the ADAMs family (ISS) [Ostreococcus tauri]	gi|379054869|gb|JN983221.1|	95.6	2e-17	Miscanthus sinensis clone MSIL000009 histone H1-like protein mRNA, complete cds	sp|P21997|SSGP_VOLCA	72	7e-14	Sulfated surface glycoprotein 185 OS=Volvox carteri PE=1 SV=1	XF0818	56.2	1e-08	COG2730	Endoglucanase	K11275	2e-15	78.6	osa:4340005	histone H1/5	GO:0006334//nucleosome assembly	GO:0008233//peptidase activity;GO:0046872//metal ion binding;GO:0003677//DNA binding	-
CL10212.Contig1_All	1459	52	2.1637	48	2.0939	-0.0473079	0.907405	#N/A	47	1.9522	-0.1484	0.740321	#N/A	gi|357127731|ref|XP_003565531.1|	627.5	1e-178	PREDICTED: probable ubiquitin-conjugating enzyme E2 25-like [Brachypodium distachyon]	gi|241983649|dbj|AK331591.1|	559	1e-156	Triticum aestivum cDNA, clone: WT007_O04, cultivar: Chinese Spring	sp|Q9LUQ5|UBC25_ARATH	309	2e-84	Probable ubiquitin-conjugating enzyme E2 25 OS=Arabidopsis thaliana GN=UBC25 PE=2 SV=1	SPAC18B11.07c	73.6	8e-13	COG5078	Ubiquitin-protein ligase	K10581	3e-77	287	gmx:100805463	ubiquitin-conjugating enzyme E2 O [EC:6.3.2.19]	-	-	GO:0009536//plastid
CL10212.Contig2_All	1690	62	2.2271	50	1.883	-0.242133	0.467312	#N/A	54	1.9364	-0.201789	0.614782	#N/A	gi|357127731|ref|XP_003565531.1|	665.6	0	PREDICTED: probable ubiquitin-conjugating enzyme E2 25-like [Brachypodium distachyon]	gi|241983649|dbj|AK331591.1|	942	0	Triticum aestivum cDNA, clone: WT007_O04, cultivar: Chinese Spring	sp|Q9LUQ5|UBC25_ARATH	310	2e-84	Probable ubiquitin-conjugating enzyme E2 25 OS=Arabidopsis thaliana GN=UBC25 PE=2 SV=1	SPAC18B11.07c	75.1	3e-13	COG5078	Ubiquitin-protein ligase	K10581	3e-79	294	gmx:100805463	ubiquitin-conjugating enzyme E2 O [EC:6.3.2.19]	-	-	GO:0009536//plastid
CL10212.Contig3_All	1603	161	6.0973	174	6.9084	0.180181	0.332548	#N/A	162	6.1244	0.00639798	1.00797	#N/A	gi|357127731|ref|XP_003565531.1|	701	0	PREDICTED: probable ubiquitin-conjugating enzyme E2 25-like [Brachypodium distachyon]	gi|241983649|dbj|AK331591.1|	1271	0	Triticum aestivum cDNA, clone: WT007_O04, cultivar: Chinese Spring	sp|Q9LUQ5|UBC25_ARATH	306	2e-83	Probable ubiquitin-conjugating enzyme E2 25 OS=Arabidopsis thaliana GN=UBC25 PE=2 SV=1	SPAC18B11.07c	75.1	3e-13	COG5078	Ubiquitin-protein ligase	K10581	3e-79	294	gmx:100805463	ubiquitin-conjugating enzyme E2 O [EC:6.3.2.19]	-	-	GO:0009536//plastid
CL10212.Contig4_All	1834	626	20.7213	324	11.2436	-0.88201	6.67064e-19	#N/A	381	12.5895	-0.718894	1.19652e-13	#N/A	gi|326519506|dbj|BAK00126.1|	798.9	0	predicted protein [Hordeum vulgare subsp. vulgare]	gi|241986135|dbj|AK333396.1|	1354	0	Triticum aestivum cDNA, clone: WT006_F24, cultivar: Chinese Spring	sp|Q9LUQ5|UBC25_ARATH	305	8e-83	Probable ubiquitin-conjugating enzyme E2 25 OS=Arabidopsis thaliana GN=UBC25 PE=2 SV=1	SPAC18B11.07c	67.8	6e-11	COG5078	Ubiquitin-protein ligase	K10581	9e-76	283	gmx:100805463	ubiquitin-conjugating enzyme E2 O [EC:6.3.2.19]	-	GO:0016881//acid-amino acid ligase activity	GO:0009536//plastid
CL10213.Contig1_All	360	22	3.7099	23	4.0662	0.132301	0.804617	#N/A	17	2.8617	-0.374508	0.587335	#N/A	--	--	--	--	--	--	--	--	--	--	--	--	--	--	--	--	--	--	--	--	--	--	-	-	-
CL10214.Contig1_All	403	10	1.5064	13	2.053	0.446629	0.552874	#N/A	4	0.6015	-1.32447	0.233309	#N/A	--	--	--	--	--	--	--	--	--	--	--	--	--	--	--	--	--	--	--	--	--	--	-	-	-
CL10214.Contig2_All	249	4	0.9752	2	0.5112	-0.93181	0.574975	#N/A	1	0.2434	-2.00237	0.36822	#N/A	--	--	--	--	--	--	--	--	--	--	--	--	--	--	--	--	--	--	--	--	--	--	-	-	-
CL10215.Contig1_All	383	23	3.6456	1	0.1662	-4.45516	1.10388e-05	Down	10	1.5823	-1.20413	0.0660911	#N/A	gi|359952802|gb|AEV91191.1|	198	3e-50	MYB-related protein [Triticum aestivum]	gi|359952801|gb|JF951951.1|	264	6e-68	Triticum aestivum clone TaMYB68 MYB-related protein mRNA, complete cds	--	--	--	--	--	--	--	--	--	--	--	--	--	--	-	-	-
CL10215.Contig2_All	241	22	5.5418	11	2.9049	-0.931866	0.121619	#N/A	10	2.5146	-1.14003	0.0893362	#N/A	gi|359952802|gb|AEV91191.1|	65.9	2e-10	MYB-related protein [Triticum aestivum]	gi|359952801|gb|JF951951.1|	71.9	3e-10	Triticum aestivum clone TaMYB68 MYB-related protein mRNA, complete cds	--	--	--	--	--	--	--	--	--	--	--	--	--	--	-	-	-
CL10215.Contig3_All	1320	262	12.0495	57	2.7483	-2.13236	1.99289e-29	Down	106	4.8665	-1.30802	2.5835e-15	Down	gi|359952802|gb|AEV91191.1|	482.3	8e-135	MYB-related protein [Triticum aestivum]	gi|359952801|gb|JF951951.1|	628	1e-177	Triticum aestivum clone TaMYB68 MYB-related protein mRNA, complete cds	sp|Q9FXD6|ARR11_ARATH	74.7	1e-13	Two-component response regulator ARR11 OS=Arabidopsis thaliana GN=ARR11 PE=1 SV=1	--	--	--	--	--	K14491	2e-13	75.1	aly:ARALYDRAFT_894522	two-component response regulator ARR-B family	-	-	-
CL10216.Contig1_All	907	291	19.4773	134	9.4028	-1.05063	4.49289e-12	Down	130	8.686	-1.16503	3.15957e-14	Down	gi|10122041|gb|AAG13430.1|AC051634_11	261.5	1e-68	putative plant disease resistance polyprotein [Oryza sativa Japonica Group]	--	--	--	--	--	--	--	--	YGR109w-b_2	58.9	1e-08	COG2801	Transposase and inactivated derivatives	--	--	--	--	--	GO:0006333//chromatin assembly or disassembly;GO:0006310//DNA recombination	GO:0003682//chromatin binding	-
CL10216.Contig2_All	323	30	5.6385	23	4.532	-0.315164	0.522285	#N/A	21	3.94	-0.517116	0.359036	#N/A	gi|10122041|gb|AAG13430.1|AC051634_11	120.2	1e-26	putative plant disease resistance polyprotein [Oryza sativa Japonica Group]	--	--	--	--	--	--	--	--	--	--	--	--	--	--	--	--	--	--	GO:0006333//chromatin assembly or disassembly;GO:0006310//DNA recombination	GO:0003682//chromatin binding	GO:0016023//cytoplasmic membrane-bounded vesicle
CL10217.Contig1_All	1783	130	4.4262	66	2.3559	-0.90979	7.04114e-05	#N/A	240	8.1572	0.882005	1.01906e-07	#N/A	gi|357131416|ref|XP_003567334.1|	830.5	0	PREDICTED: ERI1 exoribonuclease 2-like [Brachypodium distachyon]	gi|357131415|ref|XM_003567286.1|	1806	0	PREDICTED: Brachypodium distachyon ERI1 exoribonuclease 2-like (LOC100822635), mRNA	sp|Q8W566|Y3514_ARATH	96.3	5e-20	Uncharacterized exonuclease domain-containing protein At3g15140 OS=Arabidopsis thaliana GN=At3g15140 PE=2 SV=1	PA1575	91.7	4e-18	COG5018	Inhibitor of the KinA pathway to sporulation, predicted exonuclease	--	--	--	--	--	-	GO:0003676//nucleic acid binding;GO:0008270//zinc ion binding;GO:0004527//exonuclease activity	GO:0005622//intracellular
CL10217.Contig2_All	1952	390	12.1291	190	6.1949	-0.96932	5.0895e-14	#N/A	482	14.964	0.303023	0.00816839	#N/A	gi|357131416|ref|XP_003567334.1|	832.8	0	PREDICTED: ERI1 exoribonuclease 2-like [Brachypodium distachyon]	gi|357131415|ref|XM_003567286.1|	1889	0	PREDICTED: Brachypodium distachyon ERI1 exoribonuclease 2-like (LOC100822635), mRNA	sp|Q8W566|Y3514_ARATH	96.3	6e-20	Uncharacterized exonuclease domain-containing protein At3g15140 OS=Arabidopsis thaliana GN=At3g15140 PE=2 SV=1	PA1575	91.7	4e-18	COG5018	Inhibitor of the KinA pathway to sporulation, predicted exonuclease	--	--	--	--	--	-	GO:0003676//nucleic acid binding;GO:0008270//zinc ion binding;GO:0004527//exonuclease activity	GO:0005622//intracellular
CL10218.Contig1_All	2396	164	4.1553	185	4.9141	0.241975	0.173411	#N/A	231	5.8426	0.491658	0.00364661	#N/A	gi|357160216|ref|XP_003578693.1|	907.1	0	PREDICTED: probable anion transporter 4, chloroplastic-like [Brachypodium distachyon]	gi|357160215|ref|XM_003578645.1|	1511	0	PREDICTED: Brachypodium distachyon probable anion transporter 4, chloroplastic-like (LOC100832197), mRNA	sp|Q652N5|PHT44_ORYSJ	858	0	Probable anion transporter 4, chloroplastic OS=Oryza sativa subsp. japonica GN=PHT4;4 PE=2 SV=1	dgoT	163	1e-39	COG0477	Permeases of the major facilitator superfamily	K08193	2e-136	485	cme:CMP354C	MFS transporter, ACS family, solute carrier family 17 (sodium-dependent inorganic phosphate cotransporter), other	GO:0055085//transmembrane transport;GO:0006098//pentose-phosphate shunt;GO:0006811//ion transport	GO:0005315//inorganic phosphate transmembrane transporter activity;GO:0008514//organic anion transmembrane transporter activity	GO:0016021//integral to membrane;GO:0009706//chloroplast inner membrane
CL10218.Contig2_All	2311	315	8.2747	394	10.8507	0.391009	0.00092081	#N/A	352	9.2305	0.157702	0.289844	#N/A	gi|357160216|ref|XP_003578693.1|	985.3	0	PREDICTED: probable anion transporter 4, chloroplastic-like [Brachypodium distachyon]	gi|357160215|ref|XM_003578645.1|	1628	0	PREDICTED: Brachypodium distachyon probable anion transporter 4, chloroplastic-like (LOC100832197), mRNA	sp|Q652N5|PHT44_ORYSJ	908	0	Probable anion transporter 4, chloroplastic OS=Oryza sativa subsp. japonica GN=PHT4;4 PE=2 SV=1	dgoT	166	2e-40	COG0477	Permeases of the major facilitator superfamily	K08193	4e-137	487	cme:CMP354C	MFS transporter, ACS family, solute carrier family 17 (sodium-dependent inorganic phosphate cotransporter), other	GO:0055085//transmembrane transport;GO:0006098//pentose-phosphate shunt;GO:0006811//ion transport	GO:0005315//inorganic phosphate transmembrane transporter activity;GO:0008514//organic anion transmembrane transporter activity	GO:0016021//integral to membrane;GO:0009706//chloroplast inner membrane
CL10218.Contig3_All	2292	781	20.6861	901	25.019	0.274362	0.000311134	#N/A	1826	48.28	1.22276	2.4217e-93	Up	gi|326509671|dbj|BAJ87051.1|	969.9	0	predicted protein [Hordeum vulgare subsp. vulgare] >gi|326511216|dbj|BAJ87622.1| predicted protein [Hordeum vulgare subsp. vulgare] >gi|326513630|dbj|BAJ87834.1| predicted protein [Hordeum vulgare subsp. vulgare] >gi|326528103|dbj|BAJ89103.1| predicted protein [Hordeum vulgare subsp. vulgare]	gi|241989049|dbj|AK336028.1|	1927	0	Triticum aestivum cDNA, clone: SET3_A22, cultivar: Chinese Spring	sp|Q9SDI4|PHT41_ORYSJ	853	0	Probable anion transporter 1, chloroplastic OS=Oryza sativa subsp. japonica GN=PHT4;1 PE=2 SV=1	dgoT	143	1e-33	COG0477	Permeases of the major facilitator superfamily	K08193	2e-129	461	cme:CMP354C	MFS transporter, ACS family, solute carrier family 17 (sodium-dependent inorganic phosphate cotransporter), other	GO:0031348//negative regulation of defense response;GO:0009595//detection of biotic stimulus;GO:0009867//jasmonic acid mediated signaling pathway;GO:0009697//salicylic acid biosynthetic process;GO:0009862//systemic acquired resistance, salicylic acid mediated signaling pathway;GO:0030505//inorganic diphosphate transport;GO:0010363//regulation of plant-type hypersensitive response;GO:0010310//regu…	GO:0005315//inorganic phosphate transmembrane transporter activity;GO:0005351//sugar:hydrogen symporter activity;GO:0030504//inorganic diphosphate transmembrane transporter activity;GO:0008514//organic anion transmembrane transporter activity	GO:0016021//integral to membrane;GO:0031969//chloroplast membrane;GO:0009535//chloroplast thylakoid membrane
CL10218.Contig4_All	2262	23	0.6173	61	1.7163	1.47526	3.98362e-05	Up	53	1.4199	1.20175	0.00264221	#N/A	gi|357160216|ref|XP_003578693.1|	986.1	0	PREDICTED: probable anion transporter 4, chloroplastic-like [Brachypodium distachyon]	gi|151418403|dbj|AK249755.1|	1584	0	Hordeum vulgare subsp. vulgare cDNA clone: FLbaf57g06, mRNA sequence	sp|Q652N5|PHT44_ORYSJ	909	0	Probable anion transporter 4, chloroplastic OS=Oryza sativa subsp. japonica GN=PHT4;4 PE=2 SV=1	dgoT	165	3e-40	COG0477	Permeases of the major facilitator superfamily	K08193	4e-137	487	cme:CMP354C	MFS transporter, ACS family, solute carrier family 17 (sodium-dependent inorganic phosphate cotransporter), other	GO:0055085//transmembrane transport;GO:0006098//pentose-phosphate shunt;GO:0006811//ion transport	GO:0005315//inorganic phosphate transmembrane transporter activity;GO:0008514//organic anion transmembrane transporter activity	GO:0016021//integral to membrane;GO:0009706//chloroplast inner membrane
CL10218.Contig5_All	2340	149	3.8656	140	3.8078	-0.0217347	0.928168	#N/A	208	5.3868	0.478736	0.00778605	#N/A	gi|357160216|ref|XP_003578693.1|	951.8	0	PREDICTED: probable anion transporter 4, chloroplastic-like [Brachypodium distachyon]	gi|357160215|ref|XM_003578645.1|	1475	0	PREDICTED: Brachypodium distachyon probable anion transporter 4, chloroplastic-like (LOC100832197), mRNA	sp|Q652N5|PHT44_ORYSJ	897	0	Probable anion transporter 4, chloroplastic OS=Oryza sativa subsp. japonica GN=PHT4;4 PE=2 SV=1	dgoT	165	3e-40	COG0477	Permeases of the major facilitator superfamily	K08193	4e-137	487	cme:CMP354C	MFS transporter, ACS family, solute carrier family 17 (sodium-dependent inorganic phosphate cotransporter), other	GO:0055085//transmembrane transport;GO:0006098//pentose-phosphate shunt;GO:0006811//ion transport	GO:0005315//inorganic phosphate transmembrane transporter activity;GO:0008514//organic anion transmembrane transporter activity	GO:0016021//integral to membrane;GO:0009706//chloroplast inner membrane
CL10219.Contig1_All	748	36	2.9218	78	6.6367	1.18361	8.98825e-05	Up	43	3.4838	0.253804	0.601146	#N/A	gi|357122938|ref|XP_003563170.1|	374.8	7e-103	PREDICTED: luc7-like protein 3-like [Brachypodium distachyon]	gi|357122937|ref|XM_003563122.1|	807	0	PREDICTED: Brachypodium distachyon luc7-like protein 3-like (LOC100842527), mRNA	sp|Q2QZL4|U2A2B_ORYSJ	63.5	1e-10	Splicing factor U2af large subunit B OS=Oryza sativa subsp. japonica GN=U2AF65B PE=2 SV=2	SPCC16A11.13	52.4	8e-07	COG5200	U1 snRNP component, mediates U1 snRNP association with cap-binding complex	K12837	4e-11	66.6	sbi:SORBI_05g026740	splicing factor U2AF 65 kDa subunit	-	-	-
CL10219.Contig2_All	675	40	3.5975	54	5.0916	0.501124	0.144464	#N/A	33	2.9627	-0.280082	0.573293	#N/A	gi|357122938|ref|XP_003563170.1|	327.8	9e-89	PREDICTED: luc7-like protein 3-like [Brachypodium distachyon]	gi|357122937|ref|XM_003563122.1|	714	0	PREDICTED: Brachypodium distachyon luc7-like protein 3-like (LOC100842527), mRNA	sp|Q2QZL4|U2A2B_ORYSJ	63.2	1e-10	Splicing factor U2af large subunit B OS=Oryza sativa subsp. japonica GN=U2AF65B PE=2 SV=2	SPCC16A11.13	51.2	1e-06	COG5200	U1 snRNP component, mediates U1 snRNP association with cap-binding complex	K08827	8e-12	68.6	vvi:100247382	serine/threonine-protein kinase PRP4 [EC:2.7.11.1]	-	-	-
CL1022.Contig1_All	383	19	3.0116	17	2.8249	-0.0923304	0.891388	#N/A	12	1.8987	-0.665518	0.363332	#N/A	--	--	--	--	--	--	--	--	--	--	--	--	--	--	--	--	--	K13171	9e-06	46.6	ath:AT2G29210	serine/arginine repetitive matrix protein 1	-	-	-
CL1022.Contig2_All	550	2	0.2208	12	1.3886	2.65282	0.0119459	#N/A	1	0.1102	-1.00262	0.751163	#N/A	--	--	--	--	--	--	--	--	--	--	--	--	--	--	--	--	--	--	--	--	--	--	-	-	-
CL1022.Contig3_All	1130	82	4.4053	180	10.1381	1.20248	5.8469e-10	Up	134	7.1863	0.706009	0.00204556	#N/A	--	--	--	--	gi|357137242|ref|XM_003570162.1|	61.9	1e-06	PREDICTED: Brachypodium distachyon ATP synthase subunit O, mitochondrial-like (LOC100828292), mRNA	--	--	--	--	--	--	--	--	--	--	--	--	--	--	-	-	-
CL10220.Contig1_All	311	0	0	16	3.2743	11.677	3.87666e-05	Up	6	1.1692	10.1913	0.0470808	#N/A	--	--	--	--	gi|195595558|gb|EU943204.1|	65.9	2e-08	Zea mays clone 1586139 mRNA sequence	--	--	--	--	--	--	--	--	--	--	--	--	--	--	-	-	-
CL10221.Contig1_All	291	16	3.3379	35	7.6548	1.19742	0.010147	#N/A	8	1.666	-1.00255	0.217321	#N/A	--	--	--	--	--	--	--	--	--	--	--	--	--	--	--	--	--	--	--	--	--	--	-	-	-
CL10221.Contig2_All	326	19	3.5382	17	3.3189	-0.0923104	0.891513	#N/A	17	3.1602	-0.163	0.829057	#N/A	--	--	--	--	--	--	--	--	sp|Q9FPQ6|GP1_CHLRE	47	3e-06	Vegetative cell wall protein gp1 OS=Chlamydomonas reinhardtii GN=GP1 PE=2 SV=1	--	--	--	--	--	--	--	--	--	--	-	-	-
CL10222.Contig1_All	1699	99	3.5374	276	10.3389	1.54732	2.32397e-21	Up	125	4.4586	0.333901	0.181303	#N/A	gi|326514214|dbj|BAJ92257.1|	810.8	0	predicted protein [Hordeum vulgare subsp. vulgare]	gi|297602587|ref|NM_001059139.2|	1088	0	Oryza sativa Japonica Group Os04g0381600 (Os04g0381600) mRNA, complete cds	sp|Q84ZL0|FH5_ORYSJ	103	2e-22	Formin-like protein 5 OS=Oryza sativa subsp. japonica GN=FH5 PE=2 SV=2	alr2449	266	8e-71	COG1162	Predicted GTPases	K06949	0	778	bdi:100831693	ribosome biogenesis GTPase [EC:3.6.1.-]	GO:0006184//GTP catabolic process;GO:0009793//embryo development ending in seed dormancy	GO:0003924//GTPase activity;GO:0005525//GTP binding	GO:0009507//chloroplast
CL10222.Contig2_All	1667	143	5.2077	216	8.2467	0.663171	6.0478e-05	#N/A	99	3.599	-0.53305	0.0162413	#N/A	gi|326514214|dbj|BAJ92257.1|	810.4	0	predicted protein [Hordeum vulgare subsp. vulgare]	gi|297602587|ref|NM_001059139.2|	1152	0	Oryza sativa Japonica Group Os04g0381600 (Os04g0381600) mRNA, complete cds	sp|Q84ZL0|FH5_ORYSJ	99	7e-21	Formin-like protein 5 OS=Oryza sativa subsp. japonica GN=FH5 PE=2 SV=2	alr2449	268	3e-71	COG1162	Predicted GTPases	K06949	0	781	bdi:100831693	ribosome biogenesis GTPase [EC:3.6.1.-]	GO:0006184//GTP catabolic process;GO:0009793//embryo development ending in seed dormancy	GO:0003924//GTPase activity;GO:0005525//GTP binding	GO:0009507//chloroplast
CL10222.Contig3_All	2495	138	3.3578	478	12.1932	1.86049	3.7571e-47	Up	84	2.0403	-0.718735	0.00139084	#N/A	gi|326514214|dbj|BAJ92257.1|	777.3	0	predicted protein [Hordeum vulgare subsp. vulgare]	gi|297602587|ref|NM_001059139.2|	1120	0	Oryza sativa Japonica Group Os04g0381600 (Os04g0381600) mRNA, complete cds	sp|Q84ZL0|FH5_ORYSJ	134	2e-31	Formin-like protein 5 OS=Oryza sativa subsp. japonica GN=FH5 PE=2 SV=2	alr2449	265	2e-70	COG1162	Predicted GTPases	K06949	0	772	bdi:100831693	ribosome biogenesis GTPase [EC:3.6.1.-]	GO:0006184//GTP catabolic process;GO:0009793//embryo development ending in seed dormancy	GO:0003924//GTPase activity;GO:0005525//GTP binding	GO:0009507//chloroplast
CL10223.Contig1_All	503	16	1.9311	28	3.5428	0.875467	0.0834346	#N/A	37	4.4577	1.20688	0.0146265	#N/A	gi|357138912|ref|XP_003571030.1|	184.1	8e-46	PREDICTED: uncharacterized protein LOC100837391 [Brachypodium distachyon]	gi|357118277|ref|XM_003560835.1|	75.8	4e-11	PREDICTED: Brachypodium distachyon uncharacterized LOC100834455 (LOC100834455), mRNA	--	--	--	--	--	--	--	--	--	--	--	--	--	--	-	-	-
CL10223.Contig2_All	486	9	1.1242	21	2.7501	1.29059	0.0383949	#N/A	4	0.4988	-1.17237	0.318709	#N/A	gi|357140289|ref|XP_003571702.1|	76.3	2e-13	PREDICTED: uncharacterized protein LOC100832049 [Brachypodium distachyon]	gi|281428044|gb|AC201762.5|	97.6	1e-17	Zea mays BAC clone CH201-479M22 from chromosome 5, complete sequence	--	--	--	--	--	--	--	--	--	--	--	--	--	--	-	-	-
CL10223.Contig3_All	1006	16	0.9655	21	1.3286	0.460559	0.424898	#N/A	30	1.8072	0.904408	0.100603	#N/A	gi|226492180|ref|NP_001149744.1|	294.7	1e-78	retrotransposon protein [Zea mays] >gi|195630667|gb|ACG36640.1| retrotransposon protein [Zea mays]	gi|195604845|gb|EU952135.1|	119	6e-24	Zea mays clone 1168396 dehydrodolichyl diphosphate synthase 6 mRNA, complete cds	--	--	--	--	--	--	--	--	--	--	--	--	--	--	-	-	-
CL10223.Contig4_All	989	25	1.5346	38	2.4454	0.672208	0.109457	#N/A	45	2.7574	0.845446	0.0508775	#N/A	gi|226492180|ref|NP_001149744.1|	298.1	1e-79	retrotransposon protein [Zea mays] >gi|195630667|gb|ACG36640.1| retrotransposon protein [Zea mays]	gi|195604845|gb|EU952135.1|	119	6e-24	Zea mays clone 1168396 dehydrodolichyl diphosphate synthase 6 mRNA, complete cds	--	--	--	--	--	--	--	--	--	--	--	--	--	--	-	-	-
CL10223.Contig5_All	1234	161	7.9205	171	8.8194	0.155089	0.412215	#N/A	143	7.0227	-0.173566	0.45252	#N/A	gi|357138912|ref|XP_003571030.1|	307	4e-82	PREDICTED: uncharacterized protein LOC100837391 [Brachypodium distachyon]	--	--	--	--	--	--	--	--	--	--	--	--	--	--	--	--	--	--	-	-	-
CL10224.Contig1_All	441	3	0.413	11	1.5875	1.94254	0.0495519	#N/A	4	0.5497	0.412503	0.821892	#N/A	gi|357152056|ref|XP_003575995.1|	58.2	4e-08	PREDICTED: uncharacterized protein LOC100837105 [Brachypodium distachyon]	gi|357152055|ref|XM_003575947.1|	157	1e-35	PREDICTED: Brachypodium distachyon uncharacterized LOC100837105 (LOC100837105), mRNA	--	--	--	--	--	--	--	--	--	K15559	5e-09	58.2	bdi:100837105	regulator of Ty1 transposition protein 103	-	-	-
CL10224.Contig2_All	755	45	3.6183	52	4.3835	0.276771	0.431546	#N/A	40	3.2107	-0.172424	0.716687	#N/A	gi|357152056|ref|XP_003575995.1|	302.8	3e-81	PREDICTED: uncharacterized protein LOC100837105 [Brachypodium distachyon]	gi|357152055|ref|XM_003575947.1|	696	0	PREDICTED: Brachypodium distachyon uncharacterized LOC100837105 (LOC100837105), mRNA	--	--	--	--	--	--	--	--	--	K15559	3e-82	302	bdi:100837105	regulator of Ty1 transposition protein 103	-	-	-
CL10224.Contig3_All	233	9	2.3449	3	0.8195	-1.51671	0.164053	#N/A	7	1.8206	-0.365112	0.744427	#N/A	--	--	--	--	gi|357152055|ref|XM_003575947.1|	81.8	3e-13	PREDICTED: Brachypodium distachyon uncharacterized LOC100837105 (LOC100837105), mRNA	--	--	--	--	--	--	--	--	--	--	--	--	--	--	-	-	-
CL10225.Contig1_All	715	190	16.1321	175	15.5773	-0.0504891	0.794124	#N/A	144	12.205	-0.402462	0.0360132	#N/A	gi|326487268|dbj|BAJ89618.1|	199.9	3e-50	predicted protein [Hordeum vulgare subsp. vulgare]	gi|241987007|dbj|AK334268.1|	176	2e-41	Triticum aestivum cDNA, clone: WT009_B21, cultivar: Chinese Spring	sp|P20025|MYB38_MAIZE	152	2e-37	Myb-related protein Zm38 OS=Zea mays PE=2 SV=1	--	--	--	--	--	K09422	2e-36	150	sbi:SORBI_07g024890	myb proto-oncogene protein, plant	GO:0050896//response to stimulus	-	-
CL10225.Contig2_All	1001	239	14.4946	103	6.5488	-1.14621	1.85613e-11	Down	133	8.0519	-0.848114	2.98793e-07	#N/A	gi|326487268|dbj|BAJ89618.1|	394.4	1e-108	predicted protein [Hordeum vulgare subsp. vulgare]	gi|359950705|gb|JF951903.1|	555	1e-155	Triticum aestivum clone TaMYB19 R2R3-MYB protein mRNA, complete cds	sp|P20025|MYB38_MAIZE	344	4e-95	Myb-related protein Zm38 OS=Zea mays PE=2 SV=1	ECU11g1690	101	2e-21	COG5147	Myb superfamily proteins, including transcription factors and mRNA splicing factors	K09422	2e-95	347	osa:4346246	myb proto-oncogene protein, plant	GO:1901700;GO:0010033//response to organic substance	GO:0005488//binding	-
CL10226.Contig1_All	212	10	2.8636	7	2.1015	-0.446411	0.623662	#N/A	13	3.7161	0.375959	0.683675	#N/A	gi|357167930|ref|XP_003581400.1|	142.5	1e-33	PREDICTED: probable leucine-rich repeat receptor-like protein kinase At5g63930-like [Brachypodium distachyon]	gi|357167929|ref|XM_003581352.1|	240	5e-61	PREDICTED: Brachypodium distachyon probable leucine-rich repeat receptor-like protein kinase At5g63930-like (LOC100833973), mRNA	sp|Q9LVP0|Y5639_ARATH	103	2e-23	Probable leucine-rich repeat receptor-like protein kinase At5g63930 OS=Arabidopsis thaliana GN=At5g63930 PE=1 SV=1	--	--	--	--	--	K08286	1e-08	55.8	aly:ARALYDRAFT_491919	protein-serine/threonine kinase [EC:2.7.11.-]	GO:0055114//oxidation-reduction process;GO:0000186//activation of MAPKK activity	GO:0005524//ATP binding;GO:0004709//MAP kinase kinase kinase activity;GO:0032440//2-alkenal reductase [NAD(P)] activity	GO:0016021//integral to membrane;GO:0005886//plasma membrane
CL10226.Contig2_All	289	22	4.6213	10	2.2022	-1.06935	0.0804974	#N/A	7	1.4678	-1.65464	0.0184238	#N/A	gi|357167930|ref|XP_003581400.1|	191	4e-48	PREDICTED: probable leucine-rich repeat receptor-like protein kinase At5g63930-like [Brachypodium distachyon]	gi|357167929|ref|XM_003581352.1|	373	1e-101	PREDICTED: Brachypodium distachyon probable leucine-rich repeat receptor-like protein kinase At5g63930-like (LOC100833973), mRNA	sp|Q9LVP0|Y5639_ARATH	154	1e-38	Probable leucine-rich repeat receptor-like protein kinase At5g63930 OS=Arabidopsis thaliana GN=At5g63930 PE=1 SV=1	BH2504_1	49.7	1e-06	COG0515	Serine/threonine protein kinase	K00924	1e-19	92.8	aly:ARALYDRAFT_476729	[EC:2.7.1.-]	GO:0055114//oxidation-reduction process;GO:0000186//activation of MAPKK activity	GO:0005524//ATP binding;GO:0004709//MAP kinase kinase kinase activity;GO:0032440//2-alkenal reductase [NAD(P)] activity	GO:0016021//integral to membrane;GO:0005886//plasma membrane
CL10227.Contig1_All	1324	62	2.8428	26	1.2498	-1.18562	0.000767928	Down	200	9.1543	1.68714	6.10165e-17	Up	gi|357135796|ref|XP_003569494.1|	787.3	0	PREDICTED: cytochrome P450 734A6-like [Brachypodium distachyon]	gi|357135795|ref|XM_003569446.1|	1600	0	PREDICTED: Brachypodium distachyon cytochrome P450 734A6-like (LOC100843159), mRNA	sp|B9X287|C7346_ORYSJ	743	0	Cytochrome P450 734A6 OS=Oryza sativa subsp. japonica GN=CYP734A6 PE=2 SV=1	AGc2890	155	1e-37	COG2124	Cytochrome P450	K15639	6e-163	572	ath:AT2G26710	cytochrome P450, family 734, subfamily A, polypeptide 1 (PHYB activation tagged suppressor 1) [EC:1.14.-.-]	GO:0010268//brassinosteroid homeostasis;GO:0016131//brassinosteroid metabolic process;GO:0009741//response to brassinosteroid stimulus;GO:0040008//regulation of growth;GO:0009416//response to light stimulus;GO:0055114//oxidation-reduction process	GO:0009055//electron carrier activity;GO:0005506//iron ion binding;GO:0020037//heme binding;GO:0016705//oxidoreductase activity, acting on paired donors, with incorporation or reduction of molecular oxygen;GO:0008395//steroid hydroxylase activity	GO:0016021//integral to membrane
CL10227.Contig2_All	234	19	4.9292	5	1.3599	-1.85785	0.0123246	#N/A	6	1.5539	-1.66546	0.0301459	#N/A	gi|357123958|ref|XP_003563674.1|	136.3	1e-31	PREDICTED: cytochrome P450 734A4-like [Brachypodium distachyon]	gi|357123957|ref|XM_003563626.1|	246	8e-63	PREDICTED: Brachypodium distachyon cytochrome P450 734A4-like (LOC100843945), mRNA	sp|Q6Z6D6|C7342_ORYSJ	128	7e-31	Cytochrome P450 734A2 OS=Oryza sativa subsp. japonica GN=CYP734A2 PE=2 SV=1	mlr5192	48.9	2e-06	COG2124	Cytochrome P450	K15639	1e-23	106	aly:ARALYDRAFT_901457	cytochrome P450, family 734, subfamily A, polypeptide 1 (PHYB activation tagged suppressor 1) [EC:1.14.-.-]	GO:0010268//brassinosteroid homeostasis;GO:0016131//brassinosteroid metabolic process;GO:0009741//response to brassinosteroid stimulus;GO:0040008//regulation of growth;GO:0009416//response to light stimulus;GO:0055114//oxidation-reduction process	GO:0009055//electron carrier activity;GO:0005506//iron ion binding;GO:0020037//heme binding;GO:0016705//oxidoreductase activity, acting on paired donors, with incorporation or reduction of molecular oxygen;GO:0008395//steroid hydroxylase activity	GO:0016021//integral to membrane
CL10228.Contig1_All	1310	680	31.5123	186	9.0365	-1.80208	1.75676e-60	Down	530	24.518	-0.362074	9.51181e-05	#N/A	gi|357136157|ref|XP_003569672.1|	535.4	8e-151	PREDICTED: cytidine deaminase-like [Brachypodium distachyon]	gi|357136156|ref|XM_003569624.1|	1063	0	PREDICTED: Brachypodium distachyon cytidine deaminase-like (LOC100846103), mRNA	sp|Q9FPQ6|GP1_CHLRE	76.3	4e-14	Vegetative cell wall protein gp1 OS=Chlamydomonas reinhardtii GN=GP1 PE=2 SV=1	YPO1512	164	2e-40	COG0295	Cytidine deaminase	K01489	6e-152	535	bdi:100846103	cytidine deaminase [EC:3.5.4.5]	GO:0009972//cytidine deamination	GO:0004126//cytidine deaminase activity;GO:0008270//zinc ion binding	-
CL10229.Contig1_All	958	438	27.7556	527	35.0111	0.335034	0.000911987	#N/A	284	17.9653	-0.627566	8.31327e-08	#N/A	gi|326498991|dbj|BAK05986.1|	397.9	1e-109	predicted protein [Hordeum vulgare subsp. vulgare]	gi|241986455|dbj|AK333716.1|	712	0	Triticum aestivum cDNA, clone: WT008_K05, cultivar: Chinese Spring	sp|Q9S7M9|P24B2_ARATH	319	1e-87	Transmembrane emp24 domain-containing protein p24beta2 OS=Arabidopsis thaliana GN=At3g07680 PE=1 SV=1	--	--	--	--	--	--	--	--	--	--	GO:0006810//transport;GO:0030244//cellulose biosynthetic process	GO:0016760//cellulose synthase (UDP-forming) activity	GO:0016023//cytoplasmic membrane-bounded vesicle;GO:0016021//integral to membrane
CL10229.Contig2_All	235	48	12.3998	56	15.1663	0.290552	0.390389	#N/A	37	9.5415	-0.378029	0.38369	#N/A	gi|242079849|ref|XP_002444693.1|	77.8	5e-14	hypothetical protein SORBIDRAFT_07g026110 [Sorghum bicolor] >gi|241941043|gb|EES14188.1| hypothetical protein SORBIDRAFT_07g026110 [Sorghum bicolor]	gi|357159275|ref|XM_003578348.1|	190	4e-46	PREDICTED: Brachypodium distachyon uncharacterized LOC100844623 (LOC100844623), mRNA	sp|Q9S7M9|P24B2_ARATH	72.8	4e-14	Transmembrane emp24 domain-containing protein p24beta2 OS=Arabidopsis thaliana GN=At3g07680 PE=1 SV=1	--	--	--	--	--	--	--	--	--	--	GO:0034976//response to endoplasmic reticulum stress;GO:0030244//cellulose biosynthetic process;GO:0006886//intracellular protein transport	GO:0008320//protein transmembrane transporter activity;GO:0016760//cellulose synthase (UDP-forming) activity	GO:0016021//integral to membrane;GO:0030134//ER to Golgi transport vesicle;GO:0005789//endoplasmic reticulum membrane;GO:0005794//Golgi apparatus
CL1023.Contig1_All	2239	25	0.6778	12	0.3411	-0.990665	0.0791201	#N/A	23	0.6225	-0.122786	0.85308	#N/A	gi|297610648|ref|NP_001064837.2|	373.6	8e-102	Os10g0474300 [Oryza sativa Japonica Group] >gi|255679488|dbj|BAF26751.2| Os10g0474300 [Oryza sativa Japonica Group]	gi|297610647|ref|NM_001071372.2|	119	1e-23	Oryza sativa Japonica Group Os10g0474300 (Os10g0474300) mRNA, complete cds	--	--	--	--	--	--	--	--	--	--	--	--	--	--	-	-	-
CL1023.Contig2_All	2239	25	0.6778	25	0.7106	0.0681781	0.900432	#N/A	25	0.6767	-0.00234325	1.03085	#N/A	gi|16905164|gb|AAL31034.1|AC078948_18	74.7	7e-12	putative serine protease [Oryza sativa Japonica Group] >gi|31432643|gb|AAP54251.1| hypothetical protein LOC_Os10g33490 [Oryza sativa Japonica Group]	gi|297610647|ref|NM_001071372.2|	87.7	5e-14	Oryza sativa Japonica Group Os10g0474300 (Os10g0474300) mRNA, complete cds	--	--	--	--	--	--	--	--	--	--	--	--	--	--	-	-	-
CL1023.Contig3_All	2374	29	0.7416	8	0.2145	-1.78966	0.00207397	#N/A	42	1.0721	0.531726	0.242448	#N/A	gi|297610648|ref|NP_001064837.2|	373.2	1e-101	Os10g0474300 [Oryza sativa Japonica Group] >gi|255679488|dbj|BAF26751.2| Os10g0474300 [Oryza sativa Japonica Group]	gi|297610647|ref|NM_001071372.2|	119	1e-23	Oryza sativa Japonica Group Os10g0474300 (Os10g0474300) mRNA, complete cds	--	--	--	--	--	--	--	--	--	--	--	--	--	--	-	-	-
CL1023.Contig4_All	1358	3	0.1341	1	0.0469	-1.51565	0.492796	#N/A	5	0.2231	0.734381	0.65049	#N/A	gi|16905164|gb|AAL31034.1|AC078948_18	74.7	4e-12	putative serine protease [Oryza sativa Japonica Group] >gi|31432643|gb|AAP54251.1| hypothetical protein LOC_Os10g33490 [Oryza sativa Japonica Group]	gi|297610647|ref|NM_001071372.2|	87.7	3e-14	Oryza sativa Japonica Group Os10g0474300 (Os10g0474300) mRNA, complete cds	--	--	--	--	--	--	--	--	--	--	--	--	--	--	-	-	-
CL1023.Contig5_All	1394	8	0.3484	6	0.2739	-0.347095	0.736573	#N/A	14	0.6086	0.80475	0.360996	#N/A	gi|16905164|gb|AAL31034.1|AC078948_18	75.9	1e-12	putative serine protease [Oryza sativa Japonica Group] >gi|31432643|gb|AAP54251.1| hypothetical protein LOC_Os10g33490 [Oryza sativa Japonica Group]	gi|297610647|ref|NM_001071372.2|	111	2e-21	Oryza sativa Japonica Group Os10g0474300 (Os10g0474300) mRNA, complete cds	--	--	--	--	--	--	--	--	--	--	--	--	--	--	-	-	-
CL1023.Contig6_All	207	8	2.3462	1	0.3075	-2.93167	0.046579	#N/A	10	2.9276	0.319392	0.764212	#N/A	--	--	--	--	--	--	--	--	--	--	--	--	--	--	--	--	--	--	--	--	--	--	-	-	-
CL1023.Contig7_All	1213	3	0.1501	1	0.0525	-1.51553	0.492889	#N/A	5	0.2498	0.734849	0.650769	#N/A	gi|16905164|gb|AAL31034.1|AC078948_18	74.7	3e-12	putative serine protease [Oryza sativa Japonica Group] >gi|31432643|gb|AAP54251.1| hypothetical protein LOC_Os10g33490 [Oryza sativa Japonica Group]	gi|297610647|ref|NM_001071372.2|	87.7	3e-14	Oryza sativa Japonica Group Os10g0474300 (Os10g0474300) mRNA, complete cds	--	--	--	--	--	--	--	--	--	--	--	--	--	--	-	-	-
CL1023.Contig8_All	1249	12	0.5833	6	0.3057	-0.932122	0.273527	#N/A	10	0.4852	-0.265659	0.785673	#N/A	gi|16905164|gb|AAL31034.1|AC078948_18	75.9	1e-12	putative serine protease [Oryza sativa Japonica Group] >gi|31432643|gb|AAP54251.1| hypothetical protein LOC_Os10g33490 [Oryza sativa Japonica Group]	gi|297610647|ref|NM_001071372.2|	111	2e-21	Oryza sativa Japonica Group Os10g0474300 (Os10g0474300) mRNA, complete cds	--	--	--	--	--	--	--	--	--	--	--	--	--	--	-	-	-
CL10230.Contig1_All	511	20	2.376	31	3.861	0.70044	0.136843	#N/A	37	4.388	0.885029	0.0687837	#N/A	gi|326522923|dbj|BAJ88507.1|	51.2	5e-65	predicted protein [Hordeum vulgare subsp. vulgare]	gi|32128753|gb|BT009202.1|	428	1e-117	Triticum aestivum clone wle1n.pk0018.b10:fis, full insert mRNA sequence	sp|O82782|HIS4_ARATH	132	2e-36	1-(5-phosphoribosyl)-5-[(5-phosphoribosylamino)methylideneamino] imidazole-4-carboxamide isomerase, chloroplastic OS=Arabidopsis thaliana GN=HIS6 PE=2 SV=1	SPAC3F10.09	68.9	4e-12	COG0106	Phosphoribosylformimino-5-aminoimidazole carboxamide ribonucleotide (ProFAR) isomerase	K01814	2e-63	208	bdi:100845389	phosphoribosylformimino-5-aminoimidazole carboxamide ribotide isomerase [EC:5.3.1.16]	GO:0000105//histidine biosynthetic process	GO:0003949//1-(5-phosphoribosyl)-5-[(5-phosphoribosylamino)methylideneamino]imidazole-4-carboxamide isomerase activity	GO:0009507//chloroplast
CL10230.Contig2_All	1194	344	17.4903	174	9.2748	-0.915167	2.05756e-11	#N/A	253	12.841	-0.445797	0.000966309	#N/A	gi|326522923|dbj|BAJ88507.1|	558.1	1e-157	predicted protein [Hordeum vulgare subsp. vulgare]	gi|32128753|gb|BT009202.1|	1213	0	Triticum aestivum clone wle1n.pk0018.b10:fis, full insert mRNA sequence	sp|O82782|HIS4_ARATH	410	6e-115	1-(5-phosphoribosyl)-5-[(5-phosphoribosylamino)methylideneamino] imidazole-4-carboxamide isomerase, chloroplastic OS=Arabidopsis thaliana GN=HIS6 PE=2 SV=1	SPAC3F10.09	244	3e-64	COG0106	Phosphoribosylformimino-5-aminoimidazole carboxamide ribonucleotide (ProFAR) isomerase	K01814	5e-158	555	bdi:100845389	phosphoribosylformimino-5-aminoimidazole carboxamide ribotide isomerase [EC:5.3.1.16]	GO:0000105//histidine biosynthetic process;GO:0007020//microtubule nucleation	GO:0003949//1-(5-phosphoribosyl)-5-[(5-phosphoribosylamino)methylideneamino]imidazole-4-carboxamide isomerase activity	GO:0009507//chloroplast
CL10231.Contig1_All	515	63	7.4264	45	5.5612	-0.417267	0.19924	#N/A	72	8.4724	0.190108	0.608883	#N/A	gi|193848568|gb|ACF22753.1|	102.8	2e-21	hypothetical protein-1 [Brachypodium distachyon]	gi|357121041|ref|XM_003562183.1|	163	2e-37	PREDICTED: Brachypodium distachyon uncharacterized LOC100837046 (LOC100837046), mRNA	--	--	--	--	--	--	--	--	--	--	--	--	--	--	-	-	-
CL10232.Contig1_All	437	28	3.8897	25	3.641	-0.0953241	0.855713	#N/A	20	2.7735	-0.487951	0.404248	#N/A	--	--	--	--	--	--	--	--	--	--	--	--	--	--	--	--	--	--	--	--	--	--	-	-	-
CL10232.Contig2_All	430	4	0.5647	20	2.9602	2.39014	0.00160612	#N/A	15	2.114	1.90442	0.0373671	#N/A	--	--	--	--	--	--	--	--	--	--	--	--	--	--	--	--	--	--	--	--	--	--	-	-	-
CL10233.Contig1_All	702	149	12.8852	74	6.709	-0.941545	1.04827e-05	#N/A	55	4.748	-1.44032	2.8055e-10	Down	gi|210061147|gb|ACJ05654.1|	206.8	2e-52	ferritin 2A [Triticum aestivum]	gi|151419933|dbj|AK251285.1|	448	1e-123	Hordeum vulgare subsp. vulgare cDNA clone: FLbaf107d05, mRNA sequence	sp|P29036|FRI1_MAIZE	194	5e-50	Ferritin-1, chloroplastic OS=Zea mays GN=FER1 PE=1 SV=2	--	--	--	--	--	K00522	1e-52	204	bdi:100837024	ferritin heavy chain [EC:1.16.3.1]	GO:0055114//oxidation-reduction process;GO:0009409//response to cold;GO:0010039//response to iron ion;GO:0009908//flower development;GO:0006879//cellular iron ion homeostasis;GO:0009617//response to bacterium;GO:0009737//response to abscisic acid stimulus;GO:0006826//iron ion transport;GO:0048366//leaf development;GO:0010043//response to zinc ion;GO:0015979//photosynthesis;GO:0042542//response to…	GO:0008199//ferric iron binding;GO:0004322//ferroxidase activity	GO:0005739//mitochondrion;GO:0009941//chloroplast envelope;GO:0009535//chloroplast thylakoid membrane;GO:0009570//chloroplast stroma
CL10233.Contig2_All	669	145	13.1578	79	7.5156	-0.807958	0.000152145	#N/A	56	5.0727	-1.37509	2.19157e-09	Down	gi|210061147|gb|ACJ05654.1|	206.8	2e-52	ferritin 2A [Triticum aestivum]	gi|151419933|dbj|AK251285.1|	448	1e-123	Hordeum vulgare subsp. vulgare cDNA clone: FLbaf107d05, mRNA sequence	sp|P29036|FRI1_MAIZE	194	5e-50	Ferritin-1, chloroplastic OS=Zea mays GN=FER1 PE=1 SV=2	--	--	--	--	--	K00522	1e-52	204	bdi:100837024	ferritin heavy chain [EC:1.16.3.1]	GO:0055114//oxidation-reduction process;GO:0009409//response to cold;GO:0010039//response to iron ion;GO:0009908//flower development;GO:0006879//cellular iron ion homeostasis;GO:0009617//response to bacterium;GO:0009737//response to abscisic acid stimulus;GO:0006826//iron ion transport;GO:0048366//leaf development;GO:0010043//response to zinc ion;GO:0015979//photosynthesis;GO:0042542//response to…	GO:0008199//ferric iron binding;GO:0004322//ferroxidase activity	GO:0005739//mitochondrion;GO:0009941//chloroplast envelope;GO:0009535//chloroplast thylakoid membrane;GO:0009570//chloroplast stroma
CL10234.Contig1_All	312	16	3.1132	26	5.3037	0.768601	0.140973	#N/A	30	5.827	0.904355	0.100624	#N/A	gi|357125382|ref|XP_003564373.1|	99.4	1e-20	PREDICTED: uncharacterized protein LOC100827139 isoform 2 [Brachypodium distachyon]	gi|357125381|ref|XM_003564325.1|	149	2e-33	PREDICTED: Brachypodium distachyon uncharacterized LOC100827139, transcript variant 2 (LOC100827139), mRNA	sp|Q9FLQ7|FH20_ARATH	67.8	1e-12	Formin-like protein 20 OS=Arabidopsis thaliana GN=FH20 PE=2 SV=3	Rv1078	52.4	2e-07	COG1714	Predicted membrane protein/domain	K12826	2e-09	58.9	vvi:100245136	splicing factor 3A subunit 2	-	-	GO:0016023//cytoplasmic membrane-bounded vesicle
CL10235.Contig1_All	1948	1605	50.0182	815	26.6274	-0.909542	9.55774e-50	#N/A	1923	59.8235	0.258259	1.05448e-06	#N/A	gi|357140699|ref|XP_003571901.1|	773.9	0	PREDICTED: LOW QUALITY PROTEIN: shaggy-related protein kinase iota-like [Brachypodium distachyon]	gi|357140698|ref|XM_003571853.1|	1544	0	PREDICTED: Brachypodium distachyon shaggy-related protein kinase iota-like (LOC100835733), mRNA	sp|Q39011|KSG7_ARATH	679	0	Shaggy-related protein kinase eta OS=Arabidopsis thaliana GN=ASK7 PE=1 SV=2	SPAC1687.15	413	5e-115	COG0515	Serine/threonine protein kinase	K03083	0	770	zma:100283610	glycogen synthase kinase 3 beta [EC:2.7.11.26]	GO:0009825//multidimensional cell growth;GO:0009729//detection of brassinosteroid stimulus;GO:0046827//positive regulation of protein export from nucleus;GO:0042538//hyperosmotic salinity response;GO:0009965//leaf morphogenesis;GO:0006468//protein phosphorylation;GO:0009742//brassinosteroid mediated signaling pathway;GO:0009733//response to auxin stimulus	GO:0004674//protein serine/threonine kinase activity;GO:0005524//ATP binding	GO:0005829//cytosol;GO:0005886//plasma membrane
CL10235.Contig2_All	1744	1732	60.2898	594	21.6771	-1.47574	3.4931e-115	Down	1021	35.4781	-0.764985	6.38389e-41	#N/A	gi|326506600|dbj|BAJ91341.1|	791.2	0	predicted protein [Hordeum vulgare subsp. vulgare] >gi|326512090|dbj|BAJ96026.1| predicted protein [Hordeum vulgare subsp. vulgare]	gi|241984802|dbj|AK332062.1|	1752	0	Triticum aestivum cDNA, clone: WT003_A19, cultivar: Chinese Spring	sp|Q39012|KSG9_ARATH	683	0	Shaggy-related protein kinase iota OS=Arabidopsis thaliana GN=ASK9 PE=2 SV=1	SPAC1687.15	415	1e-115	COG0515	Serine/threonine protein kinase	K03083	0	742	zma:100282757	glycogen synthase kinase 3 beta [EC:2.7.11.26]	GO:0009825//multidimensional cell growth;GO:0009729//detection of brassinosteroid stimulus;GO:0046827//positive regulation of protein export from nucleus;GO:0042538//hyperosmotic salinity response;GO:0009965//leaf morphogenesis;GO:0006468//protein phosphorylation;GO:0009742//brassinosteroid mediated signaling pathway;GO:0009733//response to auxin stimulus	GO:0004674//protein serine/threonine kinase activity;GO:0005524//ATP binding	GO:0005829//cytosol;GO:0005886//plasma membrane
CL10236.Contig1_All	569	155	16.5372	51	5.7045	-1.53554	1.32149e-11	Down	83	8.8399	-0.903613	1.96604e-05	#N/A	gi|357124248|ref|XP_003563815.1|	181	9e-45	PREDICTED: U-box domain-containing protein 63-like [Brachypodium distachyon]	gi|357124247|ref|XM_003563767.1|	230	1e-57	PREDICTED: Brachypodium distachyon U-box domain-containing protein 63-like (LOC100837763), mRNA	sp|Q6DBN5|PUB62_ARATH	115	2e-26	U-box domain-containing protein 62 OS=Arabidopsis thaliana GN=PUB62 PE=2 SV=1	--	--	--	--	--	--	--	--	--	--	-	-	-
CL10236.Contig2_All	270	19	4.272	14	3.3001	-0.372402	0.557842	#N/A	22	4.9379	0.208986	0.763131	#N/A	gi|28876015|gb|AAO60024.1|	84.7	4e-16	hypothetical protein [Oryza sativa Japonica Group]	gi|357124247|ref|XM_003563767.1|	115	2e-23	PREDICTED: Brachypodium distachyon U-box domain-containing protein 63-like (LOC100837763), mRNA	sp|Q6DBN5|PUB62_ARATH	54.7	1e-08	U-box domain-containing protein 62 OS=Arabidopsis thaliana GN=PUB62 PE=2 SV=1	--	--	--	--	--	--	--	--	--	--	-	-	GO:0005634//nucleus
CL10237.Contig1_All	450	10	1.3491	4	0.5657	-1.25389	0.202803	#N/A	11	1.4814	0.134964	0.896786	#N/A	gi|323454001|gb|EGB09872.1|	51.2	5e-06	hypothetical protein AURANDRAFT_71291, partial [Aureococcus anophagefferens]	--	--	--	--	sp|Q9FPQ6|GP1_CHLRE	57	4e-09	Vegetative cell wall protein gp1 OS=Chlamydomonas reinhardtii GN=GP1 PE=2 SV=1	--	--	--	--	--	K01115	2e-07	52.8	vcn:VOLCADRAFT_99471	phospholipase D [EC:3.1.4.4]	-	-	-
CL10237.Contig2_All	309	28	5.501	18	3.7074	-0.569286	0.265953	#N/A	25	4.903	-0.166029	0.789538	#N/A	gi|302830916|ref|XP_002947024.1|	52.8	2e-06	hypothetical protein VOLCADRAFT_103253 [Volvox carteri f. nagariensis] >gi|300268068|gb|EFJ52250.1| hypothetical protein VOLCADRAFT_103253 [Volvox carteri f. nagariensis]	--	--	--	--	sp|Q9C660|PEK10_ARATH	45.4	7e-06	Proline-rich receptor-like protein kinase PERK10 OS=Arabidopsis thaliana GN=PERK10 PE=1 SV=2	--	--	--	--	--	K10848	1e-07	52.8	vcn:VOLCADRAFT_103253	DNA excision repair protein ERCC-4 [EC:3.1.-.-]	-	-	-
CL10237.Contig3_All	379	55	8.8098	7	1.1755	-2.90583	2.80261e-09	Down	15	2.3985	-1.87698	8.25671e-06	Down	gi|326493326|dbj|BAJ85124.1|	61.6	4e-09	predicted protein [Hordeum vulgare subsp. vulgare]	--	--	--	--	sp|Q7G6K7|FH3_ORYSJ	50.1	4e-07	Formin-like protein 3 OS=Oryza sativa subsp. japonica GN=FH3 PE=2 SV=2	--	--	--	--	--	--	--	--	--	--	-	-	-
CL10238.Contig1_All	1941	71	2.2206	179	5.8693	1.40224	2.49969e-12	Up	60	1.8733	-0.245368	0.496711	#N/A	gi|357119103|ref|XP_003561285.1|	196.1	0	PREDICTED: glycerol-3-phosphate dehydrogenase [NAD(P)+]-like [Brachypodium distachyon]	gi|357119102|ref|XM_003561237.1|	1102	0	PREDICTED: Brachypodium distachyon glycerol-3-phosphate dehydrogenase [NAD(P)+]-like (LOC100833649), mRNA	sp|Q8H2J9|GPDA_ORYSJ	268	0	Glycerol-3-phosphate dehydrogenase [NAD(+)], chloroplastic OS=Oryza sativa subsp. japonica GN=Os07g0229800 PE=2 SV=3	SA1306	102	6e-49	COG0240	Glycerol-3-phosphate dehydrogenase	K00006	4e-20	67	cme:CMD113C	glycerol-3-phosphate dehydrogenase (NAD+) [EC:1.1.1.8]	GO:0055114//oxidation-reduction process;GO:0045017//glycerolipid biosynthetic process;GO:0048573//photoperiodism, flowering;GO:0019243//methylglyoxal catabolic process to D-lactate;GO:0005975//carbohydrate metabolic process;GO:0009627//systemic acquired resistance;GO:0046168//glycerol-3-phosphate catabolic process;GO:0017001//antibiotic catabolic process;GO:0048653//anther development	GO:0008800//beta-lactamase activity;GO:0051287//NAD binding;GO:0008270//zinc ion binding;GO:0004367//glycerol-3-phosphate dehydrogenase [NAD+] activity;GO:0047952//glycerol-3-phosphate dehydrogenase [NAD(P)+] activity;GO:0004416//hydroxyacylglutathione hydrolase activity	GO:0009331//glycerol-3-phosphate dehydrogenase complex;GO:0005739//mitochondrion;GO:0009941//chloroplast envelope
CL10238.Contig2_All	1820	85	2.8352	178	6.2246	1.13453	4.52252e-09	Up	71	2.3641	-0.262159	0.412979	#N/A	gi|357119103|ref|XP_003561285.1|	273.9	0	PREDICTED: glycerol-3-phosphate dehydrogenase [NAD(P)+]-like [Brachypodium distachyon]	gi|357119102|ref|XM_003561237.1|	1574	0	PREDICTED: Brachypodium distachyon glycerol-3-phosphate dehydrogenase [NAD(P)+]-like (LOC100833649), mRNA	sp|Q8H2J9|GPDA_ORYSJ	459	0	Glycerol-3-phosphate dehydrogenase [NAD(+)], chloroplastic OS=Oryza sativa subsp. japonica GN=Os07g0229800 PE=2 SV=3	SA1306	181	4e-53	COG0240	Glycerol-3-phosphate dehydrogenase	K00006	6e-24	88.6	sbi:SORBI_03g047310	glycerol-3-phosphate dehydrogenase (NAD+) [EC:1.1.1.8]	GO:0055114//oxidation-reduction process;GO:0045017//glycerolipid biosynthetic process;GO:0048573//photoperiodism, flowering;GO:0019243//methylglyoxal catabolic process to D-lactate;GO:0005975//carbohydrate metabolic process;GO:0009627//systemic acquired resistance;GO:0046168//glycerol-3-phosphate catabolic process;GO:0017001//antibiotic catabolic process;GO:0048653//anther development	GO:0008800//beta-lactamase activity;GO:0051287//NAD binding;GO:0008270//zinc ion binding;GO:0004367//glycerol-3-phosphate dehydrogenase [NAD+] activity;GO:0047952//glycerol-3-phosphate dehydrogenase [NAD(P)+] activity;GO:0004416//hydroxyacylglutathione hydrolase activity	GO:0009331//glycerol-3-phosphate dehydrogenase complex;GO:0005739//mitochondrion;GO:0009941//chloroplast envelope
CL10239.Contig1_All	2043	234	6.9533	86	2.6791	-1.37595	1.20809e-14	Down	328	9.7294	0.484653	0.000459213	#N/A	gi|357128153|ref|XP_003565740.1|	1045	0	PREDICTED: probable inactive receptor kinase At4g23740-like [Brachypodium distachyon]	gi|357128152|ref|XM_003565692.1|	1396	0	PREDICTED: Brachypodium distachyon probable inactive receptor kinase At4g23740-like (LOC100844159), mRNA	sp|Q9SUQ3|Y4374_ARATH	615	2e-176	Probable inactive receptor kinase At4g23740 OS=Arabidopsis thaliana GN=At4g23740 PE=1 SV=1	SPBC28F2.12	79	3e-14	COG0086	DNA-directed RNA polymerase, beta' subunit/160 kD subunit	K10576	1e-76	286	vvi:100250088	ubiquitin-conjugating enzyme E2 H [EC:6.3.2.19]	GO:0006468//protein phosphorylation	GO:0004672//protein kinase activity;GO:0005524//ATP binding	GO:0016023//cytoplasmic membrane-bounded vesicle;GO:0016020//membrane
CL10239.Contig2_All	395	20	3.0738	9	1.4501	-1.08387	0.0937345	#N/A	30	4.6026	0.582426	0.295824	#N/A	gi|326496292|dbj|BAJ94608.1|	201.4	3e-51	predicted protein [Hordeum vulgare subsp. vulgare] >gi|326506182|dbj|BAJ86409.1| predicted protein [Hordeum vulgare subsp. vulgare]	gi|115435375|ref|NM_001048981.1|	206	1e-50	Oryza sativa Japonica Group Os01g0223600 (Os01g0223600) mRNA, partial cds	sp|Q9C9Y8|Y3868_ARATH	92.4	7e-20	Probable inactive receptor kinase At3g08680 OS=Arabidopsis thaliana GN=At3g08680 PE=1 SV=1	DR2133	48.5	3e-06	COG4372	Uncharacterized protein conserved in bacteria with the myosin-like domain	K13416	3e-12	68.2	rcu:RCOM_1534760	brassinosteroid insensitive 1-associated receptor kinase 1 [EC:2.7.10.1 2.7.11.1]	GO:0006468//protein phosphorylation	GO:0004672//protein kinase activity;GO:0005524//ATP binding	GO:0016023//cytoplasmic membrane-bounded vesicle;GO:0016020//membrane
CL1024.Contig1_All	772	22	1.73	24	1.9786	0.193708	0.716979	#N/A	17	1.3345	-0.374473	0.587547	#N/A	gi|326519216|dbj|BAJ96607.1|	352.8	3e-96	predicted protein [Hordeum vulgare subsp. vulgare] >gi|326521222|dbj|BAJ96814.1| predicted protein [Hordeum vulgare subsp. vulgare]	gi|357162761|ref|XM_003579467.1|	278	8e-72	PREDICTED: Brachypodium distachyon serine/threonine-protein kinase CTR1-like (LOC100826091), mRNA	--	--	--	--	--	--	--	--	--	--	--	--	--	--	GO:0006468//protein phosphorylation	GO:0016597//amino acid binding;GO:0005524//ATP binding;GO:0004674//protein serine/threonine kinase activity	-
CL1024.Contig2_All	2093	415	12.0371	301	9.1529	-0.395187	0.000802059	#N/A	654	18.9361	0.653651	4.15037e-12	#N/A	gi|326519216|dbj|BAJ96607.1|	861.3	0	predicted protein [Hordeum vulgare subsp. vulgare] >gi|326521222|dbj|BAJ96814.1| predicted protein [Hordeum vulgare subsp. vulgare]	gi|357162761|ref|XM_003579467.1|	1174	0	PREDICTED: Brachypodium distachyon serine/threonine-protein kinase CTR1-like (LOC100826091), mRNA	sp|Q2MHE4|HT1_ARATH	221	2e-57	Serine/threonine-protein kinase HT1 OS=Arabidopsis thaliana GN=HT1 PE=1 SV=1	YAR019c	117	1e-25	COG0515	Serine/threonine protein kinase	K04424	8e-49	193	aly:ARALYDRAFT_909157	sterile alpha motif and leucine zipper containing kinase AZK [EC:2.7.11.25]	GO:0006468//protein phosphorylation	GO:0016597//amino acid binding;GO:0005524//ATP binding;GO:0004674//protein serine/threonine kinase activity	-
CL10240.Contig1_All	443	16	2.1926	13	1.8677	-0.23138	0.738422	#N/A	13	1.7784	-0.302063	0.715412	#N/A	gi|195609076|gb|ACG26368.1|	102.8	1e-21	SRC2 [Zea mays]	gi|241988259|dbj|AK335517.1|	97.6	9e-18	Triticum aestivum cDNA, clone: WT013_B14, cultivar: Chinese Spring	sp|Q9CAL8|PEK13_ARATH	47.8	3e-06	Proline-rich receptor-like protein kinase PERK13 OS=Arabidopsis thaliana GN=PERK13 PE=2 SV=1	--	--	--	--	--	K01115	9e-06	47.4	vcn:VOLCADRAFT_99471	phospholipase D [EC:3.1.4.4]	-	-	-
CL10240.Contig2_All	345	60	10.5578	56	10.3307	-0.0313712	0.934282	#N/A	50	8.7828	-0.265556	0.501515	#N/A	gi|115477851|ref|NP_001062521.1|	86.3	1e-16	Os08g0562600 [Oryza sativa Japonica Group] >gi|113624490|dbj|BAF24435.1| Os08g0562600 [Oryza sativa Japonica Group]	gi|241988259|dbj|AK335517.1|	93.7	1e-16	Triticum aestivum cDNA, clone: WT013_B14, cultivar: Chinese Spring	--	--	--	--	--	--	--	--	--	--	--	--	--	--	-	-	-
CL10240.Contig3_All	802	49	3.7091	30	2.3807	-0.639683	0.0895971	#N/A	66	4.9871	0.427132	0.23081	#N/A	gi|195641696|gb|ACG40316.1|	234.2	1e-60	SRC2 [Zea mays]	gi|241988259|dbj|AK335517.1|	174	9e-41	Triticum aestivum cDNA, clone: WT013_B14, cultivar: Chinese Spring	sp|Q9SRR0|PEX13_ARATH	63.9	1e-10	Peroxisomal membrane protein 13 OS=Arabidopsis thaliana GN=PEX13 PE=1 SV=1	RSc2303	54.3	2e-07	COG4796	Type II secretory pathway, component HofQ	K13210	1e-11	68.2	cre:CHLREDRAFT_182403	far upstream element-binding protein	-	-	-
CL10241.Contig1_All	1273	107	5.1027	85	4.2496	-0.263934	0.282602	#N/A	82	3.9036	-0.386456	0.150778	#N/A	gi|357164014|ref|XP_003579921.1|	541.2	1e-152	PREDICTED: UBA and UBX domain-containing protein At4g15410-like [Brachypodium distachyon]	gi|151419153|dbj|AK250504.1|	1308	0	Hordeum vulgare subsp. vulgare cDNA clone: FLbaf74h04, mRNA sequence	sp|Q7Y175|UBAX1_ARATH	328	4e-90	UBA and UBX domain-containing protein At4g15410 OS=Arabidopsis thaliana GN=At4g15410 PE=2 SV=1	--	--	--	--	--	K14012	1e-153	541	bdi:100827538	UBX domain-containing protein 1	-	-	GO:0005634//nucleus
CL10241.Contig2_All	1228	61	3.0156	52	2.695	-0.16216	0.632826	#N/A	50	2.4675	-0.289395	0.450791	#N/A	gi|357164014|ref|XP_003579921.1|	541.2	1e-152	PREDICTED: UBA and UBX domain-containing protein At4g15410-like [Brachypodium distachyon]	gi|151419153|dbj|AK250504.1|	1304	0	Hordeum vulgare subsp. vulgare cDNA clone: FLbaf74h04, mRNA sequence	sp|Q7Y175|UBAX1_ARATH	328	4e-90	UBA and UBX domain-containing protein At4g15410 OS=Arabidopsis thaliana GN=At4g15410 PE=2 SV=1	--	--	--	--	--	K14012	1e-153	541	bdi:100827538	UBX domain-containing protein 1	-	-	GO:0005634//nucleus
CL10242.Contig1_All	720	60	5.059	48	4.243	-0.253768	0.453021	#N/A	68	5.7234	0.17802	0.645034	#N/A	gi|357113266|ref|XP_003558425.1|	299.3	3e-80	PREDICTED: DNA polymerase I-like [Brachypodium distachyon]	gi|357113265|ref|XM_003558377.1|	511	1e-142	PREDICTED: Brachypodium distachyon DNA polymerase I-like (LOC100837000), mRNA	--	--	--	--	RC1206_1	64.7	1e-10	COG0258	5'-3' exonuclease (including N-terminal domain of PolI)	--	--	--	--	--	GO:0008152//metabolic process	GO:0008409//5'-3' exonuclease activity;GO:0003677//DNA binding	GO:0005739//mitochondrion;GO:0005634//nucleus
CL10242.Contig2_All	1765	266	9.1491	147	5.3007	-0.787447	3.24496e-07	#N/A	227	7.794	-0.231266	0.165618	#N/A	gi|357113266|ref|XP_003558425.1|	755.7	0	PREDICTED: DNA polymerase I-like [Brachypodium distachyon]	gi|357113265|ref|XM_003558377.1|	1721	0	PREDICTED: Brachypodium distachyon DNA polymerase I-like (LOC100837000), mRNA	--	--	--	--	TM1619_1	159	1e-38	COG0258	5'-3' exonuclease (including N-terminal domain of PolI)	K02335	4e-35	147	cme:CMT462C	DNA polymerase I [EC:2.7.7.7]	GO:0008152//metabolic process	GO:0008409//5'-3' exonuclease activity;GO:0003677//DNA binding	GO:0005739//mitochondrion;GO:0005634//nucleus
CL10243.Contig1_All	283	7	1.5016	8	1.7991	0.260775	0.787349	#N/A	6	1.2848	-0.224957	0.86502	#N/A	--	--	--	--	--	--	--	--	--	--	--	--	--	--	--	--	--	--	--	--	--	--	-	-	-
CL10243.Contig2_All	462	18	2.3652	19	2.6174	0.146172	0.805009	#N/A	41	5.378	1.18511	0.0106478	#N/A	--	--	--	--	--	--	--	--	--	--	--	--	--	--	--	--	--	--	--	--	--	--	-	-	-
CL10244.Contig1_All	547	411	45.6139	124	14.4276	-1.66064	6.77309e-33	Down	144	15.9535	-1.5156	1.67088e-29	Down	gi|357163958|ref|XP_003579903.1|	92.4	4e-18	PREDICTED: uncharacterized protein LOC100821668 [Brachypodium distachyon]	gi|357163957|ref|XM_003579855.1|	244	8e-62	PREDICTED: Brachypodium distachyon uncharacterized LOC100821668 (LOC100821668), mRNA	--	--	--	--	--	--	--	--	--	--	--	--	--	--	-	-	-
CL10244.Contig2_All	560	144	15.6105	48	5.4552	-1.51681	1.15124e-10	Down	62	6.7094	-1.21826	7.58715e-08	Down	gi|357163958|ref|XP_003579903.1|	92.4	4e-18	PREDICTED: uncharacterized protein LOC100821668 [Brachypodium distachyon]	gi|357163957|ref|XM_003579855.1|	244	8e-62	PREDICTED: Brachypodium distachyon uncharacterized LOC100821668 (LOC100821668), mRNA	--	--	--	--	--	--	--	--	--	--	--	--	--	--	-	-	-
CL10245.Contig1_All	1565	129	5.004	132	5.3681	0.10133	0.646556	#N/A	137	5.305	0.084271	0.751144	#N/A	gi|357160014|ref|XP_003578629.1|	550.8	2e-155	PREDICTED: probable protein phosphatase 2C 70-like [Brachypodium distachyon]	gi|357160013|ref|XM_003578581.1|	638	1e-180	PREDICTED: Brachypodium distachyon probable protein phosphatase 2C 70-like (LOC100838530), mRNA	sp|Q653S3|P2C70_ORYSJ	530	9e-151	Probable protein phosphatase 2C 70 OS=Oryza sativa subsp. japonica GN=Os09g0558000 PE=2 SV=2	SPCC1223.11	228	2e-59	COG0631	Serine/threonine protein phosphatase	K01090	4e-129	459	rcu:RCOM_0920800	protein phosphatase [EC:3.1.3.16]	GO:0006470//protein dephosphorylation	GO:0046872//metal ion binding;GO:0004722//protein serine/threonine phosphatase activity	-
CL10245.Contig2_All	1465	155	6.423	87	3.7796	-0.765014	0.000189372	#N/A	113	4.6744	-0.458466	0.0319822	#N/A	gi|357160014|ref|XP_003578629.1|	554.3	1e-156	PREDICTED: probable protein phosphatase 2C 70-like [Brachypodium distachyon]	gi|357160013|ref|XM_003578581.1|	654	0	PREDICTED: Brachypodium distachyon probable protein phosphatase 2C 70-like (LOC100838530), mRNA	sp|Q653S3|P2C70_ORYSJ	531	5e-151	Probable protein phosphatase 2C 70 OS=Oryza sativa subsp. japonica GN=Os09g0558000 PE=2 SV=2	SPCC1223.11	229	1e-59	COG0631	Serine/threonine protein phosphatase	K01090	2e-129	461	vvi:100261065	protein phosphatase [EC:3.1.3.16]	GO:0006470//protein dephosphorylation	GO:0046872//metal ion binding;GO:0004722//protein serine/threonine phosphatase activity	-
CL10245.Contig3_All	239	14	3.5561	13	3.4618	-0.0387735	0.961628	#N/A	24	6.0855	0.77508	0.220502	#N/A	--	--	--	--	gi|357160013|ref|XM_003578581.1|	89.7	1e-15	PREDICTED: Brachypodium distachyon probable protein phosphatase 2C 70-like (LOC100838530), mRNA	--	--	--	--	--	--	--	--	--	--	--	--	--	--	-	-	-
CL10246.Contig1_All	1090	68	3.7873	133	7.7658	1.03596	3.42125e-06	Up	172	9.5628	1.33626	1.48525e-10	Up	--	--	--	--	--	--	--	--	--	--	--	--	--	--	--	--	--	--	--	--	--	--	-	-	-
CL10247.Contig1_All	542	6	0.672	19	2.2311	1.73122	0.0136941	#N/A	6	0.6709	-0.00236349	1.01929	#N/A	gi|357122297|ref|XP_003562852.1|	154.8	7e-89	PREDICTED: CMP-sialic acid transporter-like [Brachypodium distachyon]	gi|357122296|ref|XM_003562804.1|	394	1e-107	PREDICTED: Brachypodium distachyon CMP-sialic acid transporter-like (LOC100823352), mRNA	sp|F4JN00|CSTR4_ARATH	147	2e-70	CMP-sialic acid transporter 4 OS=Arabidopsis thaliana GN=At4g35335 PE=2 SV=1	--	--	--	--	--	K15272	7e-90	194	bdi:100823352	solute carrier family 35 (UDP-sugar transporter), member A1/2/3	GO:0015780//nucleotide-sugar transport;GO:0008643//carbohydrate transport	GO:0005338//nucleotide-sugar transmembrane transporter activity;GO:0005351//sugar:hydrogen symporter activity	GO:0000139//Golgi membrane;GO:0016021//integral to membrane
CL10247.Contig2_All	775	58	4.5433	43	3.5312	-0.363582	0.285937	#N/A	67	5.2391	0.205578	0.589249	#N/A	gi|357122297|ref|XP_003562852.1|	447.6	1e-124	PREDICTED: CMP-sialic acid transporter-like [Brachypodium distachyon]	gi|357122296|ref|XM_003562804.1|	1005	0	PREDICTED: Brachypodium distachyon CMP-sialic acid transporter-like (LOC100823352), mRNA	sp|F4JN00|CSTR4_ARATH	359	1e-99	CMP-sialic acid transporter 4 OS=Arabidopsis thaliana GN=At4g35335 PE=2 SV=1	SPCC1795.03	78.6	1e-14	COG0697	Permeases of the drug/metabolite transporter (DMT) superfamily	K15272	8e-126	447	bdi:100823352	solute carrier family 35 (UDP-sugar transporter), member A1/2/3	GO:0055085//transmembrane transport;GO:0006007//glucose catabolic process;GO:0008643//carbohydrate transport;GO:0015780//nucleotide-sugar transport	GO:0005351//sugar:hydrogen symporter activity;GO:0005338//nucleotide-sugar transmembrane transporter activity	GO:0016021//integral to membrane;GO:0000139//Golgi membrane;GO:0005768//endosome;GO:0005802//trans-Golgi network;GO:0005886//plasma membrane
CL10248.Contig1_All	282	22	4.736	34	7.6734	0.696197	0.119777	#N/A	33	7.0916	0.582442	0.267191	#N/A	--	--	--	--	gi|326529014|dbj|AK369700.1|	145	3e-32	Hordeum vulgare subsp. vulgare mRNA for predicted protein, complete cds, clone: NIASHv2096B03	--	--	--	--	--	--	--	--	--	--	--	--	--	--	-	-	-
CL10248.Contig2_All	269	17	3.8365	28	6.6247	0.788064	0.116024	#N/A	13	2.9287	-0.38953	0.628031	#N/A	gi|357142750|ref|XP_003572680.1|	86.7	1e-16	PREDICTED: uncharacterized protein LOC100825014 [Brachypodium distachyon]	gi|297599527|ref|NM_001053847.2|	81.8	3e-13	Oryza sativa Japonica Group Os02g0595300 (Os02g0595300) mRNA, complete cds	--	--	--	--	--	--	--	--	--	--	--	--	--	--	-	-	-
CL10249.Contig1_All	683	58	5.1552	100	9.3184	0.854054	0.000773292	#N/A	159	14.1077	1.45238	4.91208e-11	Up	gi|326500858|dbj|BAJ95095.1|	351.3	7e-96	predicted protein [Hordeum vulgare subsp. vulgare]	gi|357131115|ref|XM_003567140.1|	603	1e-169	PREDICTED: Brachypodium distachyon uncharacterized LOC100821396 (LOC100821396), mRNA	sp|Q9S972|SD16_ARATH	230	5e-61	Receptor-like serine/threonine-protein kinase SD1-6 OS=Arabidopsis thaliana GN=SD16 PE=1 SV=2	BH2504_1	69.3	5e-12	COG0515	Serine/threonine protein kinase	K13430	1e-25	114	sbi:SORBI_04g020990	serine/threonine-protein kinase PBS1 [EC:2.7.11.1]	GO:0046777//protein autophosphorylation;GO:0034613//cellular protein localization;GO:0048544//recognition of pollen	GO:0004674//protein serine/threonine kinase activity;GO:0005524//ATP binding	GO:0005829//cytosol;GO:0016023//cytoplasmic membrane-bounded vesicle;GO:0005773//vacuole;GO:0005634//nucleus;GO:0005886//plasma membrane
CL10249.Contig2_All	353	11	1.8917	7	1.2621	-0.583857	0.502312	#N/A	21	3.6052	0.930396	0.173534	#N/A	gi|326500858|dbj|BAJ95095.1|	187.6	5e-47	predicted protein [Hordeum vulgare subsp. vulgare]	gi|357131115|ref|XM_003567140.1|	244	5e-62	PREDICTED: Brachypodium distachyon uncharacterized LOC100821396 (LOC100821396), mRNA	sp|O81905|SD18_ARATH	126	3e-30	Receptor-like serine/threonine-protein kinase SD1-8 OS=Arabidopsis thaliana GN=SD18 PE=1 SV=1	BH2504_1	58.2	4e-09	COG0515	Serine/threonine protein kinase	K00924	1e-14	76.3	ath:AT4G35600	[EC:2.7.1.-]	GO:0016310//phosphorylation	GO:0016301//kinase activity	GO:0016023//cytoplasmic membrane-bounded vesicle
CL1025.Contig1_All	202	1	0.3005	5	1.5754	2.39028	0.16426	#N/A	11	3.3001	3.45707	0.0131269	#N/A	gi|222628586|gb|EEE60718.1|	83.6	1e-15	hypothetical protein OsJ_14225 [Oryza sativa Japonica Group]	--	--	--	--	sp|Q9SA25|WAKLG_ARATH	47	3e-06	Wall-associated receptor kinase-like 8 OS=Arabidopsis thaliana GN=WAKL8 PE=2 SV=1	--	--	--	--	--	--	--	--	--	--	-	GO:0030247//polysaccharide binding;GO:0043167//ion binding;GO:0004672//protein kinase activity;GO:0000166//nucleotide binding	GO:0016023//cytoplasmic membrane-bounded vesicle;GO:0005739//mitochondrion
CL10250.Contig1_All	1239	562	27.5364	297	15.2562	-0.851944	3.94984e-16	#N/A	3646	178.331	2.69514	0	Up	gi|326491193|dbj|BAK05696.1|	500.7	2e-140	predicted protein [Hordeum vulgare subsp. vulgare]	gi|357115977|ref|XM_003559714.1|	884	0	PREDICTED: Brachypodium distachyon uncharacterized LOC100844215 (LOC100844215), mRNA	--	--	--	--	--	--	--	--	--	--	--	--	--	--	-	-	-
CL10251.Contig1_All	299	1	0.203	7	1.49	2.87576	0.0569344	#N/A	1	0.2027	-0.00213364	1.00001	#N/A	gi|326517218|dbj|BAJ99975.1|	163.3	1e-39	predicted protein [Hordeum vulgare subsp. vulgare]	gi|242374206|emb|FP100922.1|	347	4e-93	Phyllostachys edulis cDNA clone: bphylf060k12, full insert sequence	--	--	--	--	--	--	--	--	--	--	--	--	--	--	-	-	GO:0005634//nucleus;GO:0005739//mitochondrion;GO:0005783//endoplasmic reticulum
CL10251.Contig2_All	1247	139	6.7669	156	7.9619	0.234618	0.228702	#N/A	178	8.6504	0.354272	0.079128	#N/A	gi|326517218|dbj|BAJ99975.1|	682.9	0	predicted protein [Hordeum vulgare subsp. vulgare]	gi|357134339|ref|XM_003568727.1|	1298	0	PREDICTED: Brachypodium distachyon uncharacterized LOC100830013 (LOC100830013), mRNA	--	--	--	--	--	--	--	--	--	--	--	--	--	--	-	-	GO:0005634//nucleus;GO:0005739//mitochondrion;GO:0005783//endoplasmic reticulum
CL10252.Contig1_All	337	0	0	43	8.1208	12.9874	3.56966e-13	Up	0	0	#N/A	#N/A	#N/A	--	--	--	--	gi|241985800|dbj|AK333061.1|	95.6	3e-17	Triticum aestivum cDNA, clone: WT005_I20, cultivar: Chinese Spring	--	--	--	--	--	--	--	--	--	--	--	--	--	--	-	-	-
CL10252.Contig2_All	376	0	0	53	8.9712	13.1311	3.29062e-16	Up	0	0	#N/A	#N/A	#N/A	--	--	--	--	gi|241985800|dbj|AK333061.1|	95.6	3e-17	Triticum aestivum cDNA, clone: WT005_I20, cultivar: Chinese Spring	--	--	--	--	--	--	--	--	--	--	--	--	--	--	-	-	-
CL10253.Contig1_All	336	3	0.542	7	1.3259	1.29061	0.269816	#N/A	5	0.9018	0.734515	0.64936	#N/A	--	--	--	--	--	--	--	--	--	--	--	--	--	--	--	--	--	--	--	--	--	--	-	-	-
CL10253.Contig2_All	604	4	0.402	29	3.0558	2.92628	1.3498e-05	Up	17	1.7057	2.0851	0.0160464	#N/A	--	--	--	--	--	--	--	--	--	--	--	--	--	--	--	--	--	--	--	--	--	--	-	-	-
CL10254.Contig1_All	1266	173	8.2957	303	15.2324	0.876708	5.52928e-10	#N/A	233	11.1533	0.427035	0.0118198	#N/A	gi|125528042|gb|EAY76156.1|	412.5	7e-114	hypothetical protein OsI_04089 [Oryza sativa Indica Group]	gi|357125445|ref|XM_003564357.1|	607	1e-170	PREDICTED: Brachypodium distachyon uncharacterized LOC100837055 (LOC100837055), mRNA	sp|Q9FPQ6|GP1_CHLRE	120	2e-27	Vegetative cell wall protein gp1 OS=Chlamydomonas reinhardtii GN=GP1 PE=2 SV=1	SPBC28F2.12	96.7	8e-20	COG0086	DNA-directed RNA polymerase, beta' subunit/160 kD subunit	K01115	6e-24	110	vcn:VOLCADRAFT_99471	phospholipase D [EC:3.1.4.4]	-	-	GO:0016020//membrane
CL10254.Contig2_All	1589	176	6.7241	194	7.7703	0.208629	0.230727	#N/A	138	5.263	-0.353456	0.0816192	#N/A	gi|125528042|gb|EAY76156.1|	416	9e-115	hypothetical protein OsI_04089 [Oryza sativa Indica Group]	gi|357125445|ref|XM_003564357.1|	628	1e-177	PREDICTED: Brachypodium distachyon uncharacterized LOC100837055 (LOC100837055), mRNA	sp|Q9SN46|LRX5_ARATH	136	4e-32	Leucine-rich repeat extensin-like protein 5 OS=Arabidopsis thaliana GN=LRX5 PE=2 SV=2	SPBC28F2.12	100	9e-21	COG0086	DNA-directed RNA polymerase, beta' subunit/160 kD subunit	K01115	2e-27	122	vcn:VOLCADRAFT_99471	phospholipase D [EC:3.1.4.4]	-	-	GO:0016020//membrane
CL10255.Contig1_All	388	7	1.0952	14	2.2964	1.06818	0.160676	#N/A	18	2.8114	1.36009	0.0781377	#N/A	--	--	--	--	--	--	--	--	--	--	--	--	--	--	--	--	--	--	--	--	--	--	-	-	-
CL10255.Contig2_All	250	2	0.4857	4	1.0183	1.06803	0.501537	#N/A	2	0.4848	-0.00267579	1.00525	#N/A	--	--	--	--	--	--	--	--	--	--	--	--	--	--	--	--	--	--	--	--	--	--	-	-	-
CL10256.Contig1_All	2118	1466	42.0194	1183	35.5483	-0.241275	6.56008e-05	#N/A	1213	34.7069	-0.275833	6.65132e-06	#N/A	gi|326494028|dbj|BAJ85476.1|	987.6	0	predicted protein [Hordeum vulgare subsp. vulgare]	gi|357161309|ref|XM_003579001.1|	1641	0	PREDICTED: Brachypodium distachyon uncharacterized LOC100836401 (LOC100836401), mRNA	sp|Q9FFW5|PERK8_ARATH	57	4e-08	Proline-rich receptor-like protein kinase PERK8 OS=Arabidopsis thaliana GN=PERK8 PE=1 SV=1	AF0367	53.1	2e-06	COG0477	Permeases of the major facilitator superfamily	K03006	2e-07	56.2	bdi:100841250	DNA-directed RNA polymerase II subunit RPB1 [EC:2.7.7.6]	GO:0009651//response to salt stress	-	GO:0016020//membrane
CL10257.Contig1_All	791	78	5.9863	69	5.5518	-0.108709	0.718235	#N/A	46	3.5242	-0.764369	0.0145741	#N/A	gi|222622030|gb|EEE56162.1|	63.9	3e-09	hypothetical protein OsJ_05065 [Oryza sativa Japonica Group]	--	--	--	--	--	--	--	--	RSp0884	49.3	7e-06	COG1674	DNA segregation ATPase FtsK/SpoIIIE and related proteins	--	--	--	--	--	-	-	-
CL10257.Contig2_All	1144	155	8.2252	91	5.0626	-0.700172	0.000577269	#N/A	126	6.6746	-0.301369	0.174212	#N/A	gi|222622030|gb|EEE56162.1|	116.3	9e-25	hypothetical protein OsJ_05065 [Oryza sativa Japonica Group]	gi|41052917|dbj|AP004752.3|	67.9	2e-08	Oryza sativa Japonica Group genomic DNA, chromosome 2, PAC clone:P0501G04	--	--	--	--	XF1267	54.7	3e-07	COG5297	Cellobiohydrolase A (1,4-beta-cellobiosidase A)	--	--	--	--	--	-	-	-
CL10258.Contig1_All	458	2	0.2651	21	2.9182	3.46047	7.88392e-05	Up	3	0.397	0.582602	0.792648	#N/A	gi|302839350|ref|XP_002951232.1|	33.9	6e-06	hypothetical protein VOLCADRAFT_61191 [Volvox carteri f. nagariensis] >gi|300263561|gb|EFJ47761.1| hypothetical protein VOLCADRAFT_61191 [Volvox carteri f. nagariensis]	--	--	--	--	sp|Q9T0K5|LRX3_ARATH	37.7	1e-08	Leucine-rich repeat extensin-like protein 3 OS=Arabidopsis thaliana GN=LRX3 PE=1 SV=1	--	--	--	--	--	K01115	6e-08	41.2	vcn:VOLCADRAFT_99471	phospholipase D [EC:3.1.4.4]	-	-	-
CL10258.Contig2_All	480	9	1.1383	18	2.3867	1.06814	0.105617	#N/A	16	2.02	0.827474	0.30588	#N/A	gi|21992|emb|CAA46283.1|	35.8	1e-08	extensin [Volvox carteri]	gi|357120954|ref|XM_003562141.1|	58	9e-06	PREDICTED: Brachypodium distachyon mitochondrial inner membrane protein OXA1-like (LOC100821785), mRNA	sp|Q9SX31|PERK9_ARATH	37.7	4e-07	Proline-rich receptor-like protein kinase PERK9 OS=Arabidopsis thaliana GN=PERK9 PE=2 SV=1	--	--	--	--	--	K01115	5e-07	36.2	vcn:VOLCADRAFT_99471	phospholipase D [EC:3.1.4.4]	-	-	-
CL10259.Contig1_All	1811	989	33.1528	920	32.3318	-0.0361769	0.660157	#N/A	966	32.3251	-0.0364759	0.711877	#N/A	gi|357144262|ref|XP_003573229.1|	743	0	PREDICTED: putative G3BP-like protein-like [Brachypodium distachyon]	gi|151418658|dbj|AK250009.1|	1178	0	Hordeum vulgare subsp. vulgare cDNA clone: FLbaf65n12, mRNA sequence	sp|Q9SJA6|RZ22A_ARATH	72	1e-12	Serine/arginine-rich splicing factor RSZ22A OS=Arabidopsis thaliana GN=RSZ22A PE=1 SV=1	SPAC140.02	60.1	1e-08	COG0724	RNA-binding proteins (RRM domain)	K12890	7e-12	70.9	cre:CHLREDRAFT_195849	splicing factor, arginine/serine-rich 1/9	GO:0006810//transport	GO:0003676//nucleic acid binding;GO:0000166//nucleotide binding	GO:0005622//intracellular
CL1026.Contig1_All	619	41	4.021	122	12.5438	1.64135	1.02938e-10	Up	34	3.3287	-0.272595	0.58031	#N/A	gi|224072469|ref|XP_002303747.1|	77.4	1e-13	predicted protein [Populus trichocarpa] >gi|222841179|gb|EEE78726.1| predicted protein [Populus trichocarpa]	--	--	--	--	sp|Q8LG98|OTUBL_ARATH	72	2e-13	Ubiquitin thioesterase otubain-like OS=Arabidopsis thaliana GN=At1g28120 PE=2 SV=2	--	--	--	--	--	K09602	2e-14	77.4	pop:POPTR_830917	ubiquitin thioesterase protein OTUB1 [EC:3.4.-.-]	-	-	-
CL1026.Contig2_All	390	24	3.7358	60	9.7915	1.39011	0.000102587	Up	11	1.7093	-1.12801	0.0763941	#N/A	gi|224072469|ref|XP_002303747.1|	72.8	1e-12	predicted protein [Populus trichocarpa] >gi|222841179|gb|EEE78726.1| predicted protein [Populus trichocarpa]	--	--	--	--	sp|Q8LG98|OTUBL_ARATH	67.8	2e-12	Ubiquitin thioesterase otubain-like OS=Arabidopsis thaliana GN=At1g28120 PE=2 SV=2	--	--	--	--	--	K09602	1e-13	72.8	pop:POPTR_830917	ubiquitin thioesterase protein OTUB1 [EC:3.4.-.-]	-	-	-
CL10260.Contig1_All	527	29	3.3406	35	4.2269	0.339493	0.434781	#N/A	9	1.0349	-1.69062	0.00464171	#N/A	gi|326512822|dbj|BAK03318.1|	300.4	8e-81	predicted protein [Hordeum vulgare subsp. vulgare]	gi|357125721|ref|XM_003564491.1|	599	1e-168	PREDICTED: Brachypodium distachyon dual specificity protein kinase YAK1-like, transcript variant 2 (LOC100827656), mRNA	sp|P51567|AFC2_ARATH	87.4	4e-18	Serine/threonine-protein kinase AFC2 OS=Arabidopsis thaliana GN=AFC2 PE=1 SV=1	YBL016w	73.2	2e-13	COG0515	Serine/threonine protein kinase	K08825	6e-29	124	vcn:VOLCADRAFT_61790	dual-specificity tyrosine-(Y)-phosphorylation regulated kinase [EC:2.7.12.1]	GO:0006468//protein phosphorylation	GO:0005524//ATP binding;GO:0004674//protein serine/threonine kinase activity	GO:0005737//cytoplasm
CL10260.Contig2_All	326	7	1.3035	14	2.7332	1.0682	0.160557	#N/A	6	1.1154	-0.224829	0.864522	#N/A	gi|357125722|ref|XP_003564539.1|	219.6	1e-56	PREDICTED: dual specificity protein kinase YAK1-like isoform 2 [Brachypodium distachyon]	gi|241984019|dbj|AK331961.1|	464	1e-128	Triticum aestivum cDNA, clone: WT002_M19, cultivar: Chinese Spring	sp|P51567|AFC2_ARATH	46.6	3e-06	Serine/threonine-protein kinase AFC2 OS=Arabidopsis thaliana GN=AFC2 PE=1 SV=1	--	--	--	--	--	K08825	2e-19	91.7	zma:100382570	dual-specificity tyrosine-(Y)-phosphorylation regulated kinase [EC:2.7.12.1]	GO:0006468//protein phosphorylation	GO:0004712//protein serine/threonine/tyrosine kinase activity;GO:0005524//ATP binding;GO:0004674//protein serine/threonine kinase activity	GO:0005737//cytoplasm
CL10260.Contig3_All	1327	197	9.0123	87	4.1726	-1.11095	3.51195e-09	Down	345	15.7554	0.805879	2.33816e-09	#N/A	gi|357129019|ref|XP_003566166.1|	699.1	0	PREDICTED: uncharacterized protein LOC100828781 [Brachypodium distachyon]	gi|357129018|ref|XM_003566118.1|	1425	0	PREDICTED: Brachypodium distachyon uncharacterized LOC100828781 (LOC100828781), mRNA	sp|P51567|AFC2_ARATH	157	2e-38	Serine/threonine-protein kinase AFC2 OS=Arabidopsis thaliana GN=AFC2 PE=1 SV=1	YBL016w	114	5e-25	COG0515	Serine/threonine protein kinase	K08825	2e-60	231	vcn:VOLCADRAFT_61790	dual-specificity tyrosine-(Y)-phosphorylation regulated kinase [EC:2.7.12.1]	GO:0006468//protein phosphorylation	GO:0005524//ATP binding;GO:0004674//protein serine/threonine kinase activity	GO:0005737//cytoplasm
CL10261.Contig1_All	538	0	0	0	0	#N/A	#N/A	#N/A	2	0.2253	7.8157	0.403772	#N/A	--	--	--	--	--	--	--	--	--	--	--	--	--	--	--	--	--	--	--	--	--	--	-	-	-
CL10261.Contig2_All	617	66	6.4938	62	6.3954	-0.0220284	0.951157	#N/A	42	4.1252	-0.654599	0.0587734	#N/A	--	--	--	--	--	--	--	--	--	--	--	--	--	--	--	--	--	--	--	--	--	--	-	-	-
CL10261.Contig3_All	487	23	2.8671	15	1.9603	-0.548518	0.335841	#N/A	21	2.6132	-0.133775	0.84463	#N/A	--	--	--	--	--	--	--	--	--	--	--	--	--	--	--	--	--	--	--	--	--	--	-	-	-
CL10262.Contig1_All	1609	488	18.4122	487	19.2634	0.0652003	0.562866	#N/A	1495	56.3075	1.61267	4.21804e-116	Up	gi|357122707|ref|XP_003563056.1|	154.1	0	PREDICTED: anthocyanidin 5,3-O-glucosyltransferase-like [Brachypodium distachyon]	gi|241986738|dbj|AK333999.1|	1437	0	Triticum aestivum cDNA, clone: WT008_H24, cultivar: Chinese Spring	sp|Q4R1I9|ANGLT_ROSHC	258	8e-83	Anthocyanidin 5,3-O-glucosyltransferase OS=Rosa hybrid cultivar GN=RhGT1 PE=2 SV=1	--	--	--	--	--	K08237	3e-67	219	pop:POPTR_731288	hydroquinone glucosyltransferase [EC:2.4.1.218]	GO:0008152//metabolic process	GO:0016758//transferase activity, transferring hexosyl groups	-
CL10262.Contig2_All	295	13	2.6752	25	5.3936	1.0116	0.0641464	#N/A	10	2.0543	-0.381	0.678443	#N/A	gi|357122707|ref|XP_003563056.1|	167.5	5e-41	PREDICTED: anthocyanidin 5,3-O-glucosyltransferase-like [Brachypodium distachyon]	gi|241986738|dbj|AK333999.1|	252	2e-64	Triticum aestivum cDNA, clone: WT008_H24, cultivar: Chinese Spring	sp|Q4R1I9|ANGLT_ROSHC	52.4	6e-08	Anthocyanidin 5,3-O-glucosyltransferase OS=Rosa hybrid cultivar GN=RhGT1 PE=2 SV=1	--	--	--	--	--	--	--	--	--	--	GO:0008152//metabolic process	GO:0016758//transferase activity, transferring hexosyl groups	-
CL10263.Contig1_All	295	3	0.6174	5	1.0787	0.805016	0.548175	#N/A	8	1.6434	1.41241	0.271734	#N/A	--	--	--	--	gi|151418599|dbj|AK249950.1|	103	1e-19	Hordeum vulgare subsp. vulgare cDNA clone: FLbaf53j12, mRNA sequence	--	--	--	--	--	--	--	--	--	--	--	--	--	--	-	-	-
CL10263.Contig2_All	1497	324	13.1391	115	4.8892	-1.4262	4.95623e-21	Down	274	11.092	-0.244347	0.0973533	#N/A	gi|357123344|ref|XP_003563371.1|	531.9	1e-149	PREDICTED: haloacid dehalogenase-like hydrolase domain-containing protein 3-like [Brachypodium distachyon]	gi|357123343|ref|XM_003563323.1|	971	0	PREDICTED: Brachypodium distachyon haloacid dehalogenase-like hydrolase domain-containing protein 3-like (LOC100826520), mRNA	--	--	--	--	alr4095	99.8	1e-20	COG1011	Predicted hydrolase (HAD superfamily)	--	--	--	--	--	GO:0008152//metabolic process	GO:0008967//phosphoglycolate phosphatase activity	-
CL10264.Contig1_All	333	1	0.1823	14	2.6757	3.87553	0.00103163	#N/A	16	2.9118	3.99752	0.00081442	Up	gi|357154596|ref|XP_003576836.1|	61.2	1e-41	PREDICTED: uncharacterized protein LOC100838727 [Brachypodium distachyon]	gi|357154595|ref|XM_003576788.1|	258	3e-66	PREDICTED: Brachypodium distachyon uncharacterized LOC100838727 (LOC100838727), mRNA	--	--	--	--	--	--	--	--	--	--	--	--	--	--	-	-	GO:0005739//mitochondrion;GO:0009507//chloroplast
CL10264.Contig2_All	1647	45	1.6587	241	9.3129	2.48918	1.59436e-34	Up	59	2.1709	0.38824	0.312607	#N/A	gi|357154596|ref|XP_003576836.1|	947.6	0	PREDICTED: uncharacterized protein LOC100838727 [Brachypodium distachyon]	gi|357154595|ref|XM_003576788.1|	1832	0	PREDICTED: Brachypodium distachyon uncharacterized LOC100838727 (LOC100838727), mRNA	sp|Q0JMV4|AMYC1_ORYSJ	55.8	7e-08	Alpha-amylase isozyme C OS=Oryza sativa subsp. japonica GN=AMY1B PE=2 SV=1	--	--	--	--	--	K15031	5e-34	144	aly:ARALYDRAFT_481036	transcription termination factor, mitochondrial	-	-	GO:0005739//mitochondrion;GO:0009507//chloroplast
CL10265.Contig1_All	324	22	4.1221	26	5.1073	0.309181	0.547553	#N/A	5	0.9352	-2.14003	0.00407955	#N/A	gi|357150678|ref|XP_003575540.1|	123.6	9e-28	PREDICTED: pentatricopeptide repeat-containing protein At4g02750-like [Brachypodium distachyon]	gi|357150677|ref|XM_003575492.1|	176	9e-42	PREDICTED: Brachypodium distachyon pentatricopeptide repeat-containing protein At4g02750-like (LOC100841758), mRNA	sp|Q9LK03|PERK2_ARATH	62	8e-11	Proline-rich receptor-like protein kinase PERK2 OS=Arabidopsis thaliana GN=PERK2 PE=2 SV=3	DRA0210	49.3	2e-06	COG0747	ABC-type dipeptide transport system, periplasmic component	K01115	7e-09	57	vcn:VOLCADRAFT_99471	phospholipase D [EC:3.1.4.4]	-	GO:0016787//hydrolase activity	GO:0009536//plastid
CL10265.Contig2_All	273	10	2.2237	9	2.0982	-0.08381	0.933721	#N/A	11	2.4418	0.134983	0.896746	#N/A	gi|357150678|ref|XP_003575540.1|	97.1	9e-20	PREDICTED: pentatricopeptide repeat-containing protein At4g02750-like [Brachypodium distachyon]	gi|357150677|ref|XM_003575492.1|	176	7e-42	PREDICTED: Brachypodium distachyon pentatricopeptide repeat-containing protein At4g02750-like (LOC100841758), mRNA	sp|Q9LK03|PERK2_ARATH	60.1	3e-10	Proline-rich receptor-like protein kinase PERK2 OS=Arabidopsis thaliana GN=PERK2 PE=2 SV=3	--	--	--	--	--	K01115	1e-07	52.8	vcn:VOLCADRAFT_99471	phospholipase D [EC:3.1.4.4]	-	GO:0016787//hydrolase activity	GO:0009536//plastid
CL10266.Contig1_All	264	9	2.0696	8	1.9286	-0.101798	0.924609	#N/A	18	4.1319	0.997453	0.186428	#N/A	--	--	--	--	gi|326514733|dbj|AK368525.1|	85.7	2e-14	Hordeum vulgare subsp. vulgare mRNA for predicted protein, complete cds, clone: NIASHv2075D23	--	--	--	--	--	--	--	--	--	--	--	--	--	--	-	-	-
CL10266.Contig2_All	209	2	0.5809	4	1.2181	1.06827	0.501663	#N/A	1	0.29	-1.00224	0.748299	#N/A	--	--	--	--	--	--	--	--	--	--	--	--	--	--	--	--	--	--	--	--	--	--	-	-	-
CL10267.Contig1_All	980	25	1.5487	11	0.7144	-1.11625	0.0512368	#N/A	28	1.7315	0.160965	0.794372	#N/A	--	--	--	--	--	--	--	--	--	--	--	--	--	--	--	--	--	--	--	--	--	--	-	-	-
CL10267.Contig2_All	972	0	0	1	0.0655	6.03342	0.561143	#N/A	5	0.3117	8.28401	0.0822239	#N/A	--	--	--	--	--	--	--	--	--	--	--	--	--	--	--	--	--	--	--	--	--	--	-	-	-
CL10267.Contig3_All	966	149	9.3638	120	7.9061	-0.244128	0.235291	#N/A	380	23.839	1.34816	6.05828e-23	Up	--	--	--	--	--	--	--	--	--	--	--	--	--	--	--	--	--	--	--	--	--	--	-	-	-
CL10267.Contig4_All	1167	179	9.3116	152	8.2896	-0.167727	0.375284	#N/A	503	26.1203	1.48807	5.52415e-35	Up	gi|326533270|dbj|BAJ93607.1|	98.6	2e-19	predicted protein [Hordeum vulgare subsp. vulgare]	gi|357137374|ref|XM_003570228.1|	151	2e-33	PREDICTED: Brachypodium distachyon protein CYPRO4-like (LOC100821504), mRNA	sp|P40781|CYPR4_CYNCA	87	2e-17	Protein CYPRO4 OS=Cynara cardunculus GN=CYPRO4 PE=2 SV=1	--	--	--	--	--	--	--	--	--	--	-	-	GO:0005634//nucleus;GO:0005829//cytosol;GO:0005886//plasma membrane
CL10268.Contig1_All	899	3103	209.539	2858	202.331	-0.0504986	0.245487	#N/A	2222	149.784	-0.484333	1.70782e-32	#N/A	gi|21322655|emb|CAC85479.1|	388.7	7e-107	adenosine diphosphate glucose pyrophosphatase [Triticum aestivum]	gi|241989138|dbj|AK336117.1|	860	0	Triticum aestivum cDNA, clone: SET3_E09, cultivar: Chinese Spring	sp|Q6ZBZ2|GL814_ORYSJ	375	2e-104	Germin-like protein 8-14 OS=Oryza sativa subsp. japonica GN=GER5 PE=1 SV=1	SPBC28F2.12	72.8	8e-13	COG0086	DNA-directed RNA polymerase, beta' subunit/160 kD subunit	K01115	3e-14	77.4	vcn:VOLCADRAFT_99471	phospholipase D [EC:3.1.4.4]	-	GO:0045735//nutrient reservoir activity;GO:0030145//manganese ion binding	GO:0016023//cytoplasmic membrane-bounded vesicle;GO:0048046//apoplast
CL10269.Contig1_All	1419	101	4.321	71	3.1845	-0.440298	0.0799802	#N/A	420	17.9369	2.05349	1.19869e-45	Up	gi|326522857|dbj|BAJ88474.1|	636.3	0	predicted protein [Hordeum vulgare subsp. vulgare]	gi|357156230|ref|XM_003577337.1|	1168	0	PREDICTED: Brachypodium distachyon mannose-6-phosphate isomerase-like (LOC100843298), mRNA	sp|Q9FZH5|MPI2_ARATH	390	8e-109	Mannose-6-phosphate isomerase 2 OS=Arabidopsis thaliana GN=PMI2 PE=1 SV=1	YER003c	223	5e-58	COG1482	Phosphomannose isomerase	K01809	5e-179	625	bdi:100843298	mannose-6-phosphate isomerase [EC:5.3.1.8]	GO:0019853//L-ascorbic acid biosynthetic process;GO:0009298//GDP-mannose biosynthetic process;GO:0009793//embryo development ending in seed dormancy	GO:0008270//zinc ion binding;GO:0004476//mannose-6-phosphate isomerase activity	-
CL10269.Contig2_All	1494	228	9.2646	141	6.0066	-0.62518	0.000145158	#N/A	255	10.3436	0.158938	0.378962	#N/A	gi|326530328|dbj|BAJ97590.1|	678.7	0	predicted protein [Hordeum vulgare subsp. vulgare]	gi|357132647|ref|XM_003567893.1|	819	0	PREDICTED: Brachypodium distachyon mannose-6-phosphate isomerase-like (LOC100835530), mRNA	sp|Q9M884|MPI1_ARATH	440	9e-124	Mannose-6-phosphate isomerase 1 OS=Arabidopsis thaliana GN=PMI1 PE=1 SV=1	SPBC2G2.16	271	3e-72	COG1482	Phosphomannose isomerase	K01809	0	657	bdi:100835530	mannose-6-phosphate isomerase [EC:5.3.1.8]	GO:0019853//L-ascorbic acid biosynthetic process;GO:0009298//GDP-mannose biosynthetic process;GO:0009793//embryo development ending in seed dormancy	GO:0008270//zinc ion binding;GO:0004476//mannose-6-phosphate isomerase activity	-
CL1027.Contig1_All	2450	4	0.0991	2	0.052	-0.930373	0.575052	#N/A	0	0	-6.63081	0.142644	#N/A	gi|326505102|dbj|BAK02938.1|	716.5	0	predicted protein [Hordeum vulgare subsp. vulgare]	gi|241986483|dbj|AK333744.1|	1277	0	Triticum aestivum cDNA, clone: WT008_O13, cultivar: Chinese Spring	sp|Q944L7|Y1480_ARATH	194	2e-49	Uncharacterized protein At1g18480 OS=Arabidopsis thaliana GN=At1g18480 PE=2 SV=1	DR0935	68.9	4e-11	COG0639	Diadenosine tetraphosphatase and related serine/threonine protein phosphatases	--	--	--	--	--	GO:0010264//myo-inositol hexakisphosphate biosynthetic process;GO:0042545//cell wall modification;GO:0043086//negative regulation of catalytic activity;GO:0045490//pectin catabolic process	GO:0045330;GO:0030599//pectinesterase activity;GO:0004857//enzyme inhibitor activity;GO:0004722//protein serine/threonine phosphatase activity	GO:0005618//cell wall;GO:0005777//peroxisome;GO:0009507//chloroplast
CL1027.Contig2_All	2527	1	0.024	18	0.4533	4.23936	9.14497e-05	Up	10	0.2398	3.32073	0.0222701	#N/A	gi|326505102|dbj|BAK02938.1|	217.2	0	predicted protein [Hordeum vulgare subsp. vulgare]	gi|241986483|dbj|AK333744.1|	971	0	Triticum aestivum cDNA, clone: WT008_O13, cultivar: Chinese Spring	sp|Q944L7|Y1480_ARATH	125	1e-44	Uncharacterized protein At1g18480 OS=Arabidopsis thaliana GN=At1g18480 PE=2 SV=1	DR0935	57.8	9e-08	COG0639	Diadenosine tetraphosphatase and related serine/threonine protein phosphatases	--	--	--	--	--	GO:0010264//myo-inositol hexakisphosphate biosynthetic process	GO:0004722//protein serine/threonine phosphatase activity	GO:0005777//peroxisome;GO:0009507//chloroplast
CL1027.Contig3_All	2445	58	1.4401	179	4.6594	1.69398	5.44451e-16	Up	135	3.3461	1.21631	2.2874e-07	Up	gi|326505102|dbj|BAK02938.1|	217.2	0	predicted protein [Hordeum vulgare subsp. vulgare]	gi|241986483|dbj|AK333744.1|	965	0	Triticum aestivum cDNA, clone: WT008_O13, cultivar: Chinese Spring	sp|Q944L7|Y1480_ARATH	122	1e-43	Uncharacterized protein At1g18480 OS=Arabidopsis thaliana GN=At1g18480 PE=2 SV=1	DR0935	57.8	9e-08	COG0639	Diadenosine tetraphosphatase and related serine/threonine protein phosphatases	--	--	--	--	--	GO:0010264//myo-inositol hexakisphosphate biosynthetic process	GO:0004722//protein serine/threonine phosphatase activity	GO:0005777//peroxisome;GO:0009507//chloroplast
CL1027.Contig4_All	2542	4	0.0955	30	0.7511	2.97543	7.69574e-06	Up	24	0.5722	2.58295	0.000607102	Up	gi|326505102|dbj|BAK02938.1|	716.5	0	predicted protein [Hordeum vulgare subsp. vulgare]	gi|241986483|dbj|AK333744.1|	1279	0	Triticum aestivum cDNA, clone: WT008_O13, cultivar: Chinese Spring	sp|Q944L7|Y1480_ARATH	194	2e-49	Uncharacterized protein At1g18480 OS=Arabidopsis thaliana GN=At1g18480 PE=2 SV=1	DR0935	68.9	4e-11	COG0639	Diadenosine tetraphosphatase and related serine/threonine protein phosphatases	--	--	--	--	--	GO:0010264//myo-inositol hexakisphosphate biosynthetic process;GO:0042545//cell wall modification;GO:0043086//negative regulation of catalytic activity;GO:0045490//pectin catabolic process	GO:0045330;GO:0030599//pectinesterase activity;GO:0004857//enzyme inhibitor activity;GO:0004722//protein serine/threonine phosphatase activity	GO:0005618//cell wall;GO:0005777//peroxisome;GO:0009507//chloroplast
CL1027.Contig5_All	292	2	0.4158	4	0.8718	1.06811	0.501888	#N/A	1	0.2075	-1.00278	0.749034	#N/A	--	--	--	--	--	--	--	--	--	--	--	--	--	--	--	--	--	--	--	--	--	--	-	-	-
CL10270.Contig1_All	685	4	0.3545	11	1.022	1.52754	0.0998759	#N/A	4	0.3539	-0.00244387	1.01505	#N/A	--	--	--	--	--	--	--	--	--	--	--	--	--	--	--	--	--	--	--	--	--	--	-	-	-
CL10270.Contig2_All	637	4	0.3812	8	0.7993	1.06819	0.308733	#N/A	3	0.2854	-0.417563	0.820293	#N/A	--	--	--	--	--	--	--	--	--	--	--	--	--	--	--	--	--	--	--	--	--	--	-	-	-
CL10270.Contig3_All	714	2	0.17	7	0.624	1.87601	0.14281	#N/A	2	0.1698	-0.00169829	1.00769	#N/A	--	--	--	--	--	--	--	--	--	--	--	--	--	--	--	--	--	--	--	--	--	--	-	-	-
CL10270.Contig4_All	608	16	1.5976	54	5.6526	1.82301	6.24557e-06	Up	11	1.0964	-0.543132	0.505474	#N/A	--	--	--	--	--	--	--	--	--	--	--	--	--	--	--	--	--	--	--	--	--	--	-	-	-
CL10271.Contig1_All	247	19	4.6698	37	9.5338	1.02969	0.0197507	#N/A	15	3.6802	-0.343577	0.654741	#N/A	gi|115479909|ref|NP_001063548.1|	52.8	2e-06	Os09g0493800 [Oryza sativa Japonica Group] >gi|113631781|dbj|BAF25462.1| Os09g0493800 [Oryza sativa Japonica Group]	gi|357159133|ref|XM_003578302.1|	107	5e-21	PREDICTED: Brachypodium distachyon chaperone protein dnaJ 10-like (LOC100830875), mRNA	sp|Q8GYX8|DNJ10_ARATH	48.9	7e-07	Chaperone protein dnaJ 10 OS=Arabidopsis thaliana GN=ATJ10 PE=2 SV=2	--	--	--	--	--	--	--	--	--	--	-	-	-
CL10271.Contig2_All	225	13	3.5075	18	5.0916	0.537676	0.39205	#N/A	12	3.2321	-0.117971	0.901088	#N/A	gi|115479909|ref|NP_001063548.1|	51.2	5e-06	Os09g0493800 [Oryza sativa Japonica Group] >gi|113631781|dbj|BAF25462.1| Os09g0493800 [Oryza sativa Japonica Group]	gi|226492544|ref|NM_001156949.1|	97.6	5e-18	Zea mays LOC100284051 (pco134240b), mRNA >gi|195639131|gb|EU966916.1| Zea mays clone 298132 chaperone protein dnaJ 10 mRNA, complete cds	--	--	--	--	--	--	--	--	--	--	--	--	--	--	-	-	-
CL10272.Contig1_All	1480	11	0.4512	4	0.172	-1.39136	0.142772	#N/A	3	0.1228	-1.87746	0.0897649	#N/A	gi|326529149|dbj|BAK00968.1|	667.5	0	predicted protein [Hordeum vulgare subsp. vulgare]	gi|151418906|dbj|AK250257.1|	1106	0	Hordeum vulgare subsp. vulgare cDNA clone: FLbaf71h05, mRNA sequence	--	--	--	--	--	--	--	--	--	--	--	--	--	--	-	GO:0008270//zinc ion binding	GO:0009536//plastid
CL10272.Contig2_All	2662	428	9.7606	468	11.1892	0.197065	0.0692827	#N/A	505	11.4965	0.236153	0.0392347	#N/A	gi|357149207|ref|XP_003575036.1|	1182.2	0	PREDICTED: RING finger protein 10-like [Brachypodium distachyon]	gi|151418906|dbj|AK250257.1|	1933	0	Hordeum vulgare subsp. vulgare cDNA clone: FLbaf71h05, mRNA sequence	--	--	--	--	--	--	--	--	--	--	--	--	--	--	-	GO:0008270//zinc ion binding	GO:0009536//plastid
CL10272.Contig3_All	1527	87	3.4588	135	5.6267	0.702017	0.000976957	#N/A	117	4.6433	0.424879	0.0937315	#N/A	gi|326529149|dbj|BAK00968.1|	660.6	0	predicted protein [Hordeum vulgare subsp. vulgare]	gi|151418906|dbj|AK250257.1|	1144	0	Hordeum vulgare subsp. vulgare cDNA clone: FLbaf71h05, mRNA sequence	--	--	--	--	--	--	--	--	--	--	--	--	--	--	-	GO:0008270//zinc ion binding	GO:0009536//plastid
CL10272.Contig4_All	1566	18	0.6978	13	0.5283	-0.401456	0.539464	#N/A	34	1.3157	0.914945	0.0740373	#N/A	gi|326529149|dbj|BAK00968.1|	651.7	0	predicted protein [Hordeum vulgare subsp. vulgare]	gi|151418906|dbj|AK250257.1|	1114	0	Hordeum vulgare subsp. vulgare cDNA clone: FLbaf71h05, mRNA sequence	--	--	--	--	--	--	--	--	--	--	--	--	--	--	-	GO:0008270//zinc ion binding	GO:0009536//plastid
CL10272.Contig5_All	1504	40	1.6146	44	1.8619	0.205599	0.595609	#N/A	84	3.3846	1.06781	0.000432321	Up	gi|326529149|dbj|BAK00968.1|	651.7	0	predicted protein [Hordeum vulgare subsp. vulgare]	gi|151418906|dbj|AK250257.1|	1114	0	Hordeum vulgare subsp. vulgare cDNA clone: FLbaf71h05, mRNA sequence	--	--	--	--	--	--	--	--	--	--	--	--	--	--	-	GO:0008270//zinc ion binding	GO:0009536//plastid
CL10273.Contig1_All	244	10	2.488	34	8.8685	1.8337	0.000409213	Up	4	0.9935	-1.32439	0.233216	#N/A	--	--	--	--	gi|241988718|dbj|AK335975.1|	168	2e-39	Triticum aestivum cDNA, clone: SET2_O19, cultivar: Chinese Spring	--	--	--	--	--	--	--	--	--	--	--	--	--	--	-	-	-
CL10274.Contig1_All	529	3	0.3443	4	0.4812	0.48297	0.737961	#N/A	0	0	-8.42752	0.242372	#N/A	gi|357165883|ref|XP_003580526.1|	77.8	9e-14	PREDICTED: LOW QUALITY PROTEIN: ent-kaurene synthase-like 2-like [Brachypodium distachyon]	gi|357141295|ref|XM_003572125.1|	77.8	1e-11	PREDICTED: Brachypodium distachyon ABC transporter A family member 7-like (LOC100841745), mRNA	sp|Q0JA83|KSL3_ORYSJ	63.9	5e-11	Ent-kaurene synthase-like 3 OS=Oryza sativa subsp. japonica GN=KSL3 PE=2 SV=1	--	--	--	--	--	K04121	3e-09	59.3	osa:4336960	ent-kaurene synthase [EC:4.2.3.19]	-	GO:0016829//lyase activity	GO:0009536//plastid
CL10274.Contig2_All	1564	42	1.6303	162	6.5923	2.01564	3.21095e-18	Up	46	1.7824	0.128684	0.788692	#N/A	gi|357165883|ref|XP_003580526.1|	77.8	5e-13	PREDICTED: LOW QUALITY PROTEIN: ent-kaurene synthase-like 2-like [Brachypodium distachyon]	gi|357141295|ref|XM_003572125.1|	79.8	8e-12	PREDICTED: Brachypodium distachyon ABC transporter A family member 7-like (LOC100841745), mRNA	sp|Q0JA83|KSL3_ORYSJ	63.5	3e-10	Ent-kaurene synthase-like 3 OS=Oryza sativa subsp. japonica GN=KSL3 PE=2 SV=1	--	--	--	--	--	K04121	2e-08	58.9	osa:4336960	ent-kaurene synthase [EC:4.2.3.19]	-	-	GO:0043231//intracellular membrane-bounded organelle;GO:0044444//cytoplasmic part
CL10274.Contig3_All	417	3	0.4367	3	0.4579	0.06839	0.961741	#N/A	1	0.1453	-1.58761	0.539464	#N/A	--	--	--	--	gi|357141295|ref|XM_003572125.1|	77.8	8e-12	PREDICTED: Brachypodium distachyon ABC transporter A family member 7-like (LOC100841745), mRNA	--	--	--	--	--	--	--	--	--	--	--	--	--	--	-	-	-
CL10275.Contig1_All	494	29	3.5638	16	2.0614	-0.789792	0.120754	#N/A	23	2.8215	-0.336954	0.567851	#N/A	--	--	--	--	--	--	--	--	--	--	--	--	--	--	--	--	--	--	--	--	--	--	-	-	-
CL10275.Contig2_All	205	9	2.6652	6	1.8628	-0.516771	0.596077	#N/A	6	1.7737	-0.587482	0.613546	#N/A	--	--	--	--	--	--	--	--	--	--	--	--	--	--	--	--	--	--	--	--	--	--	-	-	-
CL10277.Contig1_All	728	18	1.501	71	6.2071	2.048	1.31932e-08	Up	81	6.7427	2.1674	8.38845e-10	Up	gi|357141229|ref|XP_003572142.1|	280	2e-74	PREDICTED: iron-sulfur assembly protein IscA-like 2, mitochondrial-like [Brachypodium distachyon]	gi|357141228|ref|XM_003572094.1|	662	0	PREDICTED: Brachypodium distachyon iron-sulfur assembly protein IscA-like 2, mitochondrial-like (LOC100829813), mRNA	sp|Q8LCY2|ISAM2_ARATH	188	2e-48	Iron-sulfur assembly protein IscA-like 2, mitochondrial OS=Arabidopsis thaliana GN=At5g03905 PE=2 SV=2	RSc0494	93.6	3e-19	COG0316	Uncharacterized conserved protein	K13628	1e-13	74.7	bdi:100824010	iron-sulfur cluster assembly protein	GO:0019243//methylglyoxal catabolic process to D-lactate;GO:0016226//iron-sulfur cluster assembly	GO:0051536//iron-sulfur cluster binding;GO:0005198//structural molecule activity	GO:0005739//mitochondrion
CL10277.Contig2_All	759	21	1.6797	33	2.7671	0.720171	0.113828	#N/A	29	2.3155	0.46312	0.419538	#N/A	gi|357141229|ref|XP_003572142.1|	277.3	1e-73	PREDICTED: iron-sulfur assembly protein IscA-like 2, mitochondrial-like [Brachypodium distachyon]	gi|357141228|ref|XM_003572094.1|	662	0	PREDICTED: Brachypodium distachyon iron-sulfur assembly protein IscA-like 2, mitochondrial-like (LOC100829813), mRNA	sp|Q8LCY2|ISAM2_ARATH	188	2e-48	Iron-sulfur assembly protein IscA-like 2, mitochondrial OS=Arabidopsis thaliana GN=At5g03905 PE=2 SV=2	RSc0494	93.6	3e-19	COG0316	Uncharacterized conserved protein	K13628	1e-12	71.6	bdi:100824010	iron-sulfur cluster assembly protein	GO:0019243//methylglyoxal catabolic process to D-lactate;GO:0016226//iron-sulfur cluster assembly	GO:0051536//iron-sulfur cluster binding;GO:0005198//structural molecule activity	GO:0005739//mitochondrion
CL10277.Contig3_All	743	9	0.7354	17	1.4562	0.985607	0.144253	#N/A	20	1.6313	1.14942	0.105919	#N/A	gi|357141229|ref|XP_003572142.1|	278.1	9e-74	PREDICTED: iron-sulfur assembly protein IscA-like 2, mitochondrial-like [Brachypodium distachyon]	gi|357141228|ref|XM_003572094.1|	658	0	PREDICTED: Brachypodium distachyon iron-sulfur assembly protein IscA-like 2, mitochondrial-like (LOC100829813), mRNA	sp|Q8LCY2|ISAM2_ARATH	188	2e-48	Iron-sulfur assembly protein IscA-like 2, mitochondrial OS=Arabidopsis thaliana GN=At5g03905 PE=2 SV=2	RSc0494	93.6	3e-19	COG0316	Uncharacterized conserved protein	K13628	8e-14	75.5	bdi:100824010	iron-sulfur cluster assembly protein	GO:0019243//methylglyoxal catabolic process to D-lactate;GO:0016226//iron-sulfur cluster assembly	GO:0051536//iron-sulfur cluster binding;GO:0005198//structural molecule activity	GO:0005739//mitochondrion
CL10278.Contig1_All	209	21	6.0998	7	2.1316	-1.51683	0.0228956	#N/A	12	3.4795	-0.809882	0.236511	#N/A	gi|326516848|dbj|BAJ96416.1|	97.1	9e-20	predicted protein [Hordeum vulgare subsp. vulgare]	gi|357116671|ref|XR_137779.1|	117	4e-24	PREDICTED: Brachypodium distachyon uncharacterized LOC100843410 (LOC100843410), miscRNA	--	--	--	--	--	--	--	--	--	--	--	--	--	--	-	-	-
CL10279.Contig1_All	1949	22	0.6853	55	1.796	1.38998	0.000209128	Up	47	1.4614	1.09254	0.0102509	#N/A	gi|212722082|ref|NP_001132587.1|	870.9	0	hypothetical protein [Zea mays] >gi|194694828|gb|ACF81498.1| unknown [Zea mays] >gi|414585941|tpg|DAA36512.1| TPA: hypothetical protein ZEAMMB73_628259 [Zea mays] >gi|414585942|tpg|DAA36513.1| TPA: hypothetical protein ZEAMMB73_628259 [Zea mays]	gi|115470532|ref|NM_001065400.1|	1705	0	Oryza sativa Japonica Group Os07g0141600 (Os07g0141600) mRNA, complete cds	sp|O04658|NOP5A_ARATH	117	3e-26	Probable nucleolar protein 5-1 OS=Arabidopsis thaliana GN=NOP5-1 PE=2 SV=2	SPBC119.13c	323	5e-88	COG1498	Protein implicated in ribosomal biogenesis, Nop56p homolog	K12844	0	870	zma:100194058	U4/U6 small nuclear ribonucleoprotein PRP31	GO:0000244//assembly of spliceosomal tri-snRNP	-	GO:0046540//U4/U6 x U5 tri-snRNP complex
CL10279.Contig2_All	1941	21	0.6568	47	1.5411	1.23043	0.00203298	#N/A	32	0.9991	0.605175	0.255596	#N/A	gi|212722082|ref|NP_001132587.1|	870.9	0	hypothetical protein [Zea mays] >gi|194694828|gb|ACF81498.1| unknown [Zea mays] >gi|414585941|tpg|DAA36512.1| TPA: hypothetical protein ZEAMMB73_628259 [Zea mays] >gi|414585942|tpg|DAA36513.1| TPA: hypothetical protein ZEAMMB73_628259 [Zea mays]	gi|115470532|ref|NM_001065400.1|	1705	0	Oryza sativa Japonica Group Os07g0141600 (Os07g0141600) mRNA, complete cds	sp|O04658|NOP5A_ARATH	117	3e-26	Probable nucleolar protein 5-1 OS=Arabidopsis thaliana GN=NOP5-1 PE=2 SV=2	SPBC119.13c	323	5e-88	COG1498	Protein implicated in ribosomal biogenesis, Nop56p homolog	K12844	0	870	zma:100194058	U4/U6 small nuclear ribonucleoprotein PRP31	GO:0000244//assembly of spliceosomal tri-snRNP	-	GO:0046540//U4/U6 x U5 tri-snRNP complex
CL10279.Contig3_All	2028	59	1.7661	105	3.2952	0.899799	0.00029891	#N/A	76	2.2711	0.362824	0.272699	#N/A	gi|212722082|ref|NP_001132587.1|	870.9	0	hypothetical protein [Zea mays] >gi|194694828|gb|ACF81498.1| unknown [Zea mays] >gi|414585941|tpg|DAA36512.1| TPA: hypothetical protein ZEAMMB73_628259 [Zea mays] >gi|414585942|tpg|DAA36513.1| TPA: hypothetical protein ZEAMMB73_628259 [Zea mays]	gi|115470532|ref|NM_001065400.1|	1711	0	Oryza sativa Japonica Group Os07g0141600 (Os07g0141600) mRNA, complete cds	sp|O04658|NOP5A_ARATH	117	3e-26	Probable nucleolar protein 5-1 OS=Arabidopsis thaliana GN=NOP5-1 PE=2 SV=2	SPBC119.13c	323	5e-88	COG1498	Protein implicated in ribosomal biogenesis, Nop56p homolog	K12844	0	870	zma:100194058	U4/U6 small nuclear ribonucleoprotein PRP31	GO:0000244//assembly of spliceosomal tri-snRNP	-	GO:0046540//U4/U6 x U5 tri-snRNP complex
CL1028.Contig1_All	1118	2092	113.596	1203	68.4832	-0.730087	1.48116e-44	#N/A	2267	122.883	0.113373	0.0309057	#N/A	gi|548603|sp|P36213.1|PSAD_HORVU	375.6	8e-103	RecName: Full=Photosystem I reaction center subunit II, chloroplastic; AltName: Full=Photosystem I 20 kDa subunit; Short=PSI-D; Flags: Precursor >gi|167085|gb|AAA18567.1| PSI-D subunit [Hordeum vulgare subsp. vulgare]	gi|241985227|dbj|AK332487.1|	870	0	Triticum aestivum cDNA, clone: WT004_B15, cultivar: Chinese Spring	sp|P36213|PSAD_HORVU	375	2e-104	Photosystem I reaction center subunit II, chloroplastic OS=Hordeum vulgare GN=psaD PE=1 SV=1	CC3441	74.3	3e-13	COG2267	Lysophospholipase	K02692	1e-99	361	bdi:100826210	photosystem I subunit II	GO:0015979//photosynthesis	-	GO:0010287//plastoglobule;GO:0009941//chloroplast envelope;GO:0009538//photosystem I reaction center;GO:0009535//chloroplast thylakoid membrane
[truncated: 96,804 more rows]

## Sheet: 1-S2
	Pathway	All genes with pathway annotation (34063)	Pathway ID	Level 1	Level 2
1	Metabolic pathways	9655 (28.34%)	ko01100	Metabolism	Global map
2	RNA transport	5114 (15.01%)	ko03013	Genetic Information Processing	Translation
[truncated: 126 more rows]

## Sheet: 1-S3
FaHeat-FaCK								FaCold-FaCK
[truncated: 56 more rows]

## Sheet: 1-S4
geneID		geneLength	FaCK_rawfragments(16472430)	FaCK_FPKM	FaHeat_rawfragments(15712293)	FaHeat_FPKM	FaHeat-log2ratio	FaHeat-FDR	FaHeat-Significant	FaCold_rawfragments(16501320)	FaCold_FPKM	FaCold-log2	FaCold-FRD	FaCold-significant	Nr-ID	Nr-Score	Nr-Evalue	Nr-annotation	Nt-ID	Nt-Score	Nt-Evalue	Nt-annotation	Swissprot-ID	Swissprot-Score	Swissprot-Evalue	Swissprot-annotation	COG-Protein-or-Domain	COG-Score	COG-Evalue	COG-ID	COG-Function-Description	KO_id	KEGG-Evalue	KEGG-Score	KEGG-Gene	ko_definition	GO-BiologicalProcess	GO-MolecularFunction	Go-CellularComponent
[truncated: 74 more rows]

[truncated: 2 more sheets: 1-S5, 1-S6]
