# Supplementary material for: Heat Shock Factor Genes of Tall Fescue and Perennial Ryegrass in Response to Temperature Stress by RNA-Seq Analysis
Source: Front Plant Sci. 2016 Jan 11;6:1226. doi: 10.3389/fpls.2015.01226 (PMC4707269; doi:10.3389/fpls.2015.01226)
Supplement: Supplementary Table 2 — The annotation of perennial ryegrass transcriptome in response to heat and cold stress. [file Table2.XLSX]

## Sheet: 2-S1
geneID	geneLength	LpCK_rawfragments(16555935)	LpCK_FPKM	LpHeat_rawfragments(15770073)	LpHeat_FPKM	LpHeat-log2ratio	LpHeat-FDR	LpHeat-significant	LpCold_rawfragments(14010053)	LpCold_FPKM	LpCold-log2ratio	LpcCold-FDR	LpCold-significant	Nr-ID	Nr-Score	Nr-Evalue	Nr-annotation	Nt-ID	Nt-Score	Nt-Evalue	Nt-annotation	Swissprot-ID	Swissprot-Score	Swissprot-Evalue	Swissprot-annotation	COG-Protein-or-Domain	COG-Score	COG-Evalue	COG-ID	COG-Function-Description	KO_id	KEGG-Evalue	KEGG-Score	KEGG-Gene	ko_definition	GO-BiologicalProcess	GO-MolecularFunction	Go-CellularComponent
CL1.Contig1_All	909	67	4.452	147	10.2546	1.20375	2.47826e-08	Up	66	5.1825	0.219195	0.501842	#N/A	gi|300681481|emb|CBH32575.1|	397.5	1e-109	sterol 3-beta-glucosyltransferase,putative,expressed [Triticum aestivum]	gi|357126040|ref|XM_003564649.1|	860	0	PREDICTED: Brachypodium distachyon sterol 3-beta-glucosyltransferase-like (LOC100824479), mRNA	--	--	--	--	YLR189c_2	117	2e-26	COG1819	Glycosyl transferases, related to UDP-glucuronosyltransferase	K05841	1e-103	374	osa:4325046	sterol 3beta-glucosyltransferase [EC:2.4.1.173]	GO:0009813//flavonoid biosynthetic process;GO:0030259//lipid glycosylation;GO:0009845//seed germination	GO:0016906//sterol 3-beta-glucosyltransferase activity	GO:0005773//vacuole;GO:0005886//plasma membrane
CL1.Contig2_All	253	4	0.955	21	5.2634	2.46242	0.00095102	Up	3	0.8464	-0.174161	0.939137	#N/A	gi|218189436|gb|EEC71863.1|	149.4	1e-35	hypothetical protein OsI_04568 [Oryza sativa Indica Group]	gi|357126040|ref|XM_003564649.1|	341	2e-91	PREDICTED: Brachypodium distachyon sterol 3-beta-glucosyltransferase-like (LOC100824479), mRNA	--	--	--	--	YLR189c_2	53.1	1e-07	COG1819	Glycosyl transferases, related to UDP-glucuronosyltransferase	K05841	1e-36	149	osa:4325046	sterol 3beta-glucosyltransferase [EC:2.4.1.173]	GO:0009813//flavonoid biosynthetic process;GO:0030259//lipid glycosylation;GO:0009845//seed germination	GO:0016906//sterol 3-beta-glucosyltransferase activity	GO:0005773//vacuole;GO:0005886//plasma membrane
CL10.Contig1_All	1707	436	15.4276	486	18.0538	0.226789	0.0317572	#N/A	1465	61.2582	1.98939	5.46597e-168	Up	gi|357149222|ref|XP_003575040.1|	845.1	0	PREDICTED: probable glucuronosyltransferase Os02g0520750-like [Brachypodium distachyon]	gi|357149221|ref|XM_003574992.1|	1681	0	PREDICTED: Brachypodium distachyon probable glucuronosyltransferase Os02g0520750-like (LOC100835653), mRNA	sp|Q6H4N0|GT21_ORYSJ	797	0	Probable glucuronosyltransferase Os02g0520750 OS=Oryza sativa subsp. japonica GN=Os02g0520750 PE=2 SV=1	--	--	--	--	--	--	--	--	--	--	GO:0010417//glucuronoxylan biosynthetic process;GO:0006355//regulation of transcription, DNA-dependent;GO:0009834//secondary cell wall biogenesis	GO:0080116//glucuronoxylan glucuronosyltransferase activity;GO:0003677//DNA binding;GO:0003700//sequence-specific DNA binding transcription factor activity	GO:0016021//integral to membrane;GO:0000139//Golgi membrane;GO:0016023//cytoplasmic membrane-bounded vesicle;GO:0005634//nucleus
CL10.Contig2_All	667	7	0.6339	3	0.2852	-1.15228	0.335557	#N/A	4	0.428	-0.566644	0.673721	#N/A	gi|357163140|ref|XP_003579636.1|	358.2	6e-98	PREDICTED: probable glucuronosyltransferase Os04g0398600-like [Brachypodium distachyon]	gi|242384390|emb|FP097990.1|	741	0	Phyllostachys edulis cDNA clone: bphylf049f11, full insert sequence	sp|Q7XLG3|GT42_ORYSJ	352	8e-98	Probable glucuronosyltransferase Os04g0398600 OS=Oryza sativa subsp. japonica GN=Os04g0398600 PE=2 SV=2	--	--	--	--	--	--	--	--	--	--	GO:0010417//glucuronoxylan biosynthetic process;GO:0006355//regulation of transcription, DNA-dependent;GO:0009834//secondary cell wall biogenesis	GO:0080116//glucuronoxylan glucuronosyltransferase activity;GO:0003677//DNA binding;GO:0003700//sequence-specific DNA binding transcription factor activity	GO:0016021//integral to membrane;GO:0000139//Golgi membrane;GO:0016023//cytoplasmic membrane-bounded vesicle;GO:0005634//nucleus
CL10.Contig3_All	781	116	8.9713	67	5.4399	-0.721737	0.00242068	#N/A	106	9.6876	0.110822	0.669785	#N/A	gi|357163140|ref|XP_003579636.1|	368.2	8e-101	PREDICTED: probable glucuronosyltransferase Os04g0398600-like [Brachypodium distachyon]	gi|242384390|emb|FP097990.1|	735	0	Phyllostachys edulis cDNA clone: bphylf049f11, full insert sequence	sp|Q7XLG3|GT42_ORYSJ	362	1e-100	Probable glucuronosyltransferase Os04g0398600 OS=Oryza sativa subsp. japonica GN=Os04g0398600 PE=2 SV=2	--	--	--	--	--	--	--	--	--	--	GO:0006355//regulation of transcription, DNA-dependent	GO:0003677//DNA binding;GO:0003700//sequence-specific DNA binding transcription factor activity;GO:0016757//transferase activity, transferring glycosyl groups	GO:0016021//integral to membrane;GO:0000139//Golgi membrane;GO:0016023//cytoplasmic membrane-bounded vesicle;GO:0005634//nucleus
CL100.Contig1_All	1003	6	0.3613	45	2.845	2.97716	2.22616e-08	Up	9	0.6405	0.826001	0.398328	#N/A	gi|297724251|ref|NP_001174489.1|	55.1	2e-06	Os05g0516400 [Oryza sativa Japonica Group] >gi|255676490|dbj|BAH93217.1| Os05g0516400, partial [Oryza sativa Japonica Group]	--	--	--	--	sp|Q84ZL0|FH5_ORYSJ	48.9	5e-06	Formin-like protein 5 OS=Oryza sativa subsp. japonica GN=FH5 PE=2 SV=2	--	--	--	--	--	K11789	2e-06	51.6	vcn:VOLCADRAFT_116053	HIV-1 Vpr-binding protein	-	-	-
CL100.Contig2_All	479	1	0.1261	7	0.9267	2.87753	0.0562855	#N/A	0	0	-6.97842	0.688493	#N/A	gi|46485793|gb|AAS98418.1|	51.6	5e-06	hypothetical protein [Oryza sativa Japonica Group]	gi|33667118|gb|AC093490.2|	77.8	9e-12	Oryza sativa Japonica Group chromosome 5 clone OJ1127_B08, complete sequence	--	--	--	--	--	--	--	--	--	--	--	--	--	--	-	-	-
CL100.Contig3_All	401	0	0	7	1.1069	10.1123	0.0133074	#N/A	0	0	#N/A	#N/A	#N/A	gi|46485793|gb|AAS98418.1|	50.4	9e-06	hypothetical protein [Oryza sativa Japonica Group]	gi|33667118|gb|AC093490.2|	77.8	8e-12	Oryza sativa Japonica Group chromosome 5 clone OJ1127_B08, complete sequence	--	--	--	--	--	--	--	--	--	--	--	--	--	--	-	-	-
CL100.Contig4_All	1141	27	1.4293	26	1.445	0.0157607	0.970542	#N/A	24	1.5014	0.0709996	0.893612	#N/A	gi|297724251|ref|NP_001174489.1|	55.1	2e-06	Os05g0516400 [Oryza sativa Japonica Group] >gi|255676490|dbj|BAH93217.1| Os05g0516400, partial [Oryza sativa Japonica Group]	gi|33667118|gb|AC093490.2|	77.8	2e-11	Oryza sativa Japonica Group chromosome 5 clone OJ1127_B08, complete sequence	sp|Q84ZL0|FH5_ORYSJ	48.9	5e-06	Formin-like protein 5 OS=Oryza sativa subsp. japonica GN=FH5 PE=2 SV=2	--	--	--	--	--	K11789	2e-06	51.6	vcn:VOLCADRAFT_116053	HIV-1 Vpr-binding protein	-	-	-
CL1000.Contig1_All	4928	984	12.0606	1223	15.737	0.383859	2.91732e-09	#N/A	1012	14.6578	0.281367	6.30794e-05	#N/A	gi|357127557|ref|XP_003565446.1|	2668.3	0	PREDICTED: uncharacterized protein LOC100832747 [Brachypodium distachyon]	gi|357127556|ref|XM_003565398.1|	5539	0	PREDICTED: Brachypodium distachyon uncharacterized LOC100832747 (LOC100832747), mRNA	sp|P24152|EXTN_SORBI	80.1	1e-14	Extensin OS=Sorghum bicolor GN=HRGP PE=3 SV=1	XF0818	63.2	4e-09	COG2730	Endoglucanase	K01115	2e-14	80.9	vcn:VOLCADRAFT_99471	phospholipase D [EC:3.1.4.4]	-	-	GO:0005739//mitochondrion;GO:0016020//membrane;GO:0005773//vacuole
CL1000.Contig2_All	357	26	4.399	22	3.9077	-0.170856	0.748598	#N/A	12	2.3992	-0.874622	0.148012	#N/A	gi|357129638|ref|XP_003566468.1|	201.1	4e-51	PREDICTED: uncharacterized protein LOC100822738 [Brachypodium distachyon]	gi|357129637|ref|XM_003566420.1|	438	1e-120	PREDICTED: Brachypodium distachyon uncharacterized LOC100822738 (LOC100822738), mRNA	--	--	--	--	--	--	--	--	--	--	--	--	--	--	-	-	GO:0016020//membrane;GO:0005773//vacuole
CL1000.Contig3_All	447	31	4.1889	42	5.9581	0.508281	0.19514	#N/A	29	4.6307	0.144659	0.774636	#N/A	gi|357129638|ref|XP_003566468.1|	300.8	4e-81	PREDICTED: uncharacterized protein LOC100822738 [Brachypodium distachyon]	gi|357129637|ref|XM_003566420.1|	609	1e-171	PREDICTED: Brachypodium distachyon uncharacterized LOC100822738 (LOC100822738), mRNA	--	--	--	--	--	--	--	--	--	--	--	--	--	--	-	-	GO:0005739//mitochondrion;GO:0016020//membrane;GO:0005773//vacuole
CL10000.Contig1_All	1103	50	2.738	88	5.0591	0.885758	0.00115539	#N/A	47	3.0415	0.151661	0.695593	#N/A	gi|357134356|ref|XP_003568783.1|	488.8	7e-137	PREDICTED: proteasome subunit beta type-7-B-like [Brachypodium distachyon]	gi|77817805|gb|DQ245124.1|	991	0	Zea mays clone 13176 mRNA sequence	sp|Q7DLS1|PSB7B_ARATH	436	9e-123	Proteasome subunit beta type-7-B OS=Arabidopsis thaliana GN=PBB2 PE=1 SV=2	SPAC22D3.07	271	2e-72	COG0638	20S proteasome, alpha and beta subunits	K02739	5e-138	488	bdi:100832453	20S proteasome subunit beta 2 [EC:3.4.25.1]	GO:0006511//ubiquitin-dependent protein catabolic process	GO:0004298//threonine-type endopeptidase activity	GO:0005737//cytoplasm;GO:0005839//proteasome core complex;GO:0005634//nucleus
CL10000.Contig2_All	984	19	1.1663	44	2.8355	1.28166	0.00204761	#N/A	37	2.6839	1.20239	0.00727443	#N/A	gi|357134356|ref|XP_003568783.1|	511.9	6e-144	PREDICTED: proteasome subunit beta type-7-B-like [Brachypodium distachyon]	gi|357134355|ref|XM_003568735.1|	1029	0	PREDICTED: Brachypodium distachyon proteasome subunit beta type-7-B-like (LOC100832453), mRNA	sp|Q7DLS1|PSB7B_ARATH	446	1e-125	Proteasome subunit beta type-7-B OS=Arabidopsis thaliana GN=PBB2 PE=1 SV=2	SPAC22D3.07	275	1e-73	COG0638	20S proteasome, alpha and beta subunits	K02739	5e-145	511	bdi:100832453	20S proteasome subunit beta 2 [EC:3.4.25.1]	GO:0006511//ubiquitin-dependent protein catabolic process	GO:0004298//threonine-type endopeptidase activity	GO:0005737//cytoplasm;GO:0005839//proteasome core complex;GO:0005634//nucleus
CL10000.Contig3_All	1223	467	23.0641	699	36.2424	0.652029	1.90076e-13	#N/A	387	22.5863	-0.030201	0.831472	#N/A	gi|357134356|ref|XP_003568783.1|	484.6	1e-135	PREDICTED: proteasome subunit beta type-7-B-like [Brachypodium distachyon]	gi|357134355|ref|XM_003568735.1|	971	0	PREDICTED: Brachypodium distachyon proteasome subunit beta type-7-B-like (LOC100832453), mRNA	sp|Q7DLS1|PSB7B_ARATH	439	2e-123	Proteasome subunit beta type-7-B OS=Arabidopsis thaliana GN=PBB2 PE=1 SV=2	SPAC22D3.07	276	7e-74	COG0638	20S proteasome, alpha and beta subunits	K02739	1e-136	484	bdi:100832453	20S proteasome subunit beta 2 [EC:3.4.25.1]	GO:0043161//proteasomal ubiquitin-dependent protein catabolic process;GO:0051788//response to misfolded protein;GO:0080129//proteasome core complex assembly;GO:0006635//fatty acid beta-oxidation;GO:0009853//photorespiration;GO:0009407//toxin catabolic process	GO:0004298//threonine-type endopeptidase activity	GO:0005737//cytoplasm;GO:0005839//proteasome core complex;GO:0005634//nucleus
CL10000.Contig4_All	1034	122	7.1267	156	9.5669	0.424817	0.0276551	#N/A	123	8.4907	0.252649	0.271641	#N/A	gi|357134356|ref|XP_003568783.1|	507.7	1e-142	PREDICTED: proteasome subunit beta type-7-B-like [Brachypodium distachyon]	gi|357134355|ref|XM_003568735.1|	989	0	PREDICTED: Brachypodium distachyon proteasome subunit beta type-7-B-like (LOC100832453), mRNA	sp|Q7DLS1|PSB7B_ARATH	450	7e-127	Proteasome subunit beta type-7-B OS=Arabidopsis thaliana GN=PBB2 PE=1 SV=2	SPAC22D3.07	276	4e-74	COG0638	20S proteasome, alpha and beta subunits	K02739	1e-143	507	bdi:100832453	20S proteasome subunit beta 2 [EC:3.4.25.1]	GO:0006511//ubiquitin-dependent protein catabolic process	GO:0004298//threonine-type endopeptidase activity	GO:0005737//cytoplasm;GO:0005839//proteasome core complex;GO:0005634//nucleus
CL10000.Contig5_All	1036	146	8.5122	110	6.7329	-0.338304	0.0997274	#N/A	150	10.3346	0.279879	0.167971	#N/A	gi|357134356|ref|XP_003568783.1|	508.1	1e-142	PREDICTED: proteasome subunit beta type-7-B-like [Brachypodium distachyon]	gi|77817805|gb|DQ245124.1|	1031	0	Zea mays clone 13176 mRNA sequence	sp|Q7DLS1|PSB7B_ARATH	442	1e-124	Proteasome subunit beta type-7-B OS=Arabidopsis thaliana GN=PBB2 PE=1 SV=2	SPAC22D3.07	276	4e-74	COG0638	20S proteasome, alpha and beta subunits	K02739	8e-144	508	bdi:100832453	20S proteasome subunit beta 2 [EC:3.4.25.1]	GO:0006511//ubiquitin-dependent protein catabolic process	GO:0004298//threonine-type endopeptidase activity	GO:0005737//cytoplasm;GO:0005839//proteasome core complex;GO:0005634//nucleus
CL10001.Contig1_All	539	21	2.3533	39	4.5882	0.963243	0.0235782	#N/A	69	9.1374	1.9571	2.17093e-08	Up	gi|326501868|dbj|BAK06426.1|	316.2	1e-85	predicted protein [Hordeum vulgare subsp. vulgare] >gi|326532996|dbj|BAJ89343.1| predicted protein [Hordeum vulgare subsp. vulgare]	gi|18939|emb|X15694.1|	396	1e-108	Barley bronze 1 homologue for UDPglucose flavonol 3,0 glucosyl transferase	sp|P14726|UFOG_HORVU	311	2e-85	Anthocyanidin 3-O-glucosyltransferase OS=Hordeum vulgare GN=BZ1 PE=3 SV=1	SPBC28F2.12	68.6	6e-12	COG0086	DNA-directed RNA polymerase, beta' subunit/160 kD subunit	K10757	8e-32	134	ath:AT5G17050	flavonol 3-O-glucosyltransferase [EC:2.4.1.91]	GO:0009718//anthocyanin-containing compound biosynthetic process;GO:0051555//flavonol biosynthetic process;GO:0080167//response to karrikin	GO:0047213//anthocyanidin 3-O-glucosyltransferase activity;GO:0080043//quercetin 3-O-glucosyltransferase activity;GO:0080059//flavonol 3-O-arabinosyltransferase activity	-
CL10001.Contig2_All	928	47	3.0591	41	2.8016	-0.126856	0.743993	#N/A	154	11.8449	1.95309	9.35346e-18	Up	gi|326501868|dbj|BAK06426.1|	348.2	1e-94	predicted protein [Hordeum vulgare subsp. vulgare] >gi|326532996|dbj|BAJ89343.1| predicted protein [Hordeum vulgare subsp. vulgare]	gi|357118451|ref|XM_003560920.1|	125	9e-26	PREDICTED: Brachypodium distachyon anthocyanidin 3-O-glucosyltransferase-like (LOC100841090), mRNA	sp|P14726|UFOG_HORVU	345	3e-95	Anthocyanidin 3-O-glucosyltransferase OS=Hordeum vulgare GN=BZ1 PE=3 SV=1	--	--	--	--	--	K12930	2e-41	167	vvi:100233099	anthocyanidin 3-O-glucosyltransferase [EC:2.4.1.115]	GO:0009813//flavonoid biosynthetic process;GO:0046148//pigment biosynthetic process	GO:0035251//UDP-glucosyltransferase activity	-
CL10002.Contig1_All	750	77	6.2012	160	13.5277	1.1253	3.63107e-08	Up	139	13.2286	1.09304	3.12358e-07	Up	gi|357122902|ref|XP_003563152.1|	225.3	7e-58	PREDICTED: uncharacterized protein LOC100837152 [Brachypodium distachyon]	gi|242386763|emb|FP099168.1|	551	1e-154	Phyllostachys edulis cDNA clone: bphylf034g02, full insert sequence	sp|Q6AWX8|GRF11_ORYSJ	222	2e-58	Growth-regulating factor 11 OS=Oryza sativa subsp. japonica GN=GRF11 PE=2 SV=1	--	--	--	--	--	--	--	--	--	--	GO:0006355//regulation of transcription, DNA-dependent	GO:0005524//ATP binding;GO:0016818//hydrolase activity, acting on acid anhydrides, in phosphorus-containing anhydrides	GO:0005634//nucleus
CL10002.Contig2_All	709	23	1.9594	77	6.8867	1.8134	4.97536e-08	Up	23	2.3155	0.240912	0.67144	#N/A	gi|357122902|ref|XP_003563152.1|	225.3	7e-58	PREDICTED: uncharacterized protein LOC100837152 [Brachypodium distachyon]	gi|357122901|ref|XM_003563104.1|	680	0	PREDICTED: Brachypodium distachyon uncharacterized LOC100837152 (LOC100837152), mRNA	sp|Q6AWX8|GRF11_ORYSJ	222	2e-58	Growth-regulating factor 11 OS=Oryza sativa subsp. japonica GN=GRF11 PE=2 SV=1	--	--	--	--	--	--	--	--	--	--	GO:0006355//regulation of transcription, DNA-dependent	GO:0005524//ATP binding;GO:0016818//hydrolase activity, acting on acid anhydrides, in phosphorus-containing anhydrides	GO:0005634//nucleus
CL10003.Contig1_All	860	101	7.0936	296	21.8253	1.62141	1.8875e-24	Up	7	0.581	-3.60991	2.81173e-18	Down	gi|323461795|dbj|BAJ76715.1|	343.2	3e-93	fructan exohydrolase [Phleum pratense]	gi|323461794|dbj|AB583555.1|	339	3e-90	Phleum pratense FEH mRNA for fructan exohydrolase, complete cds	sp|A2YZ01|INV7_ORYSI	331	3e-91	Beta-fructofuranosidase, insoluble isoenzyme 7 OS=Oryza sativa subsp. indica GN=CIN7 PE=2 SV=2	--	--	--	--	--	K01193	1e-90	331	osa:4346527	beta-fructofuranosidase [EC:3.2.1.26]	GO:0071836//nectar secretion;GO:0009611//response to wounding;GO:0005982//starch metabolic process;GO:0080167//response to karrikin	GO:0051670//inulinase activity;GO:0004575//sucrose alpha-glucosidase activity;GO:0031219//levanase activity	GO:0005773//vacuole;GO:0016023//cytoplasmic membrane-bounded vesicle;GO:0005618//cell wall;GO:0048046//apoplast
CL10003.Contig2_All	362	11	1.8354	24	4.2041	1.1957	0.0361362	#N/A	17	3.352	0.868928	0.198888	#N/A	gi|5052007|gb|AAD38399.1|AF155121_1	142.9	1e-33	apoplastic invertase [Oryza sativa Indica Group]	gi|323461794|dbj|AB583555.1|	153	1e-34	Phleum pratense FEH mRNA for fructan exohydrolase, complete cds	sp|Q0J360|INV7_ORYSJ	142	4e-35	Beta-fructofuranosidase, insoluble isoenzyme 7 OS=Oryza sativa subsp. japonica GN=CIN7 PE=2 SV=1	--	--	--	--	--	K01193	9e-35	142	osa:4346527	beta-fructofuranosidase [EC:3.2.1.26]	GO:0071836//nectar secretion;GO:0009611//response to wounding;GO:0005982//starch metabolic process;GO:0080167//response to karrikin	GO:0051670//inulinase activity;GO:0004575//sucrose alpha-glucosidase activity;GO:0031219//levanase activity	GO:0005773//vacuole;GO:0016023//cytoplasmic membrane-bounded vesicle;GO:0005618//cell wall;GO:0048046//apoplast
CL10004.Contig1_All	2376	96	2.4405	524	13.9846	2.51859	1.59363e-75	Up	78	2.3432	-0.0586967	0.85894	#N/A	--	--	--	--	--	--	--	--	--	--	--	--	--	--	--	--	--	--	--	--	--	--	-	-	-
CL10005.Contig1_All	273	8	1.77	10	2.3228	0.392116	0.64527	#N/A	10	2.6146	0.562841	0.532911	#N/A	--	--	--	--	--	--	--	--	--	--	--	--	--	--	--	--	--	--	--	--	--	--	-	-	-
CL10006.Contig1_All	2526	9334	223.193	4793	120.321	-0.891408	9.26344e-277	#N/A	4035	114.017	-0.969041	5.99283e-297	#N/A	gi|326527621|dbj|BAK08085.1|	1191.4	0	predicted protein [Hordeum vulgare subsp. vulgare]	gi|241985611|dbj|AK332872.1|	2476	0	Triticum aestivum cDNA, clone: WT005_B08, cultivar: Chinese Spring	sp|Q0JCU7|ZEP_ORYSJ	1108	0	Zeaxanthin epoxidase, chloroplastic OS=Oryza sativa subsp. japonica GN=ZEP PE=2 SV=1	PA3328	140	1e-32	COG0654	2-polyprenyl-6-methoxyphenol hydroxylase and related FAD-dependent oxidoreductases	K09838	0	1108	osa:4335984	zeaxanthin epoxidase [EC:1.14.13.90]	GO:0022900//electron transport chain;GO:0009414//response to water deprivation;GO:0010114//response to red light;GO:0050891//multicellular organismal water homeostasis;GO:0016123//xanthophyll biosynthetic process;GO:0009408//response to heat;GO:0006970//response to osmotic stress;GO:0009737//response to abscisic acid stimulus;GO:0006725//cellular aromatic compound metabolic process;GO:0009688//ab…	GO:0052662;GO:0052663;GO:0009540//zeaxanthin epoxidase [overall] activity	GO:0009535//chloroplast thylakoid membrane;GO:0031969//chloroplast membrane
CL10006.Contig2_All	358	52	8.7734	0	0	-13.0989	7.67009e-15	Down	0	0	-13.0989	1.7469e-13	Down	gi|231274765|emb|CAX36916.1|	131	5e-30	zeaxanthin epoxidase enzyme [Triticum aestivum]	gi|241985611|dbj|AK332872.1|	375	1e-101	Triticum aestivum cDNA, clone: WT005_B08, cultivar: Chinese Spring	sp|Q0JCU7|ZEP_ORYSJ	122	6e-29	Zeaxanthin epoxidase, chloroplastic OS=Oryza sativa subsp. japonica GN=ZEP PE=2 SV=1	--	--	--	--	--	K09838	2e-28	122	osa:4335984	zeaxanthin epoxidase [EC:1.14.13.90]	GO:0022900//electron transport chain;GO:0009414//response to water deprivation;GO:0010114//response to red light;GO:0050891//multicellular organismal water homeostasis;GO:0016123//xanthophyll biosynthetic process;GO:0009408//response to heat;GO:0006970//response to osmotic stress;GO:0009737//response to abscisic acid stimulus;GO:0006725//cellular aromatic compound metabolic process;GO:0009688//ab…	GO:0052662;GO:0052663;GO:0009540//zeaxanthin epoxidase [overall] activity	GO:0009535//chloroplast thylakoid membrane;GO:0031969//chloroplast membrane
CL10007.Contig1_All	479	3	0.3783	35	4.6334	3.61447	8.69732e-08	Up	1	0.149	-1.34422	0.608772	#N/A	--	--	--	--	--	--	--	--	--	--	--	--	--	--	--	--	--	--	--	--	--	--	-	-	-
CL10007.Contig2_All	250	13	3.1409	20	5.0729	0.691633	0.245378	#N/A	1	0.2855	-3.45962	0.00810425	#N/A	--	--	--	--	--	--	--	--	--	--	--	--	--	--	--	--	--	--	--	--	--	--	-	-	-
CL10008.Contig1_All	1224	29	1.4311	29	1.5024	0.0701445	0.886986	#N/A	22	1.2829	-0.157716	0.794475	#N/A	gi|125543046|gb|EAY89185.1|	79.7	3e-110	hypothetical protein OsI_10681 [Oryza sativa Indica Group]	gi|357120251|ref|XM_003561794.1|	617	1e-173	PREDICTED: Brachypodium distachyon cyclin-J18-like (LOC100826941), mRNA	sp|Q0DTM7|CCJ18_ORYSJ	346	1e-111	Cyclin-J18-like OS=Oryza sativa subsp. japonica GN=Os03g0237900 PE=3 SV=2	--	--	--	--	--	--	--	--	--	--	GO:0051726//regulation of cell cycle;GO:0051301//cell division	-	GO:0005739//mitochondrion
CL10008.Contig2_All	1102	19	1.0414	26	1.4961	0.522682	0.30548	#N/A	45	2.9147	1.48482	0.000345115	Up	gi|125543046|gb|EAY89185.1|	79.7	1e-110	hypothetical protein OsI_10681 [Oryza sativa Indica Group]	gi|357120251|ref|XM_003561794.1|	624	1e-176	PREDICTED: Brachypodium distachyon cyclin-J18-like (LOC100826941), mRNA	sp|Q0DTM7|CCJ18_ORYSJ	347	4e-112	Cyclin-J18-like OS=Oryza sativa subsp. japonica GN=Os03g0237900 PE=3 SV=2	--	--	--	--	--	K11323	9e-06	38.1	vcn:VOLCADRAFT_121342	histone arginine demethylase JMJD6 [EC:1.14.11.-]	GO:0051726//regulation of cell cycle;GO:0051301//cell division	-	GO:0005739//mitochondrion
CL10008.Contig3_All	559	21	2.2691	17	1.9284	-0.234716	0.694013	#N/A	33	4.2137	0.892967	0.055147	#N/A	gi|357120252|ref|XP_003561842.1|	246.9	1e-64	PREDICTED: cyclin-J18-like [Brachypodium distachyon]	gi|357120251|ref|XM_003561794.1|	436	1e-119	PREDICTED: Brachypodium distachyon cyclin-J18-like (LOC100826941), mRNA	sp|Q0DTM7|CCJ18_ORYSJ	218	1e-57	Cyclin-J18-like OS=Oryza sativa subsp. japonica GN=Os03g0237900 PE=3 SV=2	XF1267	50.1	2e-06	COG5297	Cellobiohydrolase A (1,4-beta-cellobiosidase A)	K11323	3e-08	56.2	vcn:VOLCADRAFT_121342	histone arginine demethylase JMJD6 [EC:1.14.11.-]	GO:0051726//regulation of cell cycle;GO:0051301//cell division	-	-
CL10008.Contig4_All	327	3	0.5541	1	0.1939	-1.51483	0.489991	#N/A	0	0	-9.114	0.275261	#N/A	gi|357120252|ref|XP_003561842.1|	156.4	1e-37	PREDICTED: cyclin-J18-like [Brachypodium distachyon]	gi|357120251|ref|XM_003561794.1|	268	3e-69	PREDICTED: Brachypodium distachyon cyclin-J18-like (LOC100826941), mRNA	sp|Q0DTM7|CCJ18_ORYSJ	148	6e-37	Cyclin-J18-like OS=Oryza sativa subsp. japonica GN=Os03g0237900 PE=3 SV=2	--	--	--	--	--	--	--	--	--	--	GO:0051726//regulation of cell cycle;GO:0051301//cell division	-	GO:0005739//mitochondrion
CL10009.Contig1_All	2340	3024	78.0571	725	19.6466	-1.99025	2.56919e-305	Down	1789	54.5701	-0.516419	1.35743e-32	#N/A	gi|242069047|ref|XP_002449800.1|	915.6	0	hypothetical protein SORBIDRAFT_05g023520 [Sorghum bicolor] >gi|241935643|gb|EES08788.1| hypothetical protein SORBIDRAFT_05g023520 [Sorghum bicolor]	gi|115473506|ref|NM_001066887.1|	527	1e-146	Oryza sativa Japonica Group Os07g0628700 (Os07g0628700) mRNA, complete cds	sp|Q8GYA4|CRK10_ARATH	522	3e-148	Cysteine-rich receptor-like protein kinase 10 OS=Arabidopsis thaliana GN=CRK10 PE=1 SV=3	CAC0404_1	104	6e-22	COG0515	Serine/threonine protein kinase	K00924	7e-60	230	aly:ARALYDRAFT_313416	[EC:2.7.1.-]	GO:0006468//protein phosphorylation	GO:0005524//ATP binding;GO:0004674//protein serine/threonine kinase activity	GO:0016023//cytoplasmic membrane-bounded vesicle;GO:0005886//plasma membrane
CL1001.Contig1_All	1955	31	0.9578	27	0.8758	-0.129123	0.791225	#N/A	37	1.3509	0.496125	0.253765	#N/A	gi|357160621|ref|XP_003578822.1|	794.3	0	PREDICTED: histone deacetylase 14-like [Brachypodium distachyon]	gi|357160620|ref|XM_003578774.1|	1405	0	PREDICTED: Brachypodium distachyon histone deacetylase 14-like (LOC100845854), mRNA	sp|Q941D6|HDA14_ARATH	556	2e-158	Histone deacetylase 14 OS=Arabidopsis thaliana GN=HDA14 PE=2 SV=1	VNG0136G	209	1e-53	COG0123	Deacetylases, including yeast histone deacetylase and acetoin utilization protein	K11407	8e-46	183	osa:4343829	histone deacetylase 6/10 [EC:3.5.1.98]	GO:0006098//pentose-phosphate shunt;GO:0019760//glucosinolate metabolic process;GO:0019252//starch biosynthetic process;GO:0019288//isopentenyl diphosphate biosynthetic process, mevalonate-independent pathway;GO:0016575//histone deacetylation;GO:0000023//maltose metabolic process;GO:0016556//mRNA modification;GO:0090042//tubulin deacetylation;GO:0010027//thylakoid membrane organization	GO:0051721//protein phosphatase 2A binding;GO:0004407//histone deacetylase activity;GO:0042903//tubulin deacetylase activity;GO:0043621//protein self-association;GO:0043014//alpha-tubulin binding;GO:0048487//beta-tubulin binding	GO:0009507//chloroplast;GO:0005829//cytosol;GO:0005634//nucleus
CL1001.Contig10_All	1647	28	1.0269	27	1.0395	0.0175941	0.969038	#N/A	35	1.5168	0.562735	0.206433	#N/A	gi|357160621|ref|XP_003578822.1|	307.8	3e-82	PREDICTED: histone deacetylase 14-like [Brachypodium distachyon]	gi|357160620|ref|XM_003578774.1|	763	0	PREDICTED: Brachypodium distachyon histone deacetylase 14-like (LOC100845854), mRNA	sp|Q941D6|HDA14_ARATH	246	4e-65	Histone deacetylase 14 OS=Arabidopsis thaliana GN=HDA14 PE=2 SV=1	BMEI1504	85.9	2e-26	COG0123	Deacetylases, including yeast histone deacetylase and acetoin utilization protein	K11407	8e-19	93.6	ppp:PHYPADRAFT_138277	histone deacetylase 6/10 [EC:3.5.1.98]	-	GO:0016787//hydrolase activity	GO:0009507//chloroplast
CL1001.Contig11_All	919	29	1.906	28	1.932	0.019547	0.965087	#N/A	26	2.0194	0.0833786	0.873396	#N/A	gi|326489521|dbj|BAK01741.1|	52.4	4e-94	predicted protein [Hordeum vulgare subsp. vulgare]	gi|357160620|ref|XM_003578774.1|	509	1e-141	PREDICTED: Brachypodium distachyon histone deacetylase 14-like (LOC100845854), mRNA	sp|Q941D6|HDA14_ARATH	246	1e-71	Histone deacetylase 14 OS=Arabidopsis thaliana GN=HDA14 PE=2 SV=1	VNG0136G	103	5e-26	COG0123	Deacetylases, including yeast histone deacetylase and acetoin utilization protein	K11407	2e-22	93.6	ppp:PHYPADRAFT_138277	histone deacetylase 6/10 [EC:3.5.1.98]	GO:0006098//pentose-phosphate shunt;GO:0019760//glucosinolate metabolic process;GO:0019252//starch biosynthetic process;GO:0019288//isopentenyl diphosphate biosynthetic process, mevalonate-independent pathway;GO:0016575//histone deacetylation;GO:0000023//maltose metabolic process;GO:0016556//mRNA modification;GO:0090042//tubulin deacetylation;GO:0010027//thylakoid membrane organization	GO:0051721//protein phosphatase 2A binding;GO:0004407//histone deacetylase activity;GO:0042903//tubulin deacetylase activity;GO:0043621//protein self-association;GO:0043014//alpha-tubulin binding;GO:0048487//beta-tubulin binding	GO:0009507//chloroplast;GO:0005829//cytosol;GO:0005634//nucleus
CL1001.Contig2_All	1990	31	0.9409	27	0.8604	-0.129034	0.791296	#N/A	38	1.363	0.534672	0.208949	#N/A	gi|357160621|ref|XP_003578822.1|	312.8	0	PREDICTED: histone deacetylase 14-like [Brachypodium distachyon]	gi|357160620|ref|XM_003578774.1|	827	0	PREDICTED: Brachypodium distachyon histone deacetylase 14-like (LOC100845854), mRNA	sp|Q941D6|HDA14_ARATH	389	2e-153	Histone deacetylase 14 OS=Arabidopsis thaliana GN=HDA14 PE=2 SV=1	VNG0136G	192	2e-48	COG0123	Deacetylases, including yeast histone deacetylase and acetoin utilization protein	K11407	3e-42	171	aly:ARALYDRAFT_919345	histone deacetylase 6/10 [EC:3.5.1.98]	GO:0006098//pentose-phosphate shunt;GO:0019760//glucosinolate metabolic process;GO:0019252//starch biosynthetic process;GO:0019288//isopentenyl diphosphate biosynthetic process, mevalonate-independent pathway;GO:0016575//histone deacetylation;GO:0000023//maltose metabolic process;GO:0016556//mRNA modification;GO:0090042//tubulin deacetylation;GO:0010027//thylakoid membrane organization	GO:0051721//protein phosphatase 2A binding;GO:0004407//histone deacetylase activity;GO:0042903//tubulin deacetylase activity;GO:0043621//protein self-association;GO:0043014//alpha-tubulin binding;GO:0048487//beta-tubulin binding	GO:0009507//chloroplast;GO:0005829//cytosol;GO:0005634//nucleus
CL1001.Contig3_All	1730	57	1.9901	35	1.2829	-0.633432	0.0669068	#N/A	66	2.7231	0.452409	0.149291	#N/A	gi|357160621|ref|XP_003578822.1|	806.2	0	PREDICTED: histone deacetylase 14-like [Brachypodium distachyon]	gi|357160620|ref|XM_003578774.1|	1413	0	PREDICTED: Brachypodium distachyon histone deacetylase 14-like (LOC100845854), mRNA	sp|Q941D6|HDA14_ARATH	556	1e-158	Histone deacetylase 14 OS=Arabidopsis thaliana GN=HDA14 PE=2 SV=1	VNG0136G	209	9e-54	COG0123	Deacetylases, including yeast histone deacetylase and acetoin utilization protein	K11407	7e-46	183	osa:4343829	histone deacetylase 6/10 [EC:3.5.1.98]	GO:0006098//pentose-phosphate shunt;GO:0019760//glucosinolate metabolic process;GO:0019252//starch biosynthetic process;GO:0019288//isopentenyl diphosphate biosynthetic process, mevalonate-independent pathway;GO:0016575//histone deacetylation;GO:0000023//maltose metabolic process;GO:0016556//mRNA modification;GO:0090042//tubulin deacetylation;GO:0010027//thylakoid membrane organization	GO:0051721//protein phosphatase 2A binding;GO:0004407//histone deacetylase activity;GO:0042903//tubulin deacetylase activity;GO:0043621//protein self-association;GO:0043014//alpha-tubulin binding;GO:0048487//beta-tubulin binding	GO:0009507//chloroplast;GO:0005829//cytosol;GO:0005634//nucleus
CL1001.Contig4_All	792	19	1.449	4	0.3203	-2.17756	0.00531818	#N/A	17	1.5321	0.0804529	0.895994	#N/A	gi|357160621|ref|XP_003578822.1|	280	2e-74	PREDICTED: histone deacetylase 14-like [Brachypodium distachyon]	gi|357160620|ref|XM_003578774.1|	492	1e-136	PREDICTED: Brachypodium distachyon histone deacetylase 14-like (LOC100845854), mRNA	sp|Q941D6|HDA14_ARATH	143	1e-34	Histone deacetylase 14 OS=Arabidopsis thaliana GN=HDA14 PE=2 SV=1	--	--	--	--	--	--	--	--	--	--	GO:0006098//pentose-phosphate shunt;GO:0019760//glucosinolate metabolic process;GO:0019252//starch biosynthetic process;GO:0019288//isopentenyl diphosphate biosynthetic process, mevalonate-independent pathway;GO:0016575//histone deacetylation;GO:0000023//maltose metabolic process;GO:0016556//mRNA modification;GO:0090042//tubulin deacetylation;GO:0010027//thylakoid membrane organization	GO:0051721//protein phosphatase 2A binding;GO:0004407//histone deacetylase activity;GO:0042903//tubulin deacetylase activity;GO:0043621//protein self-association;GO:0043014//alpha-tubulin binding;GO:0048487//beta-tubulin binding	GO:0009507//chloroplast;GO:0005829//cytosol;GO:0005634//nucleus
CL1001.Contig5_All	574	0	0	0	0	#N/A	#N/A	#N/A	0	0	#N/A	#N/A	#N/A	gi|357160621|ref|XP_003578822.1|	292	3e-78	PREDICTED: histone deacetylase 14-like [Brachypodium distachyon]	gi|357160620|ref|XM_003578774.1|	492	1e-136	PREDICTED: Brachypodium distachyon histone deacetylase 14-like (LOC100845854), mRNA	sp|Q941D6|HDA14_ARATH	143	6e-35	Histone deacetylase 14 OS=Arabidopsis thaliana GN=HDA14 PE=2 SV=1	--	--	--	--	--	--	--	--	--	--	GO:0006098//pentose-phosphate shunt;GO:0019760//glucosinolate metabolic process;GO:0019252//starch biosynthetic process;GO:0019288//isopentenyl diphosphate biosynthetic process, mevalonate-independent pathway;GO:0016575//histone deacetylation;GO:0000023//maltose metabolic process;GO:0016556//mRNA modification;GO:0090042//tubulin deacetylation;GO:0010027//thylakoid membrane organization	GO:0051721//protein phosphatase 2A binding;GO:0004407//histone deacetylase activity;GO:0042903//tubulin deacetylase activity;GO:0043621//protein self-association;GO:0043014//alpha-tubulin binding;GO:0048487//beta-tubulin binding	GO:0009507//chloroplast;GO:0005829//cytosol;GO:0005634//nucleus
CL1001.Contig6_All	1765	40	1.3689	36	1.2934	-0.0818485	0.850605	#N/A	40	1.6176	0.240838	0.571413	#N/A	gi|357160621|ref|XP_003578822.1|	324.7	0	PREDICTED: histone deacetylase 14-like [Brachypodium distachyon]	gi|357160620|ref|XM_003578774.1|	827	0	PREDICTED: Brachypodium distachyon histone deacetylase 14-like (LOC100845854), mRNA	sp|Q941D6|HDA14_ARATH	389	1e-153	Histone deacetylase 14 OS=Arabidopsis thaliana GN=HDA14 PE=2 SV=1	VNG0136G	192	2e-48	COG0123	Deacetylases, including yeast histone deacetylase and acetoin utilization protein	K11407	3e-42	171	aly:ARALYDRAFT_919345	histone deacetylase 6/10 [EC:3.5.1.98]	GO:0006098//pentose-phosphate shunt;GO:0019760//glucosinolate metabolic process;GO:0019252//starch biosynthetic process;GO:0019288//isopentenyl diphosphate biosynthetic process, mevalonate-independent pathway;GO:0016575//histone deacetylation;GO:0000023//maltose metabolic process;GO:0016556//mRNA modification;GO:0090042//tubulin deacetylation;GO:0010027//thylakoid membrane organization	GO:0051721//protein phosphatase 2A binding;GO:0004407//histone deacetylase activity;GO:0042903//tubulin deacetylase activity;GO:0043621//protein self-association;GO:0043014//alpha-tubulin binding;GO:0048487//beta-tubulin binding	GO:0009507//chloroplast;GO:0005829//cytosol;GO:0005634//nucleus
CL1001.Contig7_All	1989	95	2.8849	66	2.1041	-0.455318	0.0793714	#N/A	86	3.0862	0.0973102	0.737244	#N/A	gi|357160621|ref|XP_003578822.1|	775	0	PREDICTED: histone deacetylase 14-like [Brachypodium distachyon]	gi|357160620|ref|XM_003578774.1|	827	0	PREDICTED: Brachypodium distachyon histone deacetylase 14-like (LOC100845854), mRNA	sp|Q941D6|HDA14_ARATH	537	1e-152	Histone deacetylase 14 OS=Arabidopsis thaliana GN=HDA14 PE=2 SV=1	VNG0136G	193	1e-48	COG0123	Deacetylases, including yeast histone deacetylase and acetoin utilization protein	K11407	3e-42	171	aly:ARALYDRAFT_919345	histone deacetylase 6/10 [EC:3.5.1.98]	GO:0006098//pentose-phosphate shunt;GO:0019760//glucosinolate metabolic process;GO:0019252//starch biosynthetic process;GO:0019288//isopentenyl diphosphate biosynthetic process, mevalonate-independent pathway;GO:0016575//histone deacetylation;GO:0000023//maltose metabolic process;GO:0016556//mRNA modification;GO:0090042//tubulin deacetylation;GO:0010027//thylakoid membrane organization	GO:0051721//protein phosphatase 2A binding;GO:0004407//histone deacetylase activity;GO:0042903//tubulin deacetylase activity;GO:0043621//protein self-association;GO:0043014//alpha-tubulin binding;GO:0048487//beta-tubulin binding	GO:0009507//chloroplast;GO:0005829//cytosol;GO:0005634//nucleus
CL1001.Contig8_All	909	72	4.7843	49	3.4182	-0.485071	0.10815	#N/A	67	5.261	0.137029	0.676886	#N/A	gi|326489521|dbj|BAK01741.1|	318.2	1e-85	predicted protein [Hordeum vulgare subsp. vulgare]	gi|357160620|ref|XM_003578774.1|	521	1e-145	PREDICTED: Brachypodium distachyon histone deacetylase 14-like (LOC100845854), mRNA	sp|Q941D6|HDA14_ARATH	246	1e-65	Histone deacetylase 14 OS=Arabidopsis thaliana GN=HDA14 PE=2 SV=1	VNG0136G	103	4e-22	COG0123	Deacetylases, including yeast histone deacetylase and acetoin utilization protein	K11407	4e-19	93.6	ppp:PHYPADRAFT_138277	histone deacetylase 6/10 [EC:3.5.1.98]	-	GO:0016787//hydrolase activity	GO:0009507//chloroplast
CL1001.Contig9_All	1682	28	1.0055	37	1.3949	0.472249	0.260578	#N/A	27	1.1458	0.188442	0.714928	#N/A	gi|357160621|ref|XP_003578822.1|	307.8	3e-82	PREDICTED: histone deacetylase 14-like [Brachypodium distachyon]	gi|357160620|ref|XM_003578774.1|	581	1e-163	PREDICTED: Brachypodium distachyon histone deacetylase 14-like (LOC100845854), mRNA	sp|Q941D6|HDA14_ARATH	246	4e-65	Histone deacetylase 14 OS=Arabidopsis thaliana GN=HDA14 PE=2 SV=1	all0839	73.2	2e-23	COG0123	Deacetylases, including yeast histone deacetylase and acetoin utilization protein	K11407	9e-19	93.6	ppp:PHYPADRAFT_138277	histone deacetylase 6/10 [EC:3.5.1.98]	-	GO:0016787//hydrolase activity	GO:0009507//chloroplast
CL10010.Contig1_All	305	15	2.9706	23	4.7818	0.686799	0.212704	#N/A	17	3.9784	0.421434	0.530755	#N/A	--	--	--	--	--	--	--	--	--	--	--	--	--	--	--	--	--	--	--	--	--	--	-	-	-
CL10010.Contig2_All	711	60	5.0972	67	5.9755	0.229354	0.454658	#N/A	81	8.1316	0.673834	0.015515	#N/A	gi|326493212|dbj|BAJ85067.1|	245.7	5e-64	predicted protein [Hordeum vulgare subsp. vulgare]	gi|241989731|dbj|AK330272.1|	410	1e-112	Triticum aestivum cDNA, clone: SET4_A21, cultivar: Chinese Spring	--	--	--	--	--	--	--	--	--	--	--	--	--	--	-	-	GO:0070461//SAGA-type complex
CL10011.Contig1_All	311	8	1.5537	14	2.8545	0.87753	0.235718	#N/A	0	0	-10.6015	0.0208003	#N/A	gi|451195|gb|AAC37417.1|	154.1	6e-37	wali6 [Triticum aestivum] >gi|1090844|prf||2019486A wali6 gene	gi|451194|gb|L28009.1|WHTWALIA	246	1e-62	Triticum aestivum (wali6) mRNA, complete cds	--	--	--	--	--	--	--	--	--	--	--	--	--	--	GO:0008152//metabolic process	GO:0030414//peptidase inhibitor activity	-
CL10011.Contig2_All	626	342	32.9988	654	66.2475	1.00545	1.17558e-25	Up	848	96.69	1.55095	1.01065e-68	Up	gi|451195|gb|AAC37417.1|	162.2	5e-39	wali6 [Triticum aestivum] >gi|1090844|prf||2019486A wali6 gene	gi|451194|gb|L28009.1|WHTWALIA	238	6e-60	Triticum aestivum (wali6) mRNA, complete cds	sp|P31862|IBBWP_MAIZE	47.4	7e-06	Bowman-Birk type wound-induced proteinase inhibitor WIP1 OS=Zea mays GN=WIP1 PE=2 SV=1	--	--	--	--	--	--	--	--	--	--	GO:0008152//metabolic process	GO:0030414//peptidase inhibitor activity	-
CL10012.Contig1_All	350	16	2.7612	21	3.8047	0.462487	0.419214	#N/A	28	5.7102	1.04825	0.0426459	#N/A	gi|326506740|dbj|BAJ91411.1|	97.8	5e-20	predicted protein [Hordeum vulgare subsp. vulgare]	gi|357125792|ref|XM_003564526.1|	91.7	4e-16	PREDICTED: Brachypodium distachyon uncharacterized LOC100838768 (LOC100838768), mRNA	--	--	--	--	--	--	--	--	--	--	--	--	--	--	-	-	-
CL10013.Contig1_All	1485	251	10.2092	1468	62.6853	2.61826	2.65674e-220	Up	111	5.3353	-0.936229	3.09491e-08	#N/A	gi|30313898|gb|AAO38209.1|	68.9	1e-144	AP2 transcriptional activator DRF1.1 [Hordeum vulgare]	gi|385717729|gb|JF915846.1|	591	1e-166	Leymus chinensis dehydration responsive element binding protein 3 (DREB3) mRNA, complete cds, alternatively spliced	sp|Q5W6R4|DRE2B_ORYSJ	323	8e-89	Dehydration-responsive element-binding protein 2B OS=Oryza sativa subsp. japonica GN=DREB2B PE=2 SV=2	--	--	--	--	--	K09286	1e-44	179	aly:ARALYDRAFT_487335	EREBP-like factor	GO:0006355//regulation of transcription, DNA-dependent	GO:0003700//sequence-specific DNA binding transcription factor activity;GO:0003677//DNA binding	GO:0005634//nucleus
CL10013.Contig2_All	2443	110	2.7197	668	17.3388	2.67248	8.63956e-103	Up	52	1.5193	-0.840041	0.00143697	#N/A	gi|385717732|gb|AFI71304.1|	490.7	5e-137	dehydration responsive element binding protein isoform c [Leymus chinensis]	gi|385717729|gb|JF915846.1|	464	1e-127	Leymus chinensis dehydration responsive element binding protein 3 (DREB3) mRNA, complete cds, alternatively spliced	sp|Q5W6R4|DRE2B_ORYSJ	323	2e-88	Dehydration-responsive element-binding protein 2B OS=Oryza sativa subsp. japonica GN=DREB2B PE=2 SV=2	--	--	--	--	--	K09286	2e-44	179	aly:ARALYDRAFT_487335	EREBP-like factor	GO:0006355//regulation of transcription, DNA-dependent	GO:0003700//sequence-specific DNA binding transcription factor activity;GO:0003677//DNA binding	GO:0005634//nucleus
CL10014.Contig1_All	1912	552	17.438	412	13.6639	-0.351865	0.000511928	#N/A	346	12.9166	-0.433008	4.9304e-05	#N/A	gi|326511273|dbj|BAJ87650.1|	639.4	0	predicted protein [Hordeum vulgare subsp. vulgare]	gi|284002394|dbj|AB199588.1|	1259	0	Hordeum vulgare bZIP mRNA for basic leucine zipper protein, complete cds, cultivar: Ehimehadaka no.1	sp|Q69IL4|RF2A_ORYSJ	565	2e-161	Transcription factor RF2a OS=Oryza sativa subsp. japonica GN=RF2a PE=1 SV=1	--	--	--	--	--	K09060	2e-07	56.2	vvi:100258205	plant G-box-binding factor	GO:0006355//regulation of transcription, DNA-dependent	GO:0003700//sequence-specific DNA binding transcription factor activity;GO:0043565//sequence-specific DNA binding	GO:0005634//nucleus
CL10015.Contig1_All	254	28	6.6584	8	1.9972	-1.7372	0.00313124	#N/A	4	1.1241	-2.56641	0.000333596	Down	gi|242060314|ref|XP_002451446.1|	106.3	1e-22	hypothetical protein SORBIDRAFT_04g002110 [Sorghum bicolor] >gi|241931277|gb|EES04422.1| hypothetical protein SORBIDRAFT_04g002110 [Sorghum bicolor]	gi|357127244|ref|XR_137970.1|	58	4e-06	PREDICTED: Brachypodium distachyon receptor-like protein 12-like (LOC100829472), miscRNA	sp|Q9M9C5|Y1680_ARATH	49.7	4e-07	Probable leucine-rich repeat receptor-like protein kinase At1g68400 OS=Arabidopsis thaliana GN=At1g68400 PE=2 SV=1	--	--	--	--	--	--	--	--	--	--	-	-	GO:0016023//cytoplasmic membrane-bounded vesicle
CL10015.Contig2_All	277	32	6.9778	8	1.8314	-1.92983	0.000604742	Down	8	2.0614	-1.75915	0.00274806	#N/A	gi|53791268|dbj|BAD52473.1|	113.2	1e-24	putative verticillium wilt disease resistance protein Ve2 [Oryza sativa Japonica Group] >gi|53792155|dbj|BAD52788.1| putative verticillium wilt disease resistance protein Ve2 [Oryza sativa Japonica Group]	gi|326529822|dbj|AK376997.1|	161	5e-37	Hordeum vulgare subsp. vulgare mRNA for predicted protein, complete cds, clone: NIASHv3145A12	sp|C0LGU5|Y5457_ARATH	50.8	2e-07	Probable LRR receptor-like serine/threonine-protein kinase At5g45780 OS=Arabidopsis thaliana GN=At5g45780 PE=2 SV=1	--	--	--	--	--	K13415	4e-07	51.2	sbi:SORBI_03g032990	protein brassinosteroid insensitive 1 [EC:2.7.10.1 2.7.11.1]	-	-	GO:0016023//cytoplasmic membrane-bounded vesicle
CL10016.Contig1_All	397	17	2.5865	13	2.0764	-0.316917	0.634256	#N/A	63	11.3269	2.13068	1.54655e-08	Up	--	--	--	--	--	--	--	--	--	--	--	--	--	--	--	--	--	--	--	--	--	--	-	-	-
CL10016.Contig2_All	230	7	1.8383	12	3.3084	0.847761	0.292028	#N/A	18	5.5861	1.60347	0.0230607	#N/A	--	--	--	--	--	--	--	--	--	--	--	--	--	--	--	--	--	--	--	--	--	--	-	-	-
CL10017.Contig1_All	421	29	4.1607	45	6.7779	0.704012	0.0659567	#N/A	9	1.5259	-1.44717	0.0153933	#N/A	gi|470113494|ref|XP_004292958.1|	74.7	4e-13	PREDICTED: dehydration-responsive element-binding protein 2C-like [Fragaria vesca subsp. vesca]	--	--	--	--	sp|Q9M8M5|ERF84_ARATH	73.2	5e-14	Ethylene-responsive transcription factor ERF084 OS=Arabidopsis thaliana GN=ERF084 PE=2 SV=1	--	--	--	--	--	K09286	1e-12	69.7	osa:4335720	EREBP-like factor	GO:0044249//cellular biosynthetic process;GO:1901576;GO:0010200//response to chitin;GO:0007165//signal transduction;GO:0050832//defense response to fungus	-	-
CL10017.Contig2_All	668	25	2.2605	42	3.9869	0.818626	0.0417313	#N/A	47	5.0221	1.15165	0.00313696	#N/A	gi|356507594|ref|XP_003522549.1|	87	2e-16	PREDICTED: ethylene-responsive transcription factor CRF1-like [Glycine max]	gi|408690239|gb|JX469917.1|	65.9	5e-08	Zea mays subsp. mays clone UT3173 WRKY-type transcription factor mRNA, partial cds	sp|Q9M8M5|ERF84_ARATH	74.3	6e-14	Ethylene-responsive transcription factor ERF084 OS=Arabidopsis thaliana GN=ERF084 PE=2 SV=1	--	--	--	--	--	K09286	2e-12	70.9	aly:ARALYDRAFT_487335	EREBP-like factor	GO:0009987//cellular process	-	-
CL10018.Contig1_All	2777	241	5.2419	90	2.0551	-1.35088	1.14377e-14	Down	59	1.5165	-1.78934	4.67481e-20	Down	gi|326487740|dbj|BAK05542.1|	1016.5	0	predicted protein [Hordeum vulgare subsp. vulgare] >gi|326495524|dbj|BAJ85858.1| predicted protein [Hordeum vulgare subsp. vulgare] >gi|326503582|dbj|BAJ86297.1| predicted protein [Hordeum vulgare subsp. vulgare] >gi|326531470|dbj|BAJ97739.1| predicted protein [Hordeum vulgare subsp. vulgare]	gi|241986101|dbj|AK333362.1|	1396	0	Triticum aestivum cDNA, clone: WT006_E15, cultivar: Chinese Spring	sp|Q9SJ56|BLH1_ARATH	398	8e-111	BEL1-like homeodomain protein 1 OS=Arabidopsis thaliana GN=BLH1 PE=1 SV=1	DR2133	72.8	3e-12	COG4372	Uncharacterized protein conserved in bacteria with the myosin-like domain	K13171	2e-09	63.5	ath:AT2G29210	serine/arginine repetitive matrix protein 1	GO:0006355//regulation of transcription, DNA-dependent	GO:0003700//sequence-specific DNA binding transcription factor activity;GO:0043565//sequence-specific DNA binding	GO:0005634//nucleus
CL10018.Contig2_All	2797	116	2.505	64	1.451	-0.787763	0.00101374	#N/A	36	0.9187	-1.44714	1.29398e-07	Down	gi|326487740|dbj|BAK05542.1|	1016.5	0	predicted protein [Hordeum vulgare subsp. vulgare] >gi|326495524|dbj|BAJ85858.1| predicted protein [Hordeum vulgare subsp. vulgare] >gi|326503582|dbj|BAJ86297.1| predicted protein [Hordeum vulgare subsp. vulgare] >gi|326531470|dbj|BAJ97739.1| predicted protein [Hordeum vulgare subsp. vulgare]	gi|241986101|dbj|AK333362.1|	1396	0	Triticum aestivum cDNA, clone: WT006_E15, cultivar: Chinese Spring	sp|Q9SJ56|BLH1_ARATH	398	8e-111	BEL1-like homeodomain protein 1 OS=Arabidopsis thaliana GN=BLH1 PE=1 SV=1	DR2133	72.8	3e-12	COG4372	Uncharacterized protein conserved in bacteria with the myosin-like domain	K13171	2e-09	63.5	ath:AT2G29210	serine/arginine repetitive matrix protein 1	GO:0006355//regulation of transcription, DNA-dependent	GO:0003700//sequence-specific DNA binding transcription factor activity;GO:0043565//sequence-specific DNA binding	GO:0005634//nucleus
CL10018.Contig3_All	267	12	2.7147	1	0.2375	-3.51479	0.00567735	#N/A	0	0	-11.4066	0.00235365	#N/A	gi|326487740|dbj|BAK05542.1|	148.7	2e-35	predicted protein [Hordeum vulgare subsp. vulgare] >gi|326495524|dbj|BAJ85858.1| predicted protein [Hordeum vulgare subsp. vulgare] >gi|326503582|dbj|BAJ86297.1| predicted protein [Hordeum vulgare subsp. vulgare] >gi|326531470|dbj|BAJ97739.1| predicted protein [Hordeum vulgare subsp. vulgare]	gi|241986101|dbj|AK333362.1|	274	4e-71	Triticum aestivum cDNA, clone: WT006_E15, cultivar: Chinese Spring	--	--	--	--	--	--	--	--	--	--	--	--	--	--	GO:0006355//regulation of transcription, DNA-dependent	GO:0003700//sequence-specific DNA binding transcription factor activity;GO:0043565//sequence-specific DNA binding	GO:0005634//nucleus
CL10018.Contig4_All	286	2	0.4224	6	1.3303	1.65507	0.21926	#N/A	0	0	-8.72247	0.438108	#N/A	--	--	--	--	gi|154125309|gb|EU022697.1|	174	3e-41	Achnatherum inebrians clone Ain069 microsatellite sequence	--	--	--	--	--	--	--	--	--	--	--	--	--	--	-	-	-
CL10019.Contig1_All	1507	228	9.1384	326	13.7174	0.585994	8.8603e-06	#N/A	279	13.2145	0.532108	0.000150313	#N/A	gi|326510011|dbj|BAJ87222.1|	767.7	0	predicted protein [Hordeum vulgare subsp. vulgare] >gi|326510397|dbj|BAJ87415.1| predicted protein [Hordeum vulgare subsp. vulgare] >gi|326523505|dbj|BAJ92923.1| predicted protein [Hordeum vulgare subsp. vulgare] >gi|326528131|dbj|BAJ89117.1| predicted protein [Hordeum vulgare subsp. vulgare]	gi|357161206|ref|XM_003578967.1|	533	1e-148	PREDICTED: Brachypodium distachyon uncharacterized LOC100826291 (LOC100826291), mRNA	sp|Q9LK03|PERK2_ARATH	59.3	6e-09	Proline-rich receptor-like protein kinase PERK2 OS=Arabidopsis thaliana GN=PERK2 PE=2 SV=3	BH2279	66.6	1e-10	COG0596	Predicted hydrolases or acyltransferases (alpha/beta hydrolase superfamily)	K14325	1e-10	66.2	mtr:MTR_2g069490	RNA-binding protein with serine-rich domain 1	GO:0016556//mRNA modification	GO:0016787//hydrolase activity	GO:0009941//chloroplast envelope
CL10019.Contig2_All	238	3	0.7614	5	1.3322	0.807084	0.544445	#N/A	11	3.299	2.1153	0.0358329	#N/A	gi|326510011|dbj|BAJ87222.1|	119	2e-26	predicted protein [Hordeum vulgare subsp. vulgare] >gi|326510397|dbj|BAJ87415.1| predicted protein [Hordeum vulgare subsp. vulgare] >gi|326523505|dbj|BAJ92923.1| predicted protein [Hordeum vulgare subsp. vulgare] >gi|326528131|dbj|BAJ89117.1| predicted protein [Hordeum vulgare subsp. vulgare]	gi|115487039|ref|NM_001072539.1|	137	6e-30	Oryza sativa Japonica Group Os12g0118400 (Os12g0118400) mRNA, partial cds	--	--	--	--	--	--	--	--	--	--	--	--	--	--	GO:0008152//metabolic process	GO:0016787//hydrolase activity	GO:0009941//chloroplast envelope
CL10019.Contig3_All	319	4	0.7574	10	1.9878	1.39205	0.146273	#N/A	1	0.2238	-1.75885	0.430544	#N/A	gi|326510011|dbj|BAJ87222.1|	70.1	1e-11	predicted protein [Hordeum vulgare subsp. vulgare] >gi|326510397|dbj|BAJ87415.1| predicted protein [Hordeum vulgare subsp. vulgare] >gi|326523505|dbj|BAJ92923.1| predicted protein [Hordeum vulgare subsp. vulgare] >gi|326528131|dbj|BAJ89117.1| predicted protein [Hordeum vulgare subsp. vulgare]	gi|357161206|ref|XM_003578967.1|	73.8	1e-10	PREDICTED: Brachypodium distachyon uncharacterized LOC100826291 (LOC100826291), mRNA	sp|Q7G6K7|FH3_ORYSJ	45.8	6e-06	Formin-like protein 3 OS=Oryza sativa subsp. japonica GN=FH3 PE=2 SV=2	--	--	--	--	--	--	--	--	--	--	-	-	-
CL10019.Contig4_All	1459	179	7.4104	117	5.0851	-0.543275	0.00345055	#N/A	150	7.3383	-0.0141055	0.951328	#N/A	gi|326510011|dbj|BAJ87222.1|	754.6	0	predicted protein [Hordeum vulgare subsp. vulgare] >gi|326510397|dbj|BAJ87415.1| predicted protein [Hordeum vulgare subsp. vulgare] >gi|326523505|dbj|BAJ92923.1| predicted protein [Hordeum vulgare subsp. vulgare] >gi|326528131|dbj|BAJ89117.1| predicted protein [Hordeum vulgare subsp. vulgare]	gi|357161206|ref|XM_003578967.1|	515	1e-143	PREDICTED: Brachypodium distachyon uncharacterized LOC100826291 (LOC100826291), mRNA	sp|Q9SEE9|SR45_ARATH	49.7	4e-06	Arginine/serine-rich protein 45 OS=Arabidopsis thaliana GN=SR45 PE=1 SV=1	BH2279	66.6	1e-10	COG0596	Predicted hydrolases or acyltransferases (alpha/beta hydrolase superfamily)	K13171	7e-12	70.5	vvi:100262120	serine/arginine repetitive matrix protein 1	GO:0016556//mRNA modification	GO:0016787//hydrolase activity	GO:0009941//chloroplast envelope
CL1002.Contig1_All	641	3	0.2827	4	0.3957	0.485135	0.733931	#N/A	2	0.2227	-0.34417	0.893283	#N/A	gi|326517784|dbj|BAK03810.1|	110.2	2e-23	predicted protein [Hordeum vulgare subsp. vulgare]	gi|357113460|ref|XM_003558473.1|	406	1e-110	PREDICTED: Brachypodium distachyon uncharacterized LOC100841572 (LOC100841572), mRNA	sp|Q7G6K7|FH3_ORYSJ	48.9	3e-10	Formin-like protein 3 OS=Oryza sativa subsp. japonica GN=FH3 PE=2 SV=2	Rv1078	52.8	5e-07	COG1714	Predicted membrane protein/domain	K12741	9e-08	45.8	ath:AT5G40490	heterogeneous nuclear ribonucleoprotein A1/A3	GO:0010311//lateral root formation;GO:0044237//cellular metabolic process;GO:0009617//response to bacterium;GO:0006333//chromatin assembly or disassembly;GO:0008283//cell proliferation;GO:0006006//glucose metabolic process;GO:0030154//cell differentiation;GO:0046686//response to cadmium ion;GO:0009409//response to cold;GO:0009738//abscisic acid mediated signaling pathway;GO:0009408//response to h…	GO:0042393//histone binding;GO:0003682//chromatin binding	GO:0005829//cytosol;GO:0005634//nucleus
CL1002.Contig2_All	396	32	4.8809	13	2.0817	-1.22939	0.0152995	#N/A	9	1.6222	-1.5892	0.00567844	#N/A	gi|326517784|dbj|BAK03810.1|	204.1	5e-52	predicted protein [Hordeum vulgare subsp. vulgare]	gi|357113460|ref|XM_003558473.1|	422	1e-115	PREDICTED: Brachypodium distachyon uncharacterized LOC100841572 (LOC100841572), mRNA	sp|Q84ZL0|FH5_ORYSJ	50.1	4e-07	Formin-like protein 5 OS=Oryza sativa subsp. japonica GN=FH5 PE=2 SV=2	Rv2839c	47	9e-06	COG0532	Translation initiation factor 2 (IF-2; GTPase)	K14325	4e-06	48.1	ppp:PHYPADRAFT_166555	RNA-binding protein with serine-rich domain 1	GO:0010311//lateral root formation;GO:0044237//cellular metabolic process;GO:0009617//response to bacterium;GO:0006333//chromatin assembly or disassembly;GO:0008283//cell proliferation;GO:0006006//glucose metabolic process;GO:0030154//cell differentiation;GO:0046686//response to cadmium ion;GO:0009409//response to cold;GO:0009738//abscisic acid mediated signaling pathway;GO:0009408//response to h…	GO:0042393//histone binding;GO:0003682//chromatin binding	GO:0005829//cytosol;GO:0005634//nucleus
CL1002.Contig3_All	630	31	2.9721	12	1.2078	-1.2991	0.0125718	#N/A	30	3.3989	0.193585	0.689749	#N/A	gi|326517784|dbj|BAK03810.1|	90.5	2e-17	predicted protein [Hordeum vulgare subsp. vulgare]	gi|357113460|ref|XM_003558473.1|	398	1e-108	PREDICTED: Brachypodium distachyon uncharacterized LOC100841572 (LOC100841572), mRNA	sp|Q7G6K7|FH3_ORYSJ	48.9	3e-10	Formin-like protein 3 OS=Oryza sativa subsp. japonica GN=FH3 PE=2 SV=2	Cgl1939	56.2	4e-08	COG0532	Translation initiation factor 2 (IF-2; GTPase)	K12741	9e-08	45.8	ath:AT5G40490	heterogeneous nuclear ribonucleoprotein A1/A3	GO:0044763;GO:0071704;GO:0042221//response to chemical stimulus;GO:0044238//primary metabolic process;GO:0006950//response to stress;GO:0009266//response to temperature stimulus;GO:0032502//developmental process	GO:0005488//binding	GO:0005737//cytoplasm
CL10020.Contig1_All	805	134	10.0544	202	15.9119	0.662279	0.000109223	#N/A	180	15.9601	0.666643	0.000198141	#N/A	--	--	--	--	--	--	--	--	--	--	--	--	--	--	--	--	--	--	--	--	--	--	-	-	-
CL10020.Contig2_All	234	16	4.13	1	0.271	-3.92978	0.000623423	Down	17	5.1855	0.328341	0.624712	#N/A	--	--	--	--	--	--	--	--	--	--	--	--	--	--	--	--	--	--	--	--	--	--	-	-	-
CL10021.Contig1_All	268	2	0.4508	12	2.8393	2.65498	0.0118017	#N/A	0	0	-8.81634	0.438217	#N/A	--	--	--	--	gi|193848586|gb|EU730902.1|	58	5e-06	Brachypodium distachyon clone BAC DH085B13, complete sequence	--	--	--	--	--	--	--	--	--	--	--	--	--	--	-	-	-
CL10021.Contig2_All	217	0	0	0	0	#N/A	#N/A	#N/A	0	0	#N/A	#N/A	#N/A	--	--	--	--	gi|193848586|gb|EU730902.1|	58	4e-06	Brachypodium distachyon clone BAC DH085B13, complete sequence	--	--	--	--	--	--	--	--	--	--	--	--	--	--	-	-	-
CL10022.Contig1_All	256	7	1.6516	0	0	-10.6896	0.0188709	#N/A	0	0	-10.6896	0.0351039	#N/A	--	--	--	--	--	--	--	--	--	--	--	--	--	--	--	--	--	--	--	--	--	--	-	-	-
CL10023.Contig1_All	1257	158	7.5922	143	7.2138	-0.0737586	0.721515	#N/A	256	14.5367	0.93711	5.84793e-10	#N/A	gi|326489033|dbj|BAK01500.1|	331.3	2e-89	predicted protein [Hordeum vulgare subsp. vulgare]	gi|357114914|ref|XM_003559191.1|	400	1e-108	PREDICTED: Brachypodium distachyon probable WRKY transcription factor 58-like (LOC100838634), mRNA	sp|Q9C983|WRK57_ARATH	187	1e-47	Probable WRKY transcription factor 57 OS=Arabidopsis thaliana GN=WRKY57 PE=2 SV=1	--	--	--	--	--	K13424	8e-24	109	zma:100281160	WRKY transcription factor 33	-	GO:0003677//DNA binding	-
CL10023.Contig2_All	226	12	3.2071	23	6.4534	1.00879	0.076941	#N/A	15	4.7374	0.562826	0.433816	#N/A	gi|125587980|gb|EAZ28644.1|	159.8	1e-38	hypothetical protein OsJ_12654 [Oryza sativa Japonica Group]	gi|357119553|ref|XM_003561454.1|	313	4e-83	PREDICTED: Brachypodium distachyon probable WRKY transcription factor 57-like (LOC100827437), mRNA	sp|Q9C983|WRK57_ARATH	152	3e-38	Probable WRKY transcription factor 57 OS=Arabidopsis thaliana GN=WRKY57 PE=2 SV=1	--	--	--	--	--	K13424	2e-22	101	vvi:100243352	WRKY transcription factor 33	GO:0009414//response to water deprivation;GO:0009651//response to salt stress;GO:0006355//regulation of transcription, DNA-dependent	GO:0043565//sequence-specific DNA binding;GO:0003700//sequence-specific DNA binding transcription factor activity	GO:0005634//nucleus
CL10024.Contig1_All	700	22	1.8983	36	3.2611	0.780651	0.0730319	#N/A	6	0.6118	-1.63358	0.0231098	#N/A	--	--	--	--	gi|10140737|gb|AC037425.7|AC037425	73.8	2e-10	Oryza sativa chromosome 10 BAC OSJNBa0055P24 genomic sequence, complete sequence	--	--	--	--	--	--	--	--	--	--	--	--	--	--	-	-	-
CL10024.Contig2_All	735	4	0.3287	12	1.0353	1.65521	0.0652908	#N/A	0	0	-8.36063	0.165771	#N/A	--	--	--	--	gi|10140737|gb|AC037425.7|AC037425	67.9	1e-08	Oryza sativa chromosome 10 BAC OSJNBa0055P24 genomic sequence, complete sequence	--	--	--	--	--	--	--	--	--	--	--	--	--	--	-	-	-
CL10024.Contig3_All	772	11	0.8606	28	2.2999	1.41816	0.00877532	#N/A	3	0.2774	-1.63338	0.137631	#N/A	--	--	--	--	gi|10140737|gb|AC037425.7|AC037425	73.8	2e-10	Oryza sativa chromosome 10 BAC OSJNBa0055P24 genomic sequence, complete sequence	--	--	--	--	--	--	--	--	--	--	--	--	--	--	-	-	-
CL10025.Contig1_All	2438	147	3.6419	167	4.3436	0.2542	0.173218	#N/A	181	5.2991	0.541056	0.00236792	#N/A	gi|357165349|ref|XP_003580353.1|	1179.5	0	PREDICTED: probable methyltransferase PMT15-like [Brachypodium distachyon]	gi|357165348|ref|XM_003580305.1|	2052	0	PREDICTED: Brachypodium distachyon probable methyltransferase PMT15-like (LOC100831094), mRNA	sp|Q9ZPH9|PMTF_ARATH	828	0	Probable methyltransferase PMT15 OS=Arabidopsis thaliana GN=At4g00750 PE=1 SV=1	Rv3876	80.5	1e-14	COG0455	ATPases involved in chromosome partitioning	K01115	5e-21	101	vcn:VOLCADRAFT_99471	phospholipase D [EC:3.1.4.4]	GO:0032259//methylation	GO:0008168//methyltransferase activity	GO:0005794//Golgi apparatus
CL10025.Contig2_All	2425	38	0.9465	106	2.7718	1.55015	9.11952e-09	Up	35	1.0302	0.12225	0.79316	#N/A	gi|357165349|ref|XP_003580353.1|	1180.2	0	PREDICTED: probable methyltransferase PMT15-like [Brachypodium distachyon]	gi|357165348|ref|XM_003580305.1|	2052	0	PREDICTED: Brachypodium distachyon probable methyltransferase PMT15-like (LOC100831094), mRNA	sp|Q9ZPH9|PMTF_ARATH	828	0	Probable methyltransferase PMT15 OS=Arabidopsis thaliana GN=At4g00750 PE=1 SV=1	Rv3876	70.1	2e-11	COG0455	ATPases involved in chromosome partitioning	K01115	1e-19	97.1	vcn:VOLCADRAFT_99471	phospholipase D [EC:3.1.4.4]	GO:0032259//methylation	GO:0008168//methyltransferase activity	GO:0005794//Golgi apparatus
CL10025.Contig3_All	236	12	3.0713	14	3.7617	0.292535	0.677951	#N/A	18	5.444	0.825818	0.206386	#N/A	--	--	--	--	gi|116310268|emb|CR855186.1|	73.8	7e-11	Oryza sativa genomic DNA, chromosome 4, BAC clone: OSIGBa0111L12, complete sequence	--	--	--	--	--	--	--	--	--	--	--	--	--	--	-	-	-
CL10026.Contig1_All	235	13	3.3413	6	1.619	-1.04531	0.202055	#N/A	2	0.6075	-2.45945	0.0273631	#N/A	--	--	--	--	--	--	--	--	--	--	--	--	--	--	--	--	--	--	--	--	--	--	-	-	-
CL10027.Contig1_All	1958	2729	84.1855	1127	36.4987	-1.20573	6.24786e-133	Down	1361	49.6142	-0.762819	2.89939e-58	#N/A	gi|326490271|dbj|BAJ84799.1|	960.3	0	predicted protein [Hordeum vulgare subsp. vulgare]	gi|151419496|dbj|AK250848.1|	2246	0	Hordeum vulgare subsp. vulgare cDNA clone: FLbaf95g16, mRNA sequence	sp|P55217|METB_ARATH	663	0	Cystathionine gamma-synthase, chloroplastic OS=Arabidopsis thaliana GN=CGS1 PE=2 SV=3	BH1736	290	5e-78	COG0626	Cystathionine beta-lyases/cystathionine gamma-synthases	K01739	0	959	bdi:100837599	cystathionine gamma-synthase [EC:2.5.1.48]	GO:0009086//methionine biosynthetic process;GO:0006730//one-carbon metabolic process;GO:0001887//selenium compound metabolic process	GO:0016829//lyase activity;GO:0030170//pyridoxal phosphate binding;GO:0003962//cystathionine gamma-synthase activity	GO:0016023//cytoplasmic membrane-bounded vesicle;GO:0009570//chloroplast stroma
CL10028.Contig1_All	1103	47	2.5738	32	1.8397	-0.484429	0.202879	#N/A	79	5.1122	0.990044	0.000590455	#N/A	gi|357123188|ref|XP_003563294.1|	465.3	8e-130	PREDICTED: SPX domain-containing protein 4-like isoform 1 [Brachypodium distachyon]	gi|357123187|ref|XM_003563246.1|	872	0	PREDICTED: Brachypodium distachyon SPX domain-containing protein 4-like, transcript variant 1 (LOC100829071), mRNA	sp|Q10B79|SPX4_ORYSJ	405	3e-113	SPX domain-containing protein 4 OS=Oryza sativa subsp. japonica GN=SPX4 PE=2 SV=1	--	--	--	--	--	--	--	--	--	--	GO:0016036//cellular response to phosphate starvation;GO:0006817//phosphate ion transport;GO:0070417//cellular response to cold	-	GO:0005634//nucleus
CL10028.Contig2_All	1352	275	12.2858	120	5.6282	-1.12625	1.02653e-12	Down	258	13.6208	0.14882	0.346281	#N/A	gi|357123188|ref|XP_003563294.1|	550.1	3e-155	PREDICTED: SPX domain-containing protein 4-like isoform 1 [Brachypodium distachyon]	gi|357123187|ref|XM_003563246.1|	942	0	PREDICTED: Brachypodium distachyon SPX domain-containing protein 4-like, transcript variant 1 (LOC100829071), mRNA	sp|Q10B79|SPX4_ORYSJ	475	3e-134	SPX domain-containing protein 4 OS=Oryza sativa subsp. japonica GN=SPX4 PE=2 SV=1	YPL110c_1	53.1	1e-06	COG5408	SPX domain-containing protein	--	--	--	--	--	GO:0016036//cellular response to phosphate starvation;GO:0006817//phosphate ion transport;GO:0070417//cellular response to cold	-	-
CL10028.Contig3_All	1031	38	2.2262	14	0.8611	-1.37033	0.00361119	#N/A	32	2.2154	-0.007016	0.995547	#N/A	gi|357123188|ref|XP_003563294.1|	391.3	1e-107	PREDICTED: SPX domain-containing protein 4-like isoform 1 [Brachypodium distachyon]	gi|357123187|ref|XM_003563246.1|	771	0	PREDICTED: Brachypodium distachyon SPX domain-containing protein 4-like, transcript variant 1 (LOC100829071), mRNA	sp|Q10B79|SPX4_ORYSJ	333	1e-91	SPX domain-containing protein 4 OS=Oryza sativa subsp. japonica GN=SPX4 PE=2 SV=1	--	--	--	--	--	--	--	--	--	--	GO:0016036//cellular response to phosphate starvation;GO:0006817//phosphate ion transport;GO:0070417//cellular response to cold	-	GO:0005634//nucleus
CL10029.Contig1_All	335	8	1.4424	16	3.0286	1.07018	0.127268	#N/A	20	4.2613	1.56282	0.01812	#N/A	--	--	--	--	--	--	--	--	--	--	--	--	--	--	--	--	--	--	--	--	--	--	-	-	-
CL1003.Contig1_All	663	21	1.9132	90	8.6079	2.16967	1.90748e-11	Up	59	6.3518	1.73118	2.67873e-06	Up	--	--	--	--	--	--	--	--	--	--	--	--	--	--	--	--	--	--	--	--	--	--	-	-	-
CL1003.Contig2_All	334	23	4.1594	21	3.9869	-0.061108	0.922079	#N/A	66	14.1045	1.76171	4.2739e-07	Up	--	--	--	--	--	--	--	--	--	--	--	--	--	--	--	--	--	--	--	--	--	--	-	-	-
CL10030.Contig1_All	1020	17	1.0067	20	1.2434	0.304657	0.602247	#N/A	3	0.2099	-2.26186	0.0136533	#N/A	--	--	--	--	--	--	--	--	--	--	--	--	--	--	--	--	--	--	--	--	--	--	-	-	-
CL10030.Contig2_All	1223	4	0.1976	22	1.1407	2.52926	0.000567286	Up	7	0.4085	1.04775	0.36122	#N/A	--	--	--	--	--	--	--	--	--	--	--	--	--	--	--	--	--	--	--	--	--	--	-	-	-
CL10031.Contig1_All	285	39	8.2654	62	13.7947	0.738958	0.0221978	#N/A	17	4.2576	-0.957044	0.0457291	#N/A	gi|255573121|ref|XP_002527490.1|	60.5	9e-09	conserved hypothetical protein [Ricinus communis] >gi|223533130|gb|EEF34888.1| conserved hypothetical protein [Ricinus communis]	gi|21871|emb|X13914.1|	147	7e-33	Wheat signal recognition particle (SRP) 7S RNA variant 2	--	--	--	--	--	--	--	--	--	--	--	--	--	--	-	-	-
CL10032.Contig1_All	318	25	4.7485	11	2.1935	-1.11424	0.0512835	#N/A	9	2.0201	-1.23305	0.0528086	#N/A	--	--	--	--	gi|241985002|dbj|AK332262.1|	63.9	9e-08	Triticum aestivum cDNA, clone: WT003_I21, cultivar: Chinese Spring	--	--	--	--	--	--	--	--	--	--	--	--	--	--	-	-	-
CL10033.Contig1_All	887	930	63.3294	1125	80.4258	0.344783	3.29596e-07	#N/A	1040	83.6893	0.402168	5.04091e-09	#N/A	gi|326514416|dbj|BAJ96195.1|	308.9	7e-83	predicted protein [Hordeum vulgare subsp. vulgare]	gi|357121664|ref|XM_003562490.1|	478	1e-132	PREDICTED: Brachypodium distachyon protein transport protein Sec31A-like (LOC100831214), mRNA	--	--	--	--	--	--	--	--	--	K14005	5e-80	295	bdi:100831214	protein transport protein SEC31	-	-	GO:0016020//membrane
CL10034.Contig1_All	644	33	3.0951	101	9.9449	1.68397	2.43523e-09	Up	29	3.2142	0.0544737	0.911645	#N/A	gi|48843849|gb|AAT47108.1|	240.7	1e-62	putative polyprotein [Oryza sativa Japonica Group]	gi|442614136|gb|JX295577.1|	268	7e-69	Aegilops tauschii chromosome 1Ds prolamin gene locus, complete sequence	--	--	--	--	--	--	--	--	--	--	--	--	--	--	-	GO:0097159//organic cyclic compound binding;GO:0043167//ion binding;GO:1901363	-
CL10034.Contig2_All	393	9	1.3832	33	5.3246	1.94466	0.000285594	Up	2	0.3632	-1.92917	0.138279	#N/A	gi|440577359|emb|CCI55364.1|	164.1	6e-40	PH01B035L11.9 [Phyllostachys edulis]	gi|110734748|gb|DQ680849.1|	406	1e-111	Avena strigosa beta-amyrin synthase (Sad1) and cytochrome P450 CYP51H10 (Sad2) genes, complete cds	--	--	--	--	--	--	--	--	--	--	--	--	--	--	-	GO:0097159//organic cyclic compound binding;GO:0043167//ion binding;GO:1901363	-
CL10035.Contig1_All	944	905	57.9059	2318	155.707	1.42705	7.64531e-155	Up	1017	76.897	0.409217	4.17948e-09	#N/A	gi|326496895|dbj|BAJ98474.1|	418.3	9e-116	predicted protein [Hordeum vulgare subsp. vulgare]	gi|357162082|ref|XM_003579251.1|	900	0	PREDICTED: Brachypodium distachyon transmembrane protein 205-like (LOC100825054), mRNA	sp|Q9FPQ6|GP1_CHLRE	69.3	3e-12	Vegetative cell wall protein gp1 OS=Chlamydomonas reinhardtii GN=GP1 PE=2 SV=1	SPBC28F2.12	56.2	8e-08	COG0086	DNA-directed RNA polymerase, beta' subunit/160 kD subunit	K01115	1e-10	65.5	vcn:VOLCADRAFT_99471	phospholipase D [EC:3.1.4.4]	-	-	GO:0016020//membrane;GO:0016023//cytoplasmic membrane-bounded vesicle;GO:0005783//endoplasmic reticulum;GO:0009507//chloroplast
CL10035.Contig2_All	202	10	2.9902	6	1.8835	-0.666826	0.468626	#N/A	0	0	-11.546	0.00708299	#N/A	gi|357162083|ref|XP_003579299.1|	135.6	2e-31	PREDICTED: transmembrane protein 205-like [Brachypodium distachyon]	gi|357162082|ref|XM_003579251.1|	244	3e-62	PREDICTED: Brachypodium distachyon transmembrane protein 205-like (LOC100825054), mRNA	--	--	--	--	--	--	--	--	--	--	--	--	--	--	-	-	GO:0016023//cytoplasmic membrane-bounded vesicle;GO:0016021//integral to membrane
CL10036.Contig1_All	737	10	0.8196	32	2.7533	1.74817	0.000947111	Up	0	0	-9.67878	0.00705099	#N/A	--	--	--	--	gi|357121989|ref|XM_003562651.1|	60	3e-06	PREDICTED: Brachypodium distachyon protein TIFY 10A-like, transcript variant 1 (LOC100828668), mRNA	--	--	--	--	--	--	--	--	--	--	--	--	--	--	-	-	-
CL10036.Contig2_All	892	7	0.474	56	3.981	3.07017	1.585e-10	Up	23	1.8404	1.95706	0.00234413	#N/A	--	--	--	--	gi|357121989|ref|XM_003562651.1|	60	4e-06	PREDICTED: Brachypodium distachyon protein TIFY 10A-like, transcript variant 1 (LOC100828668), mRNA	--	--	--	--	--	--	--	--	--	--	--	--	--	--	-	-	-
CL10037.Contig1_All	1160	94	4.8946	316	17.2741	1.81935	1.61378e-30	Up	168	10.3374	1.07861	2.1417e-08	Up	gi|326505784|dbj|BAJ91131.1|	599.7	3e-170	predicted protein [Hordeum vulgare subsp. vulgare]	gi|241985322|dbj|AK332582.1|	1257	0	Triticum aestivum cDNA, clone: WT004_F11, cultivar: Chinese Spring	sp|Q9SEE9|SR45_ARATH	52	7e-07	Arginine/serine-rich protein 45 OS=Arabidopsis thaliana GN=SR45 PE=1 SV=1	SPBC12C2.09c	152	1e-36	COG1272	Predicted membrane protein, hemolysin III homolog	K07297	3e-159	559	bdi:100833699	adiponectin receptor	GO:0009744//response to sucrose stimulus;GO:0009725//response to hormone stimulus;GO:0006979//response to oxidative stress;GO:0016126//sterol biosynthetic process	GO:0004872//receptor activity	GO:0016021//integral to membrane;GO:0005739//mitochondrion
CL10037.Contig2_All	1475	93	3.8084	262	11.2636	1.56441	1.14114e-20	Up	71	3.4358	-0.148539	0.636927	#N/A	gi|326489891|dbj|BAJ94019.1|	585.1	1e-165	predicted protein [Hordeum vulgare subsp. vulgare]	gi|115469267|ref|NM_001064768.1|	472	1e-130	Oryza sativa Japonica Group Os06g0652200 (Os06g0652200) mRNA, complete cds	sp|Q9SEE9|SR45_ARATH	53.9	2e-07	Arginine/serine-rich protein 45 OS=Arabidopsis thaliana GN=SR45 PE=1 SV=1	SPBC12C2.09c	147	4e-35	COG1272	Predicted membrane protein, hemolysin III homolog	K07297	9e-142	501	sbi:SORBI_10g025870	adiponectin receptor	-	-	GO:0016021//integral to membrane;GO:0009536//plastid
CL10038.Contig1_All	1395	119	5.1525	104	4.7274	-0.124226	0.60138	#N/A	85	4.3492	-0.244523	0.348861	#N/A	gi|308080260|ref|NP_001183501.1|	43.1	2e-11	uncharacterized protein LOC100501934 [Zea mays]	gi|357134756|ref|XM_003568934.1|	85.7	1e-13	PREDICTED: Brachypodium distachyon uncharacterized LOC100840310 (LOC100840310), mRNA	--	--	--	--	--	--	--	--	--	--	--	--	--	--	-	-	-
CL10038.Contig2_All	256	4	0.9438	7	1.7339	0.877468	0.424903	#N/A	3	0.8365	-0.174116	0.938801	#N/A	--	--	--	--	--	--	--	--	--	--	--	--	--	--	--	--	--	--	--	--	--	--	-	-	-
CL10038.Contig3_All	867	1	0.0697	5	0.3657	2.39143	0.16191	#N/A	1	0.0823	0.239734	0.910996	#N/A	gi|308080260|ref|NP_001183501.1|	43.1	1e-11	uncharacterized protein LOC100501934 [Zea mays]	gi|357134756|ref|XM_003568934.1|	85.7	7e-14	PREDICTED: Brachypodium distachyon uncharacterized LOC100840310 (LOC100840310), mRNA	--	--	--	--	--	--	--	--	--	--	--	--	--	--	-	-	-
CL10039.Contig1_All	678	88	7.8397	133	12.4391	0.666012	0.00183399	#N/A	48	5.0533	-0.633573	0.0326278	#N/A	gi|326505948|dbj|BAJ91213.1|	226.5	2e-58	predicted protein [Hordeum vulgare subsp. vulgare] >gi|326524335|dbj|BAK00551.1| predicted protein [Hordeum vulgare subsp. vulgare]	gi|151426364|dbj|AK252956.1|	517	1e-144	Hordeum vulgare subsp. vulgare cDNA clone: FLbaf175l22, mRNA sequence	--	--	--	--	Ta1137	55.5	8e-08	COG1382	Prefoldin, chaperonin cofactor	K09548	2e-58	223	bdi:100831360	prefoldin subunit 1	GO:0006457//protein folding	GO:0051082//unfolded protein binding	GO:0016272//prefoldin complex
CL10039.Contig2_All	697	41	3.553	111	10.0985	1.50703	8.36204e-09	Up	97	9.9334	1.48325	5.09532e-08	Up	gi|326505948|dbj|BAJ91213.1|	226.5	3e-58	predicted protein [Hordeum vulgare subsp. vulgare] >gi|326524335|dbj|BAK00551.1| predicted protein [Hordeum vulgare subsp. vulgare]	gi|151426364|dbj|AK252956.1|	523	1e-146	Hordeum vulgare subsp. vulgare cDNA clone: FLbaf175l22, mRNA sequence	--	--	--	--	Ta1137	55.5	8e-08	COG1382	Prefoldin, chaperonin cofactor	K09548	2e-58	223	bdi:100831360	prefoldin subunit 1	GO:0006457//protein folding	GO:0051082//unfolded protein binding	GO:0016272//prefoldin complex
CL1004.Contig1_All	1115	104	5.6338	107	6.0852	0.111196	0.648056	#N/A	64	4.097	-0.45954	0.090005	#N/A	gi|326515018|dbj|BAJ99870.1|	325.9	7e-88	predicted protein [Hordeum vulgare subsp. vulgare]	gi|241989875|dbj|AK330416.1|	593	1e-166	Triticum aestivum cDNA, clone: SET4_G11, cultivar: Chinese Spring	--	--	--	--	--	--	--	--	--	--	--	--	--	--	-	-	GO:0005739//mitochondrion;GO:0016020//membrane;GO:0005783//endoplasmic reticulum
CL1004.Contig2_All	514	4	0.47	15	1.8505	1.97718	0.0175478	#N/A	0	0	-8.87652	0.166208	#N/A	gi|326515018|dbj|BAJ99870.1|	184.1	8e-46	predicted protein [Hordeum vulgare subsp. vulgare]	gi|241989875|dbj|AK330416.1|	311	4e-82	Triticum aestivum cDNA, clone: SET4_G11, cultivar: Chinese Spring	--	--	--	--	--	--	--	--	--	--	--	--	--	--	-	-	GO:0016020//membrane
CL10040.Contig1_All	388	20	3.1135	37	6.0469	0.957658	0.0285724	#N/A	25	4.5991	0.562814	0.296499	#N/A	--	--	--	--	--	--	--	--	--	--	--	--	--	--	--	--	--	--	--	--	--	--	-	-	-
CL10040.Contig2_All	592	69	7.04	280	29.9918	2.09092	1.69136e-32	Up	76	9.1633	0.380292	0.192311	#N/A	gi|242052375|ref|XP_002455333.1|	26.2	4e-06	hypothetical protein SORBIDRAFT_03g008720 [Sorghum bicolor] >gi|241927308|gb|EES00453.1| hypothetical protein SORBIDRAFT_03g008720 [Sorghum bicolor]	--	--	--	--	--	--	--	--	--	--	--	--	--	--	--	--	--	--	-	-	-
CL10041.Contig1_All	298	18	3.6484	59	12.5546	1.78288	3.05885e-06	Up	8	1.9162	-0.929016	0.219285	#N/A	gi|297598804|ref|NP_001046255.2|	144.4	4e-34	Os02g0207900 [Oryza sativa Japonica Group] >gi|255670705|dbj|BAF08169.2| Os02g0207900, partial [Oryza sativa Japonica Group]	gi|297598803|ref|NM_001052790.2|	329	9e-88	Oryza sativa Japonica Group Os02g0207900 (Os02g0207900) mRNA, partial cds	--	--	--	--	Rv0183	57.8	5e-09	COG2267	Lysophospholipase	--	--	--	--	--	GO:0046686//response to cadmium ion;GO:0010043//response to zinc ion;GO:0042542//response to hydrogen peroxide	GO:0003846//2-acylglycerol O-acyltransferase activity;GO:0004622//lysophospholipase activity	GO:0009506//plasmodesma;GO:0005886//plasma membrane;GO:0009507//chloroplast
CL10043.Contig1_All	222	28	7.6182	37	10.5685	0.472249	0.260568	#N/A	18	5.7874	-0.396535	0.497879	#N/A	gi|413955843|gb|AFW88492.1|	59.7	1e-08	putative NAC domain transcription factor superfamily protein [Zea mays]	gi|241984812|dbj|AK332072.1|	117	5e-24	Triticum aestivum cDNA, clone: WT003_B05, cultivar: Chinese Spring	--	--	--	--	--	--	--	--	--	--	--	--	--	--	-	-	-
CL10044.Contig1_All	3905	13	0.2011	14	0.2273	0.176685	0.798802	#N/A	11	0.2011	0	0.988076	#N/A	gi|222625368|gb|EEE59500.1|	1828.1	0	hypothetical protein OsJ_11737 [Oryza sativa Japonica Group]	gi|357123613|ref|XR_137917.1|	3844	0	PREDICTED: Brachypodium distachyon exportin-7-like (LOC100843137), miscRNA	--	--	--	--	--	--	--	--	--	--	--	--	--	--	GO:0006486//protein glycosylation;GO:0009630//gravitropism;GO:0000059//protein import into nucleus, docking	GO:0008565//protein transporter activity	GO:0005739//mitochondrion;GO:0005643//nuclear pore
CL10044.Contig2_All	4122	52	0.762	70	1.0769	0.499021	0.0931672	#N/A	42	0.7273	-0.0672404	0.883858	#N/A	gi|222625368|gb|EEE59500.1|	1828.1	0	hypothetical protein OsJ_11737 [Oryza sativa Japonica Group]	gi|357123613|ref|XR_137917.1|	3836	0	PREDICTED: Brachypodium distachyon exportin-7-like (LOC100843137), miscRNA	--	--	--	--	--	--	--	--	--	--	--	--	--	--	GO:0006486//protein glycosylation;GO:0009630//gravitropism;GO:0000059//protein import into nucleus, docking	GO:0008565//protein transporter activity	GO:0005739//mitochondrion;GO:0005643//nuclear pore
CL10044.Contig3_All	3959	37	0.5645	57	0.913	0.693641	0.0393232	#N/A	24	0.4327	-0.383606	0.433952	#N/A	gi|222625368|gb|EEE59500.1|	1828.1	0	hypothetical protein OsJ_11737 [Oryza sativa Japonica Group]	gi|357123613|ref|XR_137917.1|	3860	0	PREDICTED: Brachypodium distachyon exportin-7-like (LOC100843137), miscRNA	--	--	--	--	--	--	--	--	--	--	--	--	--	--	GO:0006486//protein glycosylation;GO:0009630//gravitropism;GO:0000059//protein import into nucleus, docking	GO:0008565//protein transporter activity	GO:0005739//mitochondrion;GO:0005643//nuclear pore
CL10045.Contig1_All	508	9	1.0701	16	1.9972	0.900233	0.191246	#N/A	9	1.2646	0.240936	0.795304	#N/A	--	--	--	--	gi|357119887|ref|XM_003561617.1|	180	9e-43	PREDICTED: Brachypodium distachyon phospholipid-transporting ATPase 1-like (LOC100839368), mRNA	--	--	--	--	--	--	--	--	--	--	--	--	--	--	-	-	-
CL10045.Contig2_All	1667	457	16.5587	406	15.4439	-0.100552	0.387043	#N/A	449	19.2252	0.215409	0.0544692	#N/A	gi|357119888|ref|XP_003561665.1|	707.2	0	PREDICTED: phospholipid-transporting ATPase 1-like [Brachypodium distachyon]	gi|357119887|ref|XM_003561617.1|	1628	0	PREDICTED: Brachypodium distachyon phospholipid-transporting ATPase 1-like (LOC100839368), mRNA	sp|P98204|ALA1_ARATH	471	7e-133	Phospholipid-transporting ATPase 1 OS=Arabidopsis thaliana GN=ALA1 PE=1 SV=1	YAL026c	254	4e-67	COG0474	Cation transport ATPase	K01530	0	701	sbi:SORBI_01g036200	phospholipid-translocating ATPase [EC:3.6.3.1]	GO:0015914//phospholipid transport;GO:0006812//cation transport	GO:0019829//cation-transporting ATPase activity;GO:0005524//ATP binding;GO:0000287//magnesium ion binding;GO:0004012//phospholipid-translocating ATPase activity	GO:0005739//mitochondrion;GO:0016021//integral to membrane;GO:0016023//cytoplasmic membrane-bounded vesicle;GO:0005886//plasma membrane
CL10046.Contig1_All	1808	230	7.6838	287	10.0658	0.38957	0.0051654	#N/A	406	16.0283	1.06073	1.1854e-18	Up	gi|357112155|ref|XP_003557875.1|	879.4	0	PREDICTED: cytochrome P450 734A6-like [Brachypodium distachyon]	gi|357112154|ref|XM_003557827.1|	1542	0	PREDICTED: Brachypodium distachyon cytochrome P450 734A6-like (LOC100823608), mRNA	sp|B9X287|C7346_ORYSJ	401	6e-112	Cytochrome P450 734A6 OS=Oryza sativa subsp. japonica GN=CYP734A6 PE=2 SV=1	Cj1411c	154	4e-37	COG2124	Cytochrome P450	K15639	4e-111	400	ath:AT2G26710	cytochrome P450, family 734, subfamily A, polypeptide 1 (PHYB activation tagged suppressor 1) [EC:1.14.-.-]	GO:0022900//electron transport chain	GO:0009055//electron carrier activity;GO:0004497//monooxygenase activity;GO:0005506//iron ion binding;GO:0020037//heme binding;GO:0016705//oxidoreductase activity, acting on paired donors, with incorporation or reduction of molecular oxygen	GO:0016023//cytoplasmic membrane-bounded vesicle;GO:0005739//mitochondrion
CL10046.Contig2_All	1880	123	3.9518	320	10.7934	1.44957	1.75681e-22	Up	220	8.3527	1.07973	9.45529e-11	Up	gi|357112155|ref|XP_003557875.1|	417.5	0	PREDICTED: cytochrome P450 734A6-like [Brachypodium distachyon]	gi|357112154|ref|XM_003557827.1|	914	0	PREDICTED: Brachypodium distachyon cytochrome P450 734A6-like (LOC100823608), mRNA	sp|B9X287|C7346_ORYSJ	241	3e-108	Cytochrome P450 734A6 OS=Oryza sativa subsp. japonica GN=CYP734A6 PE=2 SV=1	Cj1411c	123	1e-27	COG2124	Cytochrome P450	K15639	1e-106	233	ath:AT2G26710	cytochrome P450, family 734, subfamily A, polypeptide 1 (PHYB activation tagged suppressor 1) [EC:1.14.-.-]	GO:0055114//oxidation-reduction process	GO:0020037//heme binding;GO:0016705//oxidoreductase activity, acting on paired donors, with incorporation or reduction of molecular oxygen;GO:0004497//monooxygenase activity;GO:0005506//iron ion binding;GO:0009055//electron carrier activity	-
CL10047.Contig1_All	1954	39	1.2056	29	0.9411	-0.357331	0.397423	#N/A	24	0.8767	-0.459596	0.335677	#N/A	gi|357140393|ref|XP_003571753.1|	847	0	PREDICTED: serine/threonine protein phosphatase 2A 55 kDa regulatory subunit B beta isoform-like [Brachypodium distachyon]	gi|357124094|ref|XM_003563694.1|	1294	0	PREDICTED: Brachypodium distachyon serine/threonine protein phosphatase 2A 55 kDa regulatory subunit B alpha isoform-like (LOC100839377), mRNA	sp|Q5Z8Z7|2ABA_ORYSJ	845	0	Serine/threonine protein phosphatase 2A 55 kDa regulatory subunit B alpha isoform OS=Oryza sativa subsp. japonica GN=Os06g0563300 PE=2 SV=2	SPAC227.07c	463	5e-130	COG5170	Serine/threonine protein phosphatase 2A, regulatory subunit	K04354	0	847	bdi:100835234	protein phosphatase 2 (formerly 2A), regulatory subunit B	GO:0007165//signal transduction	GO:0008601//protein phosphatase type 2A regulator activity	GO:0000159//protein phosphatase type 2A complex
CL10047.Contig2_All	2032	438	13.0196	253	7.8952	-0.721637	8.08653e-10	#N/A	486	17.0715	0.390905	0.000167964	#N/A	gi|357140393|ref|XP_003571753.1|	913.3	0	PREDICTED: serine/threonine protein phosphatase 2A 55 kDa regulatory subunit B beta isoform-like [Brachypodium distachyon]	gi|32128983|gb|BT009432.1|	1853	0	Triticum aestivum clone wlmk1.pk0037.b8:fis, full insert mRNA sequence	sp|Q0E2P1|2ABB_ORYSJ	889	0	Serine/threonine protein phosphatase 2A 55 kDa regulatory subunit B beta isoform OS=Oryza sativa subsp. japonica GN=Os02g0224200 PE=2 SV=1	SPAC227.07c	470	5e-132	COG5170	Serine/threonine protein phosphatase 2A, regulatory subunit	K04354	0	913	bdi:100835234	protein phosphatase 2 (formerly 2A), regulatory subunit B	GO:0007165//signal transduction	GO:0008601//protein phosphatase type 2A regulator activity	GO:0000159//protein phosphatase type 2A complex
CL10047.Contig3_All	2322	250	6.5032	224	6.1172	-0.0882783	0.586589	#N/A	169	5.195	-0.324026	0.0529463	#N/A	gi|326508836|dbj|BAJ86811.1|	986.1	0	predicted protein [Hordeum vulgare subsp. vulgare]	gi|357124094|ref|XM_003563694.1|	2101	0	PREDICTED: Brachypodium distachyon serine/threonine protein phosphatase 2A 55 kDa regulatory subunit B alpha isoform-like (LOC100839377), mRNA	sp|Q5Z8Z7|2ABA_ORYSJ	939	0	Serine/threonine protein phosphatase 2A 55 kDa regulatory subunit B alpha isoform OS=Oryza sativa subsp. japonica GN=Os06g0563300 PE=2 SV=2	SPAC227.07c	486	7e-137	COG5170	Serine/threonine protein phosphatase 2A, regulatory subunit	K04354	0	966	bdi:100839377	protein phosphatase 2 (formerly 2A), regulatory subunit B	GO:0007165//signal transduction	GO:0008601//protein phosphatase type 2A regulator activity	GO:0000159//protein phosphatase type 2A complex
CL10048.Contig1_All	258	20	4.6823	7	1.7205	-1.44439	0.0329515	#N/A	0	0	-12.193	2.60041e-05	Down	gi|109255172|gb|ABG27011.1|	127.5	6e-29	lipid transfer protein-like protein 1 precursor [Secale cereale]	gi|587443|emb|Z37114.1|	85.7	2e-14	H.vulgare (clone pKG2316) mRNA for lipid transfer protein precursor	sp|Q43871|NLTP8_HORVU	124	2e-29	Non-specific lipid-transfer protein Cw18 OS=Hordeum vulgare GN=CW18 PE=1 SV=1	--	--	--	--	--	--	--	--	--	--	GO:0006869//lipid transport	GO:0008289//lipid binding	-
CL10049.Contig1_All	590	16	1.638	11	1.1822	-0.470461	0.497862	#N/A	104	12.5818	2.94133	1.87524e-19	Up	gi|356555056|ref|XP_003545855.1|	176.8	1e-43	PREDICTED: 60S ribosomal protein L26-1-like [Glycine max]	gi|32993534|dbj|AK108325.1|	464	1e-128	Oryza sativa Japonica Group cDNA clone:002-141-H06, full insert sequence	sp|P51414|RL261_ARATH	167	3e-42	60S ribosomal protein L26-1 OS=Arabidopsis thaliana GN=RPL26A PE=2 SV=2	SPBC29B5.03c	157	1e-38	COG0198	Ribosomal protein L24	K02898	2e-44	176	gmx:100775705	large subunit ribosomal protein L26e	GO:0006412//translation	GO:0003735//structural constituent of ribosome	GO:0015934//large ribosomal subunit;GO:0005739//mitochondrion
CL10049.Contig2_All	288	8	1.6778	32	7.0457	2.07017	0.000195402	Up	11	2.7262	0.700321	0.419235	#N/A	gi|356555056|ref|XP_003545855.1|	141.7	3e-33	PREDICTED: 60S ribosomal protein L26-1-like [Glycine max]	gi|347661393|gb|BT131746.1|	365	2e-98	Oryza sativa clone RRlibD00205 mRNA sequence	sp|P51414|RL261_ARATH	134	2e-32	60S ribosomal protein L26-1 OS=Arabidopsis thaliana GN=RPL26A PE=2 SV=2	SPBC29B5.03c	136	1e-32	COG0198	Ribosomal protein L24	K02898	2e-34	141	gmx:100775705	large subunit ribosomal protein L26e	GO:0009409//response to cold;GO:0006412//translation	GO:0003735//structural constituent of ribosome	GO:0005730//nucleolus;GO:0005886//plasma membrane;GO:0022625//cytosolic large ribosomal subunit;GO:0009507//chloroplast;GO:0005739//mitochondrion
CL1005.Contig1_All	931	9344	606.219	29317	1996.81	1.71978	0	Up	16883	1294.38	1.09435	0	Up	gi|146285306|gb|ABQ18237.1|	284.3	2e-75	translationally-controlled tumor protein [Triticum aestivum]	gi|77818765|gb|DQ246082.1|	389	1e-105	Zea mays clone 14845 mRNA sequence	sp|Q8LRM8|TCTP_WHEAT	283	8e-77	Translationally-controlled tumor protein homolog OS=Triticum aestivum GN=TCTP PE=2 SV=1	--	--	--	--	--	--	--	--	--	--	GO:0048768//root hair cell tip growth;GO:0042742//defense response to bacterium;GO:0001558//regulation of cell growth;GO:0009860//pollen tube growth;GO:0010252//auxin homeostasis;GO:0048527//lateral root development;GO:0008283//cell proliferation;GO:0046686//response to cadmium ion;GO:0040014//regulation of multicellular organism growth;GO:0007346//regulation of mitotic cell cycle;GO:0009790//emb…	-	GO:0009579//thylakoid;GO:0009507//chloroplast;GO:0090406//pollen tube;GO:0005634//nucleus;GO:0005886//plasma membrane;GO:0048046//apoplast
CL1005.Contig2_All	279	66	14.2885	38	8.6367	-0.726302	0.0240907	#N/A	0	0	-13.8026	4.04387e-17	Down	gi|20140865|sp|Q9M5G3.2|TCTP_HORVU	172.9	1e-42	RecName: Full=Translationally-controlled tumor protein homolog; Short=TCTP; AltName: Full=HTP	gi|146285305|gb|EF219468.1|	349	9e-94	Triticum aestivum translationally-controlled tumor protein mRNA, complete cds	sp|Q9M5G3|TCTP_HORVU	172	3e-44	Translationally-controlled tumor protein homolog OS=Hordeum vulgare GN=TCTP PE=2 SV=2	--	--	--	--	--	--	--	--	--	--	GO:0048768//root hair cell tip growth;GO:0042742//defense response to bacterium;GO:0001558//regulation of cell growth;GO:0009860//pollen tube growth;GO:0010252//auxin homeostasis;GO:0048527//lateral root development;GO:0008283//cell proliferation;GO:0046686//response to cadmium ion;GO:0040014//regulation of multicellular organism growth;GO:0007346//regulation of mitotic cell cycle;GO:0009790//emb…	-	GO:0009579//thylakoid;GO:0009507//chloroplast;GO:0090406//pollen tube;GO:0005634//nucleus;GO:0005886//plasma membrane;GO:0048046//apoplast
CL1005.Contig3_All	484	0	0	75	9.8261	13.2624	5.69639e-23	Up	0	0	#N/A	#N/A	#N/A	gi|115486523|ref|NP_001068405.1|	181.4	4e-45	Os11g0660500 [Oryza sativa Japonica Group] >gi|549063|sp|P35681.1|TCTP_ORYSJ RecName: Full=Translationally-controlled tumor protein homolog; Short=TCTP >gi|303835|dbj|BAA02151.1| 21kd polypeptide [Oryza sativa Japonica Group] >gi|113645627|dbj|BAF28768.1| Os11g0660500 [Oryza sativa Japonica Group] >gi|169244499|gb|ACA50523.1| translational controlled tumor-like protein [Oryza sativa Japonica Grou…	gi|146285305|gb|EF219468.1|	309	1e-81	Triticum aestivum translationally-controlled tumor protein mRNA, complete cds	sp|P35681|TCTP_ORYSJ	181	2e-46	Translationally-controlled tumor protein homolog OS=Oryza sativa subsp. japonica GN=TCTP PE=1 SV=1	--	--	--	--	--	--	--	--	--	--	GO:0048768//root hair cell tip growth;GO:0042742//defense response to bacterium;GO:0001558//regulation of cell growth;GO:0009860//pollen tube growth;GO:0010252//auxin homeostasis;GO:0048527//lateral root development;GO:0008283//cell proliferation;GO:0046686//response to cadmium ion;GO:0040014//regulation of multicellular organism growth;GO:0007346//regulation of mitotic cell cycle;GO:0009790//emb…	-	GO:0009579//thylakoid;GO:0009507//chloroplast;GO:0090406//pollen tube;GO:0005634//nucleus;GO:0005886//plasma membrane;GO:0048046//apoplast
CL10050.Contig1_All	4254	33	0.4686	57	0.8497	0.858597	0.0121272	#N/A	58	0.9732	1.05438	0.00216365	#N/A	gi|222631373|gb|EEE63505.1|	1254.2	0	hypothetical protein OsJ_18321 [Oryza sativa Japonica Group]	gi|357133929|ref|XM_003568526.1|	1237	0	PREDICTED: Brachypodium distachyon dnaJ homolog subfamily C member 7 homolog (LOC100846916), mRNA	sp|Q84JR9|TTL4_ARATH	103	8e-22	TPR repeat-containing thioredoxin TTL4 OS=Arabidopsis thaliana GN=TTL4 PE=2 SV=1	FN0118	65.9	6e-10	COG0484	DnaJ-class molecular chaperone with C-terminal Zn finger domain	K09527	7e-23	108	ota:Ot09g00550	DnaJ homolog subfamily C member 7	-	-	-
CL10050.Contig2_All	4374	26	0.359	66	0.9568	1.41423	3.35523e-05	Up	44	0.718	1	0.0121891	#N/A	gi|222631373|gb|EEE63505.1|	1314.3	0	hypothetical protein OsJ_18321 [Oryza sativa Japonica Group]	gi|357133929|ref|XM_003568526.1|	1237	0	PREDICTED: Brachypodium distachyon dnaJ homolog subfamily C member 7 homolog (LOC100846916), mRNA	sp|Q84JR9|TTL4_ARATH	103	9e-22	TPR repeat-containing thioredoxin TTL4 OS=Arabidopsis thaliana GN=TTL4 PE=2 SV=1	FN0118	65.9	6e-10	COG0484	DnaJ-class molecular chaperone with C-terminal Zn finger domain	K09527	8e-23	108	ota:Ot09g00550	DnaJ homolog subfamily C member 7	-	-	-
CL10051.Contig1_All	1428	148	6.2601	203	9.0143	0.52603	0.00182491	#N/A	144	7.1977	0.20135	0.345347	#N/A	gi|222623787|gb|EEE57919.1|	691	0	hypothetical protein OsJ_08616 [Oryza sativa Japonica Group]	gi|357138223|ref|XM_003570649.1|	1070	0	PREDICTED: Brachypodium distachyon uncharacterized LOC100821613, transcript variant 1 (LOC100821613), mRNA	--	--	--	--	--	--	--	--	--	--	--	--	--	--	-	-	-
CL10051.Contig2_All	1938	251	7.8229	225	7.362	-0.0876058	0.58896	#N/A	180	6.6295	-0.238803	0.162061	#N/A	gi|242066746|ref|XP_002454662.1|	836.3	0	hypothetical protein SORBIDRAFT_04g035070 [Sorghum bicolor] >gi|241934493|gb|EES07638.1| hypothetical protein SORBIDRAFT_04g035070 [Sorghum bicolor]	gi|357138223|ref|XM_003570649.1|	1294	0	PREDICTED: Brachypodium distachyon uncharacterized LOC100821613, transcript variant 1 (LOC100821613), mRNA	sp|Q7G6K7|FH3_ORYSJ	62	1e-09	Formin-like protein 3 OS=Oryza sativa subsp. japonica GN=FH3 PE=2 SV=2	CC3441	52	4e-06	COG2267	Lysophospholipase	K01051	4e-09	61.6	gmx:100776781	pectinesterase [EC:3.1.1.11]	-	-	-
CL10052.Contig1_All	2160	96	2.6845	160	4.6971	0.807117	4.04675e-05	#N/A	104	3.4367	0.356371	0.147338	#N/A	gi|326521838|dbj|BAK04047.1|	1026.9	0	predicted protein [Hordeum vulgare subsp. vulgare]	gi|357111362|ref|XM_003557435.1|	2034	0	PREDICTED: Brachypodium distachyon pyruvate kinase isozyme A, chloroplastic-like, transcript variant 1 (LOC100834647), mRNA	sp|Q43117|KPYA_RICCO	862	0	Pyruvate kinase isozyme A, chloroplastic OS=Ricinus communis PE=1 SV=1	BH3163_1	274	5e-73	COG0469	Pyruvate kinase	K00873	0	1012	bdi:100834647	pyruvate kinase [EC:2.7.1.40]	GO:0006629//lipid metabolic process;GO:0046686//response to cadmium ion;GO:0016310//phosphorylation;GO:0006096//glycolysis	GO:0004743//pyruvate kinase activity;GO:0030955//potassium ion binding;GO:0000287//magnesium ion binding	GO:0009570//chloroplast stroma
CL10052.Contig2_All	2081	58	1.6835	48	1.4626	-0.202928	0.557871	#N/A	70	2.401	0.512172	0.0908829	#N/A	gi|326521838|dbj|BAK04047.1|	1026.9	0	predicted protein [Hordeum vulgare subsp. vulgare]	gi|357111362|ref|XM_003557435.1|	2034	0	PREDICTED: Brachypodium distachyon pyruvate kinase isozyme A, chloroplastic-like, transcript variant 1 (LOC100834647), mRNA	sp|Q43117|KPYA_RICCO	862	0	Pyruvate kinase isozyme A, chloroplastic OS=Ricinus communis PE=1 SV=1	BH3163_1	274	5e-73	COG0469	Pyruvate kinase	K00873	0	1012	bdi:100834647	pyruvate kinase [EC:2.7.1.40]	GO:0006629//lipid metabolic process;GO:0046686//response to cadmium ion;GO:0016310//phosphorylation;GO:0006096//glycolysis	GO:0004743//pyruvate kinase activity;GO:0030955//potassium ion binding;GO:0000287//magnesium ion binding	GO:0009570//chloroplast stroma
CL10053.Contig1_All	2330	1231	31.9116	471	12.8183	-1.31588	5.13289e-69	Down	1531	46.9007	0.555529	1.00913e-22	#N/A	gi|357129660|ref|XP_003566479.1|	710.7	0	PREDICTED: UDP-glycosyltransferase 75D1-like [Brachypodium distachyon]	gi|70794821|gb|AC130610.3|	478	1e-131	Oryza sativa Japonica Group chromosome 5 clone P0478F09, complete sequence	sp|O23406|U75D1_ARATH	321	1e-87	UDP-glycosyltransferase 75D1 OS=Arabidopsis thaliana GN=UGT75D1 PE=2 SV=2	DR0479	62	4e-09	COG0744	Membrane carboxypeptidase (penicillin-binding protein)	K12338	9e-78	290	aly:ARALYDRAFT_915488	anthocyanin 5-O-glucosyltransferase [EC:2.4.1.-]	GO:0008152//metabolic process	GO:0016758//transferase activity, transferring hexosyl groups	-
CL10053.Contig2_All	1077	180	10.0949	191	11.2456	0.155734	0.378599	#N/A	122	8.0855	-0.320218	0.112847	#N/A	gi|326500854|dbj|BAJ95093.1|	493	3e-138	predicted protein [Hordeum vulgare subsp. vulgare]	gi|241987896|dbj|AK335153.1|	702	0	Triticum aestivum cDNA, clone: WT012_D04, cultivar: Chinese Spring	sp|O23406|U75D1_ARATH	206	2e-53	UDP-glycosyltransferase 75D1 OS=Arabidopsis thaliana GN=UGT75D1 PE=2 SV=2	SPBC28F2.12	56.6	7e-08	COG0086	DNA-directed RNA polymerase, beta' subunit/160 kD subunit	K13692	5e-41	166	ath:AT1G05560	UDP-glucose:(indol-3-yl)acetate beta-D-glucosyltransferase [EC:2.4.1.121]	-	GO:0016757//transferase activity, transferring glycosyl groups	-
CL10054.Contig1_All	1008	123	7.3704	146	9.1846	0.317474	0.112135	#N/A	39	2.7616	-1.41624	8.43822e-08	Down	gi|357121365|ref|XP_003562391.1|	504.2	1e-141	PREDICTED: uncharacterized protein LOC100837756 [Brachypodium distachyon]	gi|357121364|ref|XM_003562343.1|	779	0	PREDICTED: Brachypodium distachyon uncharacterized LOC100837756 (LOC100837756), mRNA	--	--	--	--	--	--	--	--	--	--	--	--	--	--	GO:0016310//phosphorylation	GO:0016301//kinase activity	GO:0005739//mitochondrion
CL10055.Contig1_All	215	1	0.2809	1	0.2949	0.0701692	0.970829	#N/A	10	3.3199	3.56301	0.00768763	#N/A	--	--	--	--	--	--	--	--	--	--	--	--	--	--	--	--	--	--	--	--	--	--	-	-	-
CL10055.Contig2_All	276	12	2.6261	8	1.838	-0.514785	0.530789	#N/A	4	1.0345	-1.34399	0.181257	#N/A	--	--	--	--	--	--	--	--	sp|Q9S728|PDF1_ARATH	45.4	7e-06	Protodermal factor 1 OS=Arabidopsis thaliana GN=PDF1 PE=2 SV=1	--	--	--	--	--	--	--	--	--	--	-	-	-
CL10056.Contig1_All	949	1343	85.4783	3248	217.028	1.34425	6.33904e-198	Up	1999	150.351	0.814706	2.18881e-57	#N/A	gi|357132548|ref|XP_003567891.1|	362.8	4e-99	PREDICTED: 60S ribosomal protein L18a-like isoform 1 [Brachypodium distachyon]	gi|357132547|ref|XM_003567843.1|	821	0	PREDICTED: Brachypodium distachyon 60S ribosomal protein L18a-like, transcript variant 1 (LOC100846400), mRNA	sp|Q943F3|RL18A_ORYSJ	341	3e-94	60S ribosomal protein L18a OS=Oryza sativa subsp. japonica GN=RPL18A PE=2 SV=1	YMR242c	173	4e-43	COG2157	Ribosomal protein L20A (L18A)	K02882	4e-100	362	bdi:100846400	large subunit ribosomal protein L18Ae	GO:0006412//translation	GO:0003735//structural constituent of ribosome	GO:0005886//plasma membrane;GO:0022625//cytosolic large ribosomal subunit
CL10056.Contig2_All	825	2057	150.601	3122	239.964	0.672087	2.45405e-60	#N/A	1758	152.099	0.0142794	0.827361	#N/A	gi|326495694|dbj|BAJ85943.1|	364.8	9e-100	predicted protein [Hordeum vulgare subsp. vulgare]	gi|151426557|dbj|AK248781.1|	892	0	Hordeum vulgare subsp. vulgare cDNA clone: FLbaf8h08, mRNA sequence	sp|Q943F3|RL18A_ORYSJ	336	8e-93	60S ribosomal protein L18a OS=Oryza sativa subsp. japonica GN=RPL18A PE=2 SV=1	YMR242c	172	8e-43	COG2157	Ribosomal protein L20A (L18A)	K02882	1e-99	360	bdi:100846400	large subunit ribosomal protein L18Ae	GO:0006412//translation	GO:0003735//structural constituent of ribosome	GO:0005886//plasma membrane;GO:0022625//cytosolic large ribosomal subunit
CL10057.Contig1_All	287	8	1.6837	35	7.7331	2.19941	4.64008e-05	Up	13	3.2331	0.941283	0.237484	#N/A	--	--	--	--	--	--	--	--	--	--	--	--	--	--	--	--	--	--	--	--	--	--	-	-	-
CL10058.Contig1_All	241	10	2.5063	9	2.3681	-0.0818291	0.933037	#N/A	10	2.9617	0.240866	0.782685	#N/A	--	--	--	--	--	--	--	--	--	--	--	--	--	--	--	--	--	--	--	--	--	--	-	-	-
CL10059.Contig1_All	1940	441	13.7304	286	9.3483	-0.554598	1.4854e-06	#N/A	190	6.9906	-0.973885	9.47124e-15	#N/A	gi|375112320|gb|AFA35121.1|	901.7	0	lycopene beta-cyclase [Triticum aestivum]	gi|241987135|dbj|AK334392.1|	1667	0	Triticum aestivum cDNA, clone: WT009_F16, cultivar: Chinese Spring	sp|Q38933|LCYB_ARATH	694	0	Lycopene beta cyclase, chloroplastic OS=Arabidopsis thaliana GN=LCY1 PE=2 SV=1	Rv3876	84.3	7e-16	COG0455	ATPases involved in chromosome partitioning	K06443	0	854	zma:100383002	lycopene beta-cyclase [EC:5.5.1.19]	GO:0016117//carotenoid biosynthetic process;GO:0016120//carotene biosynthetic process	GO:0045436//lycopene beta cyclase activity;GO:0016705//oxidoreductase activity, acting on paired donors, with incorporation or reduction of molecular oxygen	GO:0009507//chloroplast;GO:0005739//mitochondrion
CL10059.Contig2_All	1807	156	5.2145	130	4.562	-0.192862	0.337679	#N/A	149	5.8856	0.174661	0.410855	#N/A	gi|375112320|gb|AFA35121.1|	901.4	0	lycopene beta-cyclase [Triticum aestivum]	gi|241987135|dbj|AK334392.1|	1699	0	Triticum aestivum cDNA, clone: WT009_F16, cultivar: Chinese Spring	sp|Q38933|LCYB_ARATH	694	0	Lycopene beta cyclase, chloroplastic OS=Arabidopsis thaliana GN=LCY1 PE=2 SV=1	Rv3876	94.7	5e-19	COG0455	ATPases involved in chromosome partitioning	K06443	0	852	sbi:SORBI_04g006120	lycopene beta-cyclase [EC:5.5.1.19]	GO:0016117//carotenoid biosynthetic process;GO:0016120//carotene biosynthetic process	GO:0045436//lycopene beta cyclase activity;GO:0016705//oxidoreductase activity, acting on paired donors, with incorporation or reduction of molecular oxygen	GO:0009507//chloroplast;GO:0005739//mitochondrion
CL10059.Contig3_All	1891	144	4.5996	83	2.7833	-0.724712	0.000633998	#N/A	81	3.0574	-0.589203	0.00858795	#N/A	gi|375112320|gb|AFA35121.1|	901	0	lycopene beta-cyclase [Triticum aestivum]	gi|241987135|dbj|AK334392.1|	1707	0	Triticum aestivum cDNA, clone: WT009_F16, cultivar: Chinese Spring	sp|Q38933|LCYB_ARATH	692	0	Lycopene beta cyclase, chloroplastic OS=Arabidopsis thaliana GN=LCY1 PE=2 SV=1	Rv3876	94.7	5e-19	COG0455	ATPases involved in chromosome partitioning	K06443	0	852	zma:100383002	lycopene beta-cyclase [EC:5.5.1.19]	GO:0016117//carotenoid biosynthetic process;GO:0016120//carotene biosynthetic process	GO:0045436//lycopene beta cyclase activity;GO:0016705//oxidoreductase activity, acting on paired donors, with incorporation or reduction of molecular oxygen	GO:0009507//chloroplast;GO:0005739//mitochondrion
CL1006.Contig1_All	383	20	3.1541	18	2.9802	-0.0818192	0.900795	#N/A	10	1.8636	-0.759136	0.281785	#N/A	gi|242062242|ref|XP_002452410.1|	107.8	5e-23	hypothetical protein SORBIDRAFT_04g025245 [Sorghum bicolor] >gi|241932241|gb|EES05386.1| hypothetical protein SORBIDRAFT_04g025245 [Sorghum bicolor]	--	--	--	--	--	--	--	--	--	--	--	--	--	--	--	--	--	--	-	-	-
CL1006.Contig2_All	356	29	4.9203	17	3.0281	-0.700333	0.164248	#N/A	24	4.812	-0.0321096	0.964083	#N/A	gi|242062242|ref|XP_002452410.1|	95.9	2e-19	hypothetical protein SORBIDRAFT_04g025245 [Sorghum bicolor] >gi|241932241|gb|EES05386.1| hypothetical protein SORBIDRAFT_04g025245 [Sorghum bicolor]	--	--	--	--	--	--	--	--	--	--	--	--	--	--	--	--	--	--	-	-	-
CL1006.Contig3_All	258	5	1.1706	16	3.9325	1.7482	0.0239133	#N/A	0	0	-10.193	0.0996789	#N/A	gi|242062242|ref|XP_002452410.1|	91.7	3e-18	hypothetical protein SORBIDRAFT_04g025245 [Sorghum bicolor] >gi|241932241|gb|EES05386.1| hypothetical protein SORBIDRAFT_04g025245 [Sorghum bicolor]	--	--	--	--	--	--	--	--	--	--	--	--	--	--	--	--	--	--	-	-	-
CL10060.Contig1_All	537	24	2.6995	52	6.1404	1.18564	0.00157792	#N/A	19	2.5255	-0.0961232	0.892955	#N/A	--	--	--	--	--	--	--	--	--	--	--	--	--	--	--	--	--	--	--	--	--	--	-	-	-
CL10060.Contig2_All	267	5	1.1311	20	4.7499	2.07017	0.00398627	#N/A	3	0.802	-0.496052	0.772033	#N/A	--	--	--	--	--	--	--	--	--	--	--	--	--	--	--	--	--	--	--	--	--	--	-	-	-
CL10061.Contig1_All	1807	0	0	4	0.1404	7.1334	0.0890839	#N/A	4	0.158	7.30378	0.083466	#N/A	gi|326504976|dbj|BAJ99499.1|	857.1	0	predicted protein [Hordeum vulgare subsp. vulgare]	gi|357132587|ref|XM_003567863.1|	2062	0	PREDICTED: Brachypodium distachyon golgin candidate 5-like (LOC100826537), mRNA	sp|Q0WVL7|GOGC5_ARATH	587	7e-168	Golgin candidate 5 OS=Arabidopsis thaliana GN=GC5 PE=1 SV=1	MK0690	81.3	5e-15	COG0419	ATPase involved in DNA repair	K11498	3e-14	78.6	vvi:100252135	centromeric protein E	GO:0006944//cellular membrane fusion;GO:0000911//cytokinesis by cell plate formation;GO:0048193//Golgi vesicle transport	GO:0005515//protein binding	GO:0005794//Golgi apparatus;GO:0005576//extracellular region;GO:0005634//nucleus
CL10061.Contig2_All	1077	4	0.2243	10	0.5888	1.39235	0.146164	#N/A	3	0.1988	-0.174112	0.938424	#N/A	gi|326504976|dbj|BAJ99499.1|	298.5	1e-79	predicted protein [Hordeum vulgare subsp. vulgare]	gi|357132587|ref|XM_003567863.1|	700	0	PREDICTED: Brachypodium distachyon golgin candidate 5-like (LOC100826537), mRNA	sp|Q0WVL7|GOGC5_ARATH	204	9e-53	Golgin candidate 5 OS=Arabidopsis thaliana GN=GC5 PE=1 SV=1	--	--	--	--	--	--	--	--	--	--	-	-	GO:0005634//nucleus;GO:0005794//Golgi apparatus
CL10062.Contig1_All	452	2	0.2673	39	5.4713	4.35535	1.07135e-09	Up	0	0	-8.06232	0.436863	#N/A	--	--	--	--	--	--	--	--	--	--	--	--	--	--	--	--	--	--	--	--	--	--	-	-	-
CL10063.Contig1_All	1649	572	20.9518	715	27.4949	0.39209	5.08463e-06	#N/A	334	14.4573	-0.535276	3.24228e-07	#N/A	gi|115462691|ref|NP_001054945.1|	649.8	0	Os05g0220100 [Oryza sativa Japonica Group] >gi|113578496|dbj|BAF16859.1| Os05g0220100 [Oryza sativa Japonica Group]	gi|357121332|ref|XM_003562327.1|	1185	0	PREDICTED: Brachypodium distachyon post-GPI attachment to proteins factor 3-like (LOC100832838), mRNA	--	--	--	--	SPAC823.07	163	9e-40	COG5237	Predicted membrane protein	--	--	--	--	--	-	-	GO:0016023//cytoplasmic membrane-bounded vesicle
CL10064.Contig1_All	661	39	3.5638	115	11.0322	1.63023	4.46192e-10	Up	30	3.2395	-0.137645	0.789498	#N/A	gi|357139114|ref|XP_003571130.1|	73.9	2e-12	PREDICTED: probable F-box protein At4g22030-like [Brachypodium distachyon]	gi|357139113|ref|XM_003571082.1|	81.8	8e-13	PREDICTED: Brachypodium distachyon probable F-box protein At4g22030-like (LOC100846721), mRNA	--	--	--	--	--	--	--	--	--	--	--	--	--	--	-	-	GO:0009536//plastid
CL10064.Contig2_All	234	12	3.0975	4	1.084	-1.51474	0.0981055	#N/A	0	0	-11.5969	0.002355	#N/A	--	--	--	--	--	--	--	--	--	--	--	--	--	--	--	--	--	--	--	--	--	--	-	-	-
CL10065.Contig1_All	1003	9	0.542	66	4.1726	2.94458	8.11446e-12	Up	19	1.3521	1.31884	0.0462369	#N/A	gi|357137742|ref|XP_003570458.1|	283.5	3e-75	PREDICTED: protease 4-like [Brachypodium distachyon]	gi|357137741|ref|XM_003570410.1|	620	1e-175	PREDICTED: Brachypodium distachyon protease 4-like (LOC100825414), mRNA	--	--	--	--	Rv0724	69.3	1e-11	COG0616	Periplasmic serine proteases (ClpP class)	K04773	3e-76	283	bdi:100825414	protease IV [EC:3.4.21.-]	GO:0006465//signal peptide processing;GO:0009642//response to light intensity;GO:0006508//proteolysis	GO:0003993//acid phosphatase activity;GO:0004252//serine-type endopeptidase activity	GO:0016021//integral to membrane;GO:0009535//chloroplast thylakoid membrane;GO:0005739//mitochondrion
CL10065.Contig2_All	2344	638	16.4403	341	9.2249	-0.833631	1.4367e-17	#N/A	531	16.1695	-0.0239616	0.843424	#N/A	gi|357137742|ref|XP_003570458.1|	1159.4	0	PREDICTED: protease 4-like [Brachypodium distachyon]	gi|357137741|ref|XM_003570410.1|	2355	0	PREDICTED: Brachypodium distachyon protease 4-like (LOC100825414), mRNA	sp|Q9FPQ6|GP1_CHLRE	89.4	9e-18	Vegetative cell wall protein gp1 OS=Chlamydomonas reinhardtii GN=GP1 PE=2 SV=1	all4590	266	1e-70	COG0616	Periplasmic serine proteases (ClpP class)	K04773	0	1159	bdi:100825414	protease IV [EC:3.4.21.-]	GO:0009642//response to light intensity;GO:0006465//signal peptide processing;GO:0006508//proteolysis	GO:0004252//serine-type endopeptidase activity	GO:0005739//mitochondrion;GO:0016021//integral to membrane;GO:0009941//chloroplast envelope;GO:0009535//chloroplast thylakoid membrane;GO:0005886//plasma membrane
CL10065.Contig3_All	645	6	0.5619	6	0.5899	0.070157	0.946063	#N/A	0	0	-9.13417	0.0594484	#N/A	gi|357137742|ref|XP_003570458.1|	282	5e-75	PREDICTED: protease 4-like [Brachypodium distachyon]	gi|357137741|ref|XM_003570410.1|	626	1e-177	PREDICTED: Brachypodium distachyon protease 4-like (LOC100825414), mRNA	--	--	--	--	Rv0724	68.2	1e-11	COG0616	Periplasmic serine proteases (ClpP class)	K04773	4e-76	281	bdi:100825414	protease IV [EC:3.4.21.-]	GO:0006465//signal peptide processing;GO:0009642//response to light intensity;GO:0006508//proteolysis	GO:0003993//acid phosphatase activity;GO:0004252//serine-type endopeptidase activity	GO:0016021//integral to membrane;GO:0009535//chloroplast thylakoid membrane;GO:0005739//mitochondrion
CL10066.Contig1_All	554	60	6.5417	96	10.9882	0.748218	0.00348806	#N/A	69	8.89	0.442518	0.148597	#N/A	gi|357147680|ref|XP_003574439.1|	268.5	4e-71	PREDICTED: nudix hydrolase 15, mitochondrial-like [Brachypodium distachyon]	gi|357147679|ref|XM_003574391.1|	511	1e-142	PREDICTED: Brachypodium distachyon nudix hydrolase 15, mitochondrial-like (LOC100828516), mRNA	sp|Q8GYB1|NUD15_ARATH	183	6e-47	Nudix hydrolase 15, mitochondrial OS=Arabidopsis thaliana GN=NUDT15 PE=1 SV=2	PA3754	74.3	1e-13	COG0494	NTP pyrophosphohydrolases including oxidative damage repair enzymes	--	--	--	--	--	-	GO:0016787//hydrolase activity	-
CL10066.Contig2_All	459	45	5.9217	35	4.8353	-0.292406	0.455775	#N/A	32	4.9762	-0.250967	0.581892	#N/A	gi|357147678|ref|XP_003574438.1|	233	1e-60	PREDICTED: nudix hydrolase 15, mitochondrial-like [Brachypodium distachyon]	gi|357147677|ref|XM_003574390.1|	498	1e-138	PREDICTED: Brachypodium distachyon nudix hydrolase 15, mitochondrial-like (LOC100828213), mRNA	sp|Q8GYB1|NUD15_ARATH	155	1e-38	Nudix hydrolase 15, mitochondrial OS=Arabidopsis thaliana GN=NUDT15 PE=1 SV=2	--	--	--	--	--	--	--	--	--	--	-	GO:0016787//hydrolase activity	-
CL10067.Contig1_All	1071	35	1.9739	83	4.9142	1.31591	9.69688e-06	Up	44	2.9324	0.571033	0.145594	#N/A	gi|218195161|gb|EEC77588.1|	121.3	9e-62	hypothetical protein OsI_16543 [Oryza sativa Indica Group]	gi|241985828|dbj|AK333089.1|	402	1e-109	Triticum aestivum cDNA, clone: WT005_J22, cultivar: Chinese Spring	--	--	--	--	YBR254c	58.9	2e-16	COG5603	Subunit of TRAPP, an ER-Golgi tethering complex	--	--	--	--	--	GO:0006888//ER to Golgi vesicle-mediated transport	-	GO:0005622//intracellular
CL10067.Contig2_All	818	13	0.9599	17	1.3178	0.457175	0.476914	#N/A	24	2.0942	1.12544	0.047292	#N/A	gi|414591225|tpg|DAA41796.1|	270.8	1e-71	TPA: Trafficking protein particle complex protein 2 [Zea mays]	gi|241985828|dbj|AK333089.1|	624	1e-176	Triticum aestivum cDNA, clone: WT005_J22, cultivar: Chinese Spring	--	--	--	--	SPBC11G11.04	135	6e-32	COG5603	Subunit of TRAPP, an ER-Golgi tethering complex	--	--	--	--	--	GO:0006888//ER to Golgi vesicle-mediated transport	-	GO:0005737//cytoplasm
CL10067.Contig3_All	984	8	0.4911	4	0.2578	-0.929765	0.386909	#N/A	20	1.4508	1.56276	0.0181226	#N/A	gi|414591225|tpg|DAA41796.1|	270.8	2e-71	TPA: Trafficking protein particle complex protein 2 [Zea mays]	gi|241985828|dbj|AK333089.1|	624	1e-176	Triticum aestivum cDNA, clone: WT005_J22, cultivar: Chinese Spring	--	--	--	--	SPBC11G11.04	135	8e-32	COG5603	Subunit of TRAPP, an ER-Golgi tethering complex	--	--	--	--	--	GO:0006888//ER to Golgi vesicle-mediated transport	-	GO:0005737//cytoplasm
CL10068.Contig1_All	840	20	1.4381	28	2.1137	0.555607	0.257299	#N/A	33	2.8041	0.963374	0.0394932	#N/A	gi|326487434|dbj|BAJ89701.1|	73.9	3e-12	predicted protein [Hordeum vulgare subsp. vulgare]	gi|115448536|ref|NM_001054583.1|	379	1e-102	Oryza sativa Japonica Group Os02g0735800 (Os02g0735800) mRNA, partial cds	sp|Q9M9E2|PPR45_ARATH	154	5e-38	Pentatricopeptide repeat-containing protein At1g15510, chloroplastic OS=Arabidopsis thaliana GN=PCMP-H73 PE=2 SV=1	--	--	--	--	--	K15078	2e-25	114	vvi:100250139	structure-specific endonuclease subunit SLX1 [EC:3.6.1.-]	-	-	GO:0009536//plastid
CL10068.Contig2_All	2107	238	6.8227	444	13.3624	0.969764	1.06328e-16	#N/A	294	9.9596	0.545745	6.35062e-05	#N/A	gi|326487434|dbj|BAJ89701.1|	1038.5	0	predicted protein [Hordeum vulgare subsp. vulgare]	gi|115448536|ref|NM_001054583.1|	737	0	Oryza sativa Japonica Group Os02g0735800 (Os02g0735800) mRNA, partial cds	sp|Q9SS83|PP220_ARATH	263	3e-70	Pentatricopeptide repeat-containing protein At3g09040, mitochondrial OS=Arabidopsis thaliana GN=PCMP-E88 PE=2 SV=1	--	--	--	--	--	K15271	1e-46	186	rcu:RCOM_1095670	ATP-dependent DNA helicase HFM1/MER3 [EC:3.6.4.12]	-	-	GO:0009536//plastid
CL10068.Contig3_All	357	39	6.5985	58	10.3021	0.642728	0.0529537	#N/A	31	6.198	-0.0903353	0.864148	#N/A	gi|326487434|dbj|BAJ89701.1|	120.9	5e-27	predicted protein [Hordeum vulgare subsp. vulgare]	gi|115448536|ref|NM_001054583.1|	67.9	7e-09	Oryza sativa Japonica Group Os02g0735800 (Os02g0735800) mRNA, partial cds	--	--	--	--	--	--	--	--	--	--	--	--	--	--	-	-	-
CL10069.Contig1_All	1429	289	12.2155	147	6.5231	-0.905083	1.41512e-09	#N/A	661	33.0164	1.43447	7.89766e-48	Up	gi|326514846|dbj|BAJ99784.1|	523.5	3e-147	predicted protein [Hordeum vulgare subsp. vulgare]	gi|119657403|tpd|BR000366.1|	474	1e-130	TPA_inf: Oryza sativa Japonica Group OsAHL1 mRNA for AT-hook motif nuclear localized protein 1, complete cds	sp|Q9S7C9|ESCA_ARATH	92.8	4e-19	Putative DNA-binding protein ESCAROLA OS=Arabidopsis thaliana GN=ESC PE=2 SV=1	--	--	--	--	--	--	--	--	--	--	-	GO:0003677//DNA binding	-
CL10069.Contig2_All	374	17	2.7455	25	4.2387	0.626553	0.231802	#N/A	61	11.6418	2.08417	4.39507e-08	Up	gi|326514846|dbj|BAJ99784.1|	161.8	3e-39	predicted protein [Hordeum vulgare subsp. vulgare]	gi|119657403|tpd|BR000366.1|	194	4e-47	TPA_inf: Oryza sativa Japonica Group OsAHL1 mRNA for AT-hook motif nuclear localized protein 1, complete cds	sp|Q9SEE9|SR45_ARATH	47	3e-06	Arginine/serine-rich protein 45 OS=Arabidopsis thaliana GN=SR45 PE=1 SV=1	--	--	--	--	--	K14325	7e-06	47	ath:AT1G16610	RNA-binding protein with serine-rich domain 1	-	-	-
CL1007.Contig1_All	488	71	8.7879	74	9.6156	0.129858	0.658918	#N/A	180	26.3277	1.58299	1.48851e-15	Up	gi|357163115|ref|XP_003579630.1|	231.1	5e-60	PREDICTED: probable metal-nicotianamine transporter YSL6-like isoform 5 [Brachypodium distachyon]	gi|151420637|dbj|AK251989.1|	412	1e-112	Hordeum vulgare subsp. vulgare cDNA clone: FLbaf134j11, mRNA sequence	sp|Q7XRV2|YSL6_ORYSJ	224	3e-59	Probable metal-nicotianamine transporter YSL6 OS=Oryza sativa subsp. japonica GN=YSL6 PE=2 SV=1	--	--	--	--	--	--	--	--	--	--	GO:0055085//transmembrane transport	-	-
CL1007.Contig2_All	2315	929	24.2388	931	25.5015	0.0732638	0.350715	#N/A	862	26.5776	0.132893	0.100866	#N/A	gi|357163102|ref|XP_003579626.1|	1297.3	0	PREDICTED: probable metal-nicotianamine transporter YSL6-like isoform 1 [Brachypodium distachyon]	gi|357163101|ref|XM_003579578.1|	2472	0	PREDICTED: Brachypodium distachyon probable metal-nicotianamine transporter YSL6-like, transcript variant 1 (LOC100840173), mRNA	sp|Q7XRV2|YSL6_ORYSJ	1238	0	Probable metal-nicotianamine transporter YSL6 OS=Oryza sativa subsp. japonica GN=YSL6 PE=2 SV=1	YGL114w	151	4e-36	COG1297	Predicted membrane protein	--	--	--	--	--	GO:0055085//transmembrane transport	-	GO:0005886//plasma membrane
CL1007.Contig3_All	265	33	7.5217	24	5.7429	-0.389279	0.40009	#N/A	37	9.9659	0.405941	0.352529	#N/A	gi|357163115|ref|XP_003579630.1|	78.6	3e-14	PREDICTED: probable metal-nicotianamine transporter YSL6-like isoform 5 [Brachypodium distachyon]	gi|357163098|ref|XM_003579577.1|	137	6e-30	PREDICTED: Brachypodium distachyon probable metal-nicotianamine transporter YSL6-like (LOC100839874), mRNA	sp|Q7XRV2|YSL6_ORYSJ	78.2	1e-15	Probable metal-nicotianamine transporter YSL6 OS=Oryza sativa subsp. japonica GN=YSL6 PE=2 SV=1	--	--	--	--	--	--	--	--	--	--	GO:0055085//transmembrane transport	-	-
CL1007.Contig4_All	214	13	3.6692	20	5.9263	0.691666	0.245257	#N/A	26	8.672	1.2409	0.0237031	#N/A	gi|357163115|ref|XP_003579630.1|	142.1	2e-33	PREDICTED: probable metal-nicotianamine transporter YSL6-like isoform 5 [Brachypodium distachyon]	gi|357163098|ref|XM_003579577.1|	248	2e-63	PREDICTED: Brachypodium distachyon probable metal-nicotianamine transporter YSL6-like (LOC100839874), mRNA	sp|Q7XRV2|YSL6_ORYSJ	136	3e-33	Probable metal-nicotianamine transporter YSL6 OS=Oryza sativa subsp. japonica GN=YSL6 PE=2 SV=1	--	--	--	--	--	--	--	--	--	--	GO:0055085//transmembrane transport	-	GO:0005886//plasma membrane
CL10070.Contig1_All	1618	72	2.6878	76	2.9785	0.14816	0.607104	#N/A	29	1.2793	-1.07107	0.0016888	#N/A	gi|326506502|dbj|BAJ86569.1|	366.3	0	predicted protein [Hordeum vulgare subsp. vulgare]	gi|357160506|ref|XM_003578739.1|	1570	0	PREDICTED: Brachypodium distachyon uncharacterized LOC100835165 (LOC100835165), mRNA	sp|P51281|YCF45_PORPU	222	1e-105	Uncharacterized protein ycf45 OS=Porphyra purpurea GN=ycf45 PE=3 SV=1	alr2309	225	4e-110	COG3854	Uncharacterized protein conserved in bacteria	--	--	--	--	--	-	GO:0005524//ATP binding;GO:0017111//nucleoside-triphosphatase activity	GO:0009507//chloroplast
CL10070.Contig2_All	1320	61	2.7913	30	1.4412	-0.953667	0.00567128	#N/A	46	2.4874	-0.166299	0.669507	#N/A	gi|357160507|ref|XP_003578787.1|	644.8	0	PREDICTED: uncharacterized protein ycf45-like [Brachypodium distachyon]	gi|357160506|ref|XM_003578739.1|	1473	0	PREDICTED: Brachypodium distachyon uncharacterized LOC100835165 (LOC100835165), mRNA	sp|P51281|YCF45_PORPU	386	1e-107	Uncharacterized protein ycf45 OS=Porphyra purpurea GN=ycf45 PE=3 SV=1	alr2309	405	8e-113	COG3854	Uncharacterized protein conserved in bacteria	--	--	--	--	--	-	GO:0005524//ATP binding;GO:0017111//nucleoside-triphosphatase activity	GO:0009507//chloroplast
CL10070.Contig3_All	1415	0	0	0	0	#N/A	#N/A	#N/A	0	0	#N/A	#N/A	#N/A	gi|357160507|ref|XP_003578787.1|	283.1	1e-178	PREDICTED: uncharacterized protein ycf45-like [Brachypodium distachyon]	gi|357160506|ref|XM_003578739.1|	860	0	PREDICTED: Brachypodium distachyon uncharacterized LOC100835165 (LOC100835165), mRNA	sp|P51281|YCF45_PORPU	222	1e-102	Uncharacterized protein ycf45 OS=Porphyra purpurea GN=ycf45 PE=3 SV=1	alr2309	225	8e-108	COG3854	Uncharacterized protein conserved in bacteria	--	--	--	--	--	-	GO:0005524//ATP binding;GO:0017111//nucleoside-triphosphatase activity	GO:0009507//chloroplast
CL10070.Contig4_All	1675	2	0.0721	3	0.1136	0.655892	0.708906	#N/A	0	0	-6.17193	0.437543	#N/A	gi|326506502|dbj|BAJ86569.1|	366.3	0	predicted protein [Hordeum vulgare subsp. vulgare]	gi|357160506|ref|XM_003578739.1|	860	0	PREDICTED: Brachypodium distachyon uncharacterized LOC100835165 (LOC100835165), mRNA	sp|P51281|YCF45_PORPU	222	5e-106	Uncharacterized protein ycf45 OS=Porphyra purpurea GN=ycf45 PE=3 SV=1	alr2309	225	1e-110	COG3854	Uncharacterized protein conserved in bacteria	--	--	--	--	--	-	GO:0005524//ATP binding;GO:0017111//nucleoside-triphosphatase activity	GO:0009507//chloroplast
CL10071.Contig1_All	678	11	0.98	11	1.0288	0.0701089	0.930721	#N/A	25	2.6319	1.42525	0.0127937	#N/A	gi|326500562|dbj|BAK06370.1|	174.9	1e-42	predicted protein [Hordeum vulgare subsp. vulgare]	gi|357163762|ref|XM_003579790.1|	349	2e-93	PREDICTED: Brachypodium distachyon COX assembly mitochondrial protein homolog (LOC100828147), mRNA	--	--	--	--	--	--	--	--	--	K01598	3e-09	60.1	ota:Ot04g01710	phosphopantothenoylcysteine decarboxylase [EC:4.1.1.36]	-	-	GO:0009507//chloroplast
CL10071.Contig2_All	771	9	0.7051	57	4.688	2.73307	1.32739e-09	Up	21	1.9441	1.4632	0.0213266	#N/A	gi|326500562|dbj|BAK06370.1|	174.9	1e-42	predicted protein [Hordeum vulgare subsp. vulgare]	gi|357163762|ref|XM_003579790.1|	349	3e-93	PREDICTED: Brachypodium distachyon COX assembly mitochondrial protein homolog (LOC100828147), mRNA	--	--	--	--	--	--	--	--	--	K01598	4e-09	60.1	ota:Ot04g01710	phosphopantothenoylcysteine decarboxylase [EC:4.1.1.36]	-	-	GO:0009507//chloroplast
CL10072.Contig1_All	1695	54	1.9243	115	4.3022	1.16074	2.10165e-06	Up	63	2.653	0.463291	0.150022	#N/A	gi|357129642|ref|XP_003566470.1|	937.2	0	PREDICTED: protein pleiotropic regulatory locus 1-like [Brachypodium distachyon]	gi|151420488|dbj|AK251840.1|	1949	0	Hordeum vulgare subsp. vulgare cDNA clone: FLbaf131a18, mRNA sequence	sp|Q42384|PRL1_ARATH	721	0	Protein pleiotropic regulatory locus 1 OS=Arabidopsis thaliana GN=PRL1 PE=1 SV=1	all0438_2	147	6e-35	COG2319	FOG: WD40 repeat	K12862	0	937	bdi:100823370	pleiotropic regulator 1	GO:0000278//mitotic cell cycle;GO:0048364//root development;GO:0009880//embryonic pattern specification;GO:0009749//response to glucose stimulus;GO:0050826//response to freezing;GO:0009755//hormone-mediated signaling pathway;GO:0048825//cotyledon development;GO:0050832//defense response to fungus;GO:0051301//cell division;GO:0042742//defense response to bacterium;GO:0045892//negative regulation o…	GO:0005515//protein binding;GO:0000166//nucleotide binding	GO:0080008//Cul4-RING ubiquitin ligase complex;GO:0005634//nucleus
CL10072.Contig2_All	1869	102	3.2964	188	6.3784	0.952303	2.10618e-07	#N/A	166	6.3396	0.9435	7.89215e-07	#N/A	gi|357129642|ref|XP_003566470.1|	932.2	0	PREDICTED: protein pleiotropic regulatory locus 1-like [Brachypodium distachyon]	gi|151420488|dbj|AK251840.1|	1988	0	Hordeum vulgare subsp. vulgare cDNA clone: FLbaf131a18, mRNA sequence	sp|Q42384|PRL1_ARATH	710	0	Protein pleiotropic regulatory locus 1 OS=Arabidopsis thaliana GN=PRL1 PE=1 SV=1	all0438_2	147	6e-35	COG2319	FOG: WD40 repeat	K12862	0	932	bdi:100823370	pleiotropic regulator 1	GO:0000278//mitotic cell cycle;GO:0048364//root development;GO:0009880//embryonic pattern specification;GO:0009749//response to glucose stimulus;GO:0050826//response to freezing;GO:0009755//hormone-mediated signaling pathway;GO:0048825//cotyledon development;GO:0050832//defense response to fungus;GO:0051301//cell division;GO:0042742//defense response to bacterium;GO:0045892//negative regulation o…	GO:0005515//protein binding;GO:0000166//nucleotide binding	GO:0080008//Cul4-RING ubiquitin ligase complex;GO:0005634//nucleus
CL10072.Contig3_All	1697	134	4.7695	264	9.8648	1.04845	1.40481e-11	Up	381	16.0252	1.74843	5.5475e-37	Up	gi|357129642|ref|XP_003566470.1|	937.2	0	PREDICTED: protein pleiotropic regulatory locus 1-like [Brachypodium distachyon]	gi|151420488|dbj|AK251840.1|	1768	0	Hordeum vulgare subsp. vulgare cDNA clone: FLbaf131a18, mRNA sequence	sp|Q42384|PRL1_ARATH	719	0	Protein pleiotropic regulatory locus 1 OS=Arabidopsis thaliana GN=PRL1 PE=1 SV=1	all0438_2	147	6e-35	COG2319	FOG: WD40 repeat	K12862	0	937	bdi:100823370	pleiotropic regulator 1	GO:0000278//mitotic cell cycle;GO:0048364//root development;GO:0009880//embryonic pattern specification;GO:0009749//response to glucose stimulus;GO:0050826//response to freezing;GO:0009755//hormone-mediated signaling pathway;GO:0048825//cotyledon development;GO:0050832//defense response to fungus;GO:0051301//cell division;GO:0042742//defense response to bacterium;GO:0045892//negative regulation o…	GO:0005515//protein binding;GO:0000166//nucleotide binding	GO:0080008//Cul4-RING ubiquitin ligase complex;GO:0005634//nucleus
CL10073.Contig1_All	623	30	2.9086	57	5.8017	0.996151	0.00422943	#N/A	11	1.2603	-1.20656	0.0344149	#N/A	gi|357126778|ref|XP_003565064.1|	116.7	2e-25	PREDICTED: uncharacterized protein LOC100831224 [Brachypodium distachyon]	gi|151421538|dbj|AK252691.1|	222	3e-55	Hordeum vulgare subsp. vulgare cDNA clone: FLbaf169c16, mRNA sequence	--	--	--	--	--	--	--	--	--	--	--	--	--	--	GO:0010363//regulation of plant-type hypersensitive response;GO:0009963//positive regulation of flavonoid biosynthetic process;GO:0006612//protein targeting to membrane	-	GO:0005886//plasma membrane
CL10073.Contig2_All	657	17	1.5629	27	2.6059	0.737556	0.1459	#N/A	9	0.9778	-0.676614	0.3852	#N/A	gi|357126778|ref|XP_003565064.1|	116.7	3e-25	PREDICTED: uncharacterized protein LOC100831224 [Brachypodium distachyon]	gi|151421538|dbj|AK252691.1|	222	4e-55	Hordeum vulgare subsp. vulgare cDNA clone: FLbaf169c16, mRNA sequence	--	--	--	--	--	--	--	--	--	--	--	--	--	--	GO:0010363//regulation of plant-type hypersensitive response;GO:0009963//positive regulation of flavonoid biosynthetic process;GO:0006612//protein targeting to membrane	-	GO:0005886//plasma membrane
CL10074.Contig1_All	1267	0	0	109	5.4553	12.4134	1.96502e-33	Up	0	0	#N/A	#N/A	#N/A	gi|357142015|ref|XP_003572429.1|	209.5	9e-53	PREDICTED: uncharacterized protein LOC100832348 [Brachypodium distachyon]	gi|357142017|ref|XM_003572382.1|	107	3e-20	PREDICTED: Brachypodium distachyon ubiquitin carboxyl-terminal hydrolase 2-like (LOC100832973), mRNA	sp|Q6MWG9|FH18_ORYSJ	54.3	1e-07	Formin-like protein 18 OS=Oryza sativa subsp. japonica GN=FH18 PE=2 SV=1	--	--	--	--	--	K11844	4e-20	97.4	sbi:SORBI_07g026460	ubiquitin carboxyl-terminal hydrolase 16/45 [EC:3.1.2.15]	-	-	-
CL10074.Contig2_All	624	0	0	0	0	#N/A	#N/A	#N/A	0	0	#N/A	#N/A	#N/A	gi|357142015|ref|XP_003572429.1|	122.9	3e-27	PREDICTED: uncharacterized protein LOC100832348 [Brachypodium distachyon]	gi|357142017|ref|XM_003572382.1|	107	1e-20	PREDICTED: Brachypodium distachyon ubiquitin carboxyl-terminal hydrolase 2-like (LOC100832973), mRNA	sp|Q8W4N3|UBP2_ARATH	51.6	3e-07	Ubiquitin carboxyl-terminal hydrolase 2 OS=Arabidopsis thaliana GN=UBP2 PE=1 SV=2	--	--	--	--	--	K11844	1e-15	80.9	bdi:100839956	ubiquitin carboxyl-terminal hydrolase 16/45 [EC:3.1.2.15]	-	-	-
CL10074.Contig3_All	457	0	0	50	6.9378	12.7603	2.52109e-15	Up	0	0	#N/A	#N/A	#N/A	gi|357142018|ref|XP_003572430.1|	85.5	3e-16	PREDICTED: ubiquitin carboxyl-terminal hydrolase 2-like [Brachypodium distachyon]	gi|357142011|ref|XM_003572380.1|	83.8	1e-13	PREDICTED: Brachypodium distachyon uncharacterized LOC100832053 (LOC100832053), mRNA	--	--	--	--	--	--	--	--	--	--	--	--	--	--	-	-	-
CL10075.Contig1_All	691	65	5.6817	67	6.1484	0.113888	0.713396	#N/A	96	9.9164	0.803494	0.0016237	#N/A	gi|374430473|gb|AEZ51505.1|	391.3	7e-108	CBL-interacting protein kinase 14 [Hordeum vulgare subsp. spontaneum]	gi|374430472|gb|JN655676.1|	735	0	Hordeum vulgare subsp. spontaneum CBL-interacting protein kinase 14 (CIPK14) mRNA, complete cds	sp|Q2QYM3|CIPKE_ORYSJ	350	6e-97	CBL-interacting protein kinase 14 OS=Oryza sativa subsp. japonica GN=CIPK14 PE=2 SV=1	--	--	--	--	--	K00924	3e-35	146	osa:4342410	[EC:2.7.1.-]	GO:0009788//negative regulation of abscisic acid mediated signaling pathway;GO:0006468//protein phosphorylation	GO:0004674//protein serine/threonine kinase activity;GO:0005524//ATP binding	-
CL10075.Contig2_All	838	119	8.5773	43	3.2538	-1.3984	4.66446e-08	Down	174	14.8206	0.789008	1.76857e-05	#N/A	gi|405113260|gb|AFR90220.1|	507.7	9e-143	CBL-interacting protein kinase 14 [Triticum aestivum]	gi|405113259|gb|JX243014.1|	1045	0	Triticum aestivum CBL-interacting protein kinase 14 (CIPK14) mRNA, complete cds	sp|Q2QYM3|CIPKE_ORYSJ	424	3e-119	CBL-interacting protein kinase 14 OS=Oryza sativa subsp. japonica GN=CIPK14 PE=2 SV=1	ECU01g0630	66.6	5e-11	COG0515	Serine/threonine protein kinase	K00924	2e-63	240	osa:4342410	[EC:2.7.1.-]	GO:0009788//negative regulation of abscisic acid mediated signaling pathway;GO:0006468//protein phosphorylation	GO:0004674//protein serine/threonine kinase activity;GO:0005524//ATP binding	-
CL10076.Contig1_All	534	5	0.5656	5	0.5937	0.069952	0.949926	#N/A	2	0.2673	-1.08132	0.532342	#N/A	gi|357136797|ref|XP_003569990.1|	201.4	5e-51	PREDICTED: cytochrome b5 isoform 1-like [Brachypodium distachyon]	gi|357136796|ref|XM_003569942.1|	244	8e-62	PREDICTED: Brachypodium distachyon cytochrome b5 isoform 1-like (LOC100837880), mRNA	sp|Q9ZWT2|CYB5D_ARATH	131	2e-31	Cytochrome B5 isoform D OS=Arabidopsis thaliana GN=CYTB5-D PE=1 SV=1	YNL111c	84.3	1e-16	COG5274	Cytochrome b involved in lipid metabolism	K13076	4e-13	72.4	osa:4346776	delta8-fatty-acid desaturase [EC:1.14.19.4]	-	GO:0046872//metal ion binding;GO:0020037//heme binding	GO:0043231//intracellular membrane-bounded organelle;GO:0044444//cytoplasmic part;GO:0016020//membrane
CL10076.Contig2_All	787	21	1.6117	38	3.0618	0.925797	0.0310977	#N/A	15	1.3604	-0.244552	0.724697	#N/A	gi|357136797|ref|XP_003569990.1|	203.8	2e-51	PREDICTED: cytochrome b5 isoform 1-like [Brachypodium distachyon]	gi|357136796|ref|XM_003569942.1|	244	1e-61	PREDICTED: Brachypodium distachyon cytochrome b5 isoform 1-like (LOC100837880), mRNA	sp|Q9ZWT2|CYB5D_ARATH	130	1e-30	Cytochrome B5 isoform D OS=Arabidopsis thaliana GN=CYTB5-D PE=1 SV=1	YNL111c	84.3	2e-16	COG5274	Cytochrome b involved in lipid metabolism	K13076	7e-13	72.4	osa:4346776	delta8-fatty-acid desaturase [EC:1.14.19.4]	-	GO:0046872//metal ion binding;GO:0020037//heme binding	GO:0043231//intracellular membrane-bounded organelle;GO:0044444//cytoplasmic part;GO:0016020//membrane
CL10078.Contig1_All	570	18	1.9074	17	1.8912	-0.0123055	0.987034	#N/A	36	4.508	1.24088	0.00663732	#N/A	gi|357155453|ref|XP_003577125.1|	213	2e-54	PREDICTED: protein LURP-one-related 12-like [Brachypodium distachyon]	gi|357155452|ref|XM_003577077.1|	280	2e-72	PREDICTED: Brachypodium distachyon protein LURP-one-related 12-like (LOC100835459), mRNA	sp|Q9ZVI6|LOR8_ARATH	67.8	4e-12	Protein LURP-one-related 8 OS=Arabidopsis thaliana GN=At2g38640 PE=2 SV=1	--	--	--	--	--	--	--	--	--	--	-	-	GO:0005739//mitochondrion
CL10078.Contig2_All	452	14	1.8708	8	1.1223	-0.737197	0.332883	#N/A	11	1.7371	-0.106975	0.913079	#N/A	gi|357155453|ref|XP_003577125.1|	172.2	2e-42	PREDICTED: protein LURP-one-related 12-like [Brachypodium distachyon]	gi|357155452|ref|XM_003577077.1|	280	1e-72	PREDICTED: Brachypodium distachyon protein LURP-one-related 12-like (LOC100835459), mRNA	sp|Q9ZVI6|LOR8_ARATH	65.9	1e-11	Protein LURP-one-related 8 OS=Arabidopsis thaliana GN=At2g38640 PE=2 SV=1	--	--	--	--	--	--	--	--	--	--	-	-	GO:0005739//mitochondrion
CL10079.Contig1_All	521	23	2.6665	43	5.2336	0.972856	0.016053	#N/A	45	6.165	1.20915	0.00261659	#N/A	--	--	--	--	--	--	--	--	--	--	--	--	--	--	--	--	--	--	--	--	--	--	-	-	-
CL1008.Contig1_All	1914	748	23.6051	1238	41.0152	0.79706	1.40654e-32	#N/A	532	19.8395	-0.250723	0.00644535	#N/A	gi|326500096|dbj|BAJ90883.1|	721.5	0	predicted protein [Hordeum vulgare subsp. vulgare]	gi|241987667|dbj|AK334924.1|	1639	0	Triticum aestivum cDNA, clone: WT011_I02, cultivar: Chinese Spring	sp|A4GSN8|NUA_ARATH	59.3	8e-09	Nuclear-pore anchor OS=Arabidopsis thaliana GN=NUA PE=1 SV=1	VNG0342G	59.7	2e-08	COG1196	Chromosome segregation ATPases	K09291	2e-08	59.3	ath:AT1G79280	nucleoprotein TPR	-	-	GO:0016023//cytoplasmic membrane-bounded vesicle;GO:0005783//endoplasmic reticulum;GO:0005886//plasma membrane
CL1008.Contig2_All	276	14	3.0638	3	0.6893	-2.15212	0.0199683	#N/A	0	0	-11.5811	0.00077005	Down	gi|326531510|dbj|BAJ97759.1|	175.6	2e-43	predicted protein [Hordeum vulgare subsp. vulgare]	gi|241987667|dbj|AK334924.1|	402	1e-110	Triticum aestivum cDNA, clone: WT011_I02, cultivar: Chinese Spring	--	--	--	--	--	--	--	--	--	--	--	--	--	--	-	-	GO:0016023//cytoplasmic membrane-bounded vesicle;GO:0005783//endoplasmic reticulum;GO:0005886//plasma membrane
CL1008.Contig3_All	1558	333	12.9099	608	24.7459	0.938712	2.063e-21	#N/A	176	8.0632	-0.679053	1.63901e-06	#N/A	gi|326500096|dbj|BAJ90883.1|	721.5	0	predicted protein [Hordeum vulgare subsp. vulgare]	gi|241987667|dbj|AK334924.1|	1558	0	Triticum aestivum cDNA, clone: WT011_I02, cultivar: Chinese Spring	sp|A4GSN8|NUA_ARATH	59.3	6e-09	Nuclear-pore anchor OS=Arabidopsis thaliana GN=NUA PE=1 SV=1	VNG0342G	59.7	1e-08	COG1196	Chromosome segregation ATPases	K09291	2e-08	59.3	ath:AT1G79280	nucleoprotein TPR	-	-	GO:0016023//cytoplasmic membrane-bounded vesicle;GO:0005783//endoplasmic reticulum;GO:0005886//plasma membrane
CL1008.Contig4_All	299	23	4.6463	42	8.9073	0.938906	0.0211567	#N/A	10	2.3872	-0.960763	0.141824	#N/A	gi|326531510|dbj|BAJ97759.1|	67.4	7e-11	predicted protein [Hordeum vulgare subsp. vulgare]	gi|241987667|dbj|AK334924.1|	119	2e-24	Triticum aestivum cDNA, clone: WT011_I02, cultivar: Chinese Spring	sp|P21997|SSGP_VOLCA	53.9	2e-08	Sulfated surface glycoprotein 185 OS=Volvox carteri PE=1 SV=1	SPBC2D10.10c	48.1	4e-06	COG1889	Fibrillarin-like rRNA methylase	K01115	1e-07	52.8	vcn:VOLCADRAFT_99471	phospholipase D [EC:3.1.4.4]	-	GO:0016787//hydrolase activity	-
CL10081.Contig1_All	369	1	0.1637	26	4.468	4.7705	5.6306e-07	Up	0	0	-7.35491	0.683363	#N/A	gi|77553001|gb|ABA95797.1|	186.4	1e-46	retrotransposon protein, putative, unclassified [Oryza sativa Japonica Group]	gi|339431357|gb|HQ445899.1|	81.8	5e-13	Malus x domestica cultivar Evereste fire blight resistance locus LG12, complete sequence	sp|P10978|POLX_TOBAC	98.2	1e-21	Retrovirus-related Pol polyprotein from transposon TNT 1-94 OS=Nicotiana tabacum PE=2 SV=1	--	--	--	--	--	K04728	7e-08	53.5	gmx:100788458	ataxia telangiectasia mutated family protein [EC:2.7.11.1]	GO:0015074//DNA integration	GO:0003676//nucleic acid binding;GO:0008270//zinc ion binding	-
CL10081.Contig2_All	206	3	0.8796	22	6.7721	2.94468	0.000175955	Up	13	4.5044	2.35642	0.0128053	#N/A	gi|77553001|gb|ABA95797.1|	124	7e-28	retrotransposon protein, putative, unclassified [Oryza sativa Japonica Group]	gi|404312713|gb|AC253540.1|	75.8	2e-11	Prunus persica clone JGIBIXB-13K9, complete sequence	sp|P10978|POLX_TOBAC	82	7e-17	Retrovirus-related Pol polyprotein from transposon TNT 1-94 OS=Nicotiana tabacum PE=2 SV=1	--	--	--	--	--	--	--	--	--	--	GO:0015074//DNA integration	GO:0003676//nucleic acid binding;GO:0008270//zinc ion binding	-
CL10082.Contig1_All	861	16	1.1224	84	6.1865	2.46254	2.28037e-12	Up	17	1.4093	0.328392	0.624444	#N/A	gi|357138424|ref|XP_003570792.1|	376.3	3e-103	PREDICTED: uncharacterized protein LOC100830519 [Brachypodium distachyon]	gi|151420130|dbj|AK251482.1|	281	6e-73	Hordeum vulgare subsp. vulgare cDNA clone: FLbaf120p14, mRNA sequence	--	--	--	--	--	--	--	--	--	K15601	2e-65	247	bdi:100822574	lysine-specific demethylase 3 [EC:1.14.11.-]	-	-	-
CL10083.Contig1_All	252	1	0.2397	5	1.2582	2.39206	0.161891	#N/A	12	3.3989	3.82577	0.00218024	#N/A	gi|326526649|dbj|BAK00713.1|	94.4	5e-19	predicted protein [Hordeum vulgare subsp. vulgare]	gi|357136726|ref|XM_003569907.1|	113	9e-23	PREDICTED: Brachypodium distachyon WD repeat-containing protein 44-like (LOC100827380), mRNA	sp|Q9C6S1|FH14_ARATH	63.5	3e-11	Formin-like protein 14 OS=Arabidopsis thaliana GN=FH14 PE=3 SV=3	Rv3876	55.5	2e-08	COG0455	ATPases involved in chromosome partitioning	K01115	2e-09	58.5	vcn:VOLCADRAFT_99471	phospholipase D [EC:3.1.4.4]	-	-	-
CL10083.Contig2_All	512	30	3.5391	42	5.2017	0.555601	0.157837	#N/A	98	13.6621	1.94872	1.57667e-11	Up	gi|357136727|ref|XP_003569955.1|	137.1	1e-31	PREDICTED: WD repeat-containing protein 44-like [Brachypodium distachyon]	gi|357136726|ref|XM_003569907.1|	206	2e-50	PREDICTED: Brachypodium distachyon WD repeat-containing protein 44-like (LOC100827380), mRNA	sp|Q9FLQ7|FH20_ARATH	82	2e-16	Formin-like protein 20 OS=Arabidopsis thaliana GN=FH20 PE=2 SV=3	Rv3876	61.6	7e-10	COG0455	ATPases involved in chromosome partitioning	K01115	7e-16	81.3	vcn:VOLCADRAFT_99471	phospholipase D [EC:3.1.4.4]	-	-	-
CL10084.Contig1_All	2747	1	0.022	30	0.6925	4.97624	4.14924e-08	Up	0	0	-4.45943	0.689941	#N/A	gi|326519947|dbj|BAK03898.1|	513.8	6e-144	predicted protein [Hordeum vulgare subsp. vulgare]	gi|115468579|ref|NM_001064424.1|	422	1e-115	Oryza sativa Japonica Group Os06g0565200 (Os06g0565200) mRNA, complete cds	sp|O80982|HSFA2_ARATH	219	5e-57	Heat stress transcription factor A-2 OS=Arabidopsis thaliana GN=HSFA2 PE=1 SV=1	SPAC2E12.02.02	84.7	8e-16	COG5169	Heat shock transcription factor	K13171	4e-16	85.5	ath:AT2G29210	serine/arginine repetitive matrix protein 1	GO:0006351//transcription, DNA-dependent	GO:0003677//DNA binding	GO:0044424//intracellular part
CL10084.Contig2_All	2877	18	0.3779	703	15.4946	5.35762	1.42279e-187	Up	11	0.2729	-0.469632	0.533673	#N/A	gi|326519947|dbj|BAK03898.1|	505.8	1e-141	predicted protein [Hordeum vulgare subsp. vulgare]	gi|115468579|ref|NM_001064424.1|	422	1e-115	Oryza sativa Japonica Group Os06g0565200 (Os06g0565200) mRNA, complete cds	sp|O80982|HSFA2_ARATH	219	5e-57	Heat stress transcription factor A-2 OS=Arabidopsis thaliana GN=HSFA2 PE=1 SV=1	SPAC2E12.02.02	84.7	8e-16	COG5169	Heat shock transcription factor	K13171	4e-16	85.5	ath:AT2G29210	serine/arginine repetitive matrix protein 1	GO:0006351//transcription, DNA-dependent	GO:0003677//DNA binding	GO:0044424//intracellular part
CL10085.Contig1_All	2786	323	7.0027	343	7.8069	0.156839	0.223494	#N/A	721	18.472	1.39936	3.28725e-50	Up	gi|357163194|ref|XP_003579653.1|	1082	0	PREDICTED: transport inhibitor response 1-like protein Os04g0395600-like [Brachypodium distachyon]	gi|357163193|ref|XM_003579605.1|	1897	0	PREDICTED: Brachypodium distachyon transport inhibitor response 1-like protein Os04g0395600-like (LOC100822494), mRNA	sp|Q7XVM8|TIR1B_ORYSJ	1053	0	Transport inhibitor response 1-like protein Os04g0395600 OS=Oryza sativa subsp. japonica GN=Os04g0395600 PE=2 SV=1	PA0197	51.6	7e-06	COG0810	Periplasmic protein TonB, links inner and outer membranes	K14485	0	714	aly:ARALYDRAFT_907876	transport inhibitor response 1	GO:0080022//primary root development;GO:0010103//stomatal complex morphogenesis;GO:0016567//protein ubiquitination;GO:0071249//cellular response to nitrate;GO:0048443//stamen development;GO:0002237//response to molecule of bacterial origin;GO:0010152//pollen maturation;GO:0048527//lateral root development;GO:0009734//auxin mediated signaling pathway	GO:0000822//inositol hexakisphosphate binding;GO:0010011//auxin binding;GO:0004842//ubiquitin-protein ligase activity	GO:0019005//SCF ubiquitin ligase complex;GO:0005774//vacuolar membrane;GO:0005634//nucleus;GO:0005886//plasma membrane
CL10086.Contig1_All	200	0	0	83	26.3157	14.6836	1.98313e-25	Up	0	0	#N/A	#N/A	#N/A	--	--	--	--	gi|1321867|emb|X97771.1|	71.9	2e-10	H.vulgare mRNA for PSII 10kD protein	--	--	--	--	--	--	--	--	--	--	--	--	--	--	-	-	-
CL10087.Contig1_All	453	39	5.2001	51	7.139	0.457183	0.194574	#N/A	35	5.5148	0.0847692	0.855083	#N/A	gi|357125775|ref|XP_003564565.1|	222.2	1e-57	PREDICTED: UDP-glucuronic acid decarboxylase 1-like [Brachypodium distachyon]	gi|50659023|gb|AY677176.1|	511	1e-142	Hordeum vulgare UDP-D-glucuronate decarboxylase (UXS4) mRNA, complete cds	sp|Q9LV48|PERK1_ARATH	62.4	1e-10	Proline-rich receptor-like protein kinase PERK1 OS=Arabidopsis thaliana GN=PERK1 PE=1 SV=1	slr0809	91.3	6e-19	COG0451	Nucleoside-diphosphate-sugar epimerases	K01710	5e-18	88.2	cme:CME136C	dTDP-glucose 4,6-dehydratase [EC:4.2.1.46]	GO:0042732//D-xylose metabolic process;GO:0044237//cellular metabolic process	GO:0048040//UDP-glucuronate decarboxylase activity;GO:0050662//coenzyme binding;GO:0000166//nucleotide binding	GO:0005794//Golgi apparatus;GO:0005739//mitochondrion
CL10087.Contig2_All	505	235	28.1075	224	28.127	0.00100054	0.993654	#N/A	95	13.4274	-1.06578	2.1021e-09	Down	gi|357125775|ref|XP_003564565.1|	297	8e-80	PREDICTED: UDP-glucuronic acid decarboxylase 1-like [Brachypodium distachyon]	gi|241988441|dbj|AK335699.1|	733	0	Triticum aestivum cDNA, clone: WT013_I22, cultivar: Chinese Spring	sp|Q9LK03|PERK2_ARATH	65.5	2e-11	Proline-rich receptor-like protein kinase PERK2 OS=Arabidopsis thaliana GN=PERK2 PE=2 SV=3	slr0809	91.3	8e-19	COG0451	Nucleoside-diphosphate-sugar epimerases	K01710	6e-18	88.2	cme:CME136C	dTDP-glucose 4,6-dehydratase [EC:4.2.1.46]	GO:0042732//D-xylose metabolic process;GO:0044237//cellular metabolic process	GO:0048040//UDP-glucuronate decarboxylase activity;GO:0050662//coenzyme binding;GO:0000166//nucleotide binding	GO:0005794//Golgi apparatus;GO:0005739//mitochondrion
CL10088.Contig1_All	552	23	2.5167	59	6.7777	1.42926	8.12674e-05	Up	4	0.5172	-2.28274	0.00295441	#N/A	--	--	--	--	--	--	--	--	--	--	--	--	--	--	--	--	--	--	--	--	--	--	-	-	-
CL10088.Contig2_All	298	18	3.6484	25	5.3197	0.544081	0.297076	#N/A	8	1.9162	-0.929016	0.219116	#N/A	--	--	--	--	--	--	--	--	--	--	--	--	--	--	--	--	--	--	--	--	--	--	-	-	-
CL10089.Contig1_All	2122	15915	453.01	36144	1080.08	1.25353	0	Up	4233	142.385	-1.66975	0	Down	gi|357167236|ref|XP_003581066.1|	1037.7	0	PREDICTED: ruBisCO large subunit-binding protein subunit alpha, chloroplastic-like [Brachypodium distachyon]	gi|151420068|dbj|AK251420.1|	2284	0	Hordeum vulgare subsp. vulgare cDNA clone: FLbaf116n16, mRNA sequence	sp|P08823|RUBA_WHEAT	985	0	RuBisCO large subunit-binding protein subunit alpha, chloroplastic (Fragment) OS=Triticum aestivum PE=1 SV=1	alr1896	625	7e-179	COG0459	Chaperonin GroEL (HSP60 family)	K04077	5e-154	543	cme:CMB021C	chaperonin GroEL	GO:0042026//protein refolding;GO:0009658//chloroplast organization;GO:0009790//embryo development	GO:0005524//ATP binding	GO:0005739//mitochondrion;GO:0009941//chloroplast envelope;GO:0009579//thylakoid;GO:0009570//chloroplast stroma;GO:0022626//cytosolic ribosome;GO:0016020//membrane;GO:0048046//apoplast
CL10089.Contig2_All	2026	802	23.9101	2295	71.8306	1.58698	2.00969e-179	Up	354	12.4717	-0.938962	9.77242e-25	#N/A	gi|326533328|dbj|BAJ93636.1|	991.9	0	predicted protein [Hordeum vulgare subsp. vulgare]	gi|241985422|dbj|AK332682.1|	1737	0	Triticum aestivum cDNA, clone: WT004_J16, cultivar: Chinese Spring	sp|P08926|RUBA_PEA	910	0	RuBisCO large subunit-binding protein subunit alpha, chloroplastic OS=Pisum sativum PE=1 SV=2	alr1896	639	0	COG0459	Chaperonin GroEL (HSP60 family)	K04077	1e-154	545	cme:CMB021C	chaperonin GroEL	GO:0042026//protein refolding;GO:0009658//chloroplast organization;GO:0009790//embryo development	GO:0005524//ATP binding	GO:0005739//mitochondrion;GO:0009941//chloroplast envelope;GO:0009579//thylakoid;GO:0009570//chloroplast stroma;GO:0022626//cytosolic ribosome;GO:0016020//membrane;GO:0048046//apoplast
CL1009.Contig1_All	841	122	8.7621	137	10.3298	0.237464	0.253953	#N/A	346	29.3657	1.74478	1.50169e-33	Up	gi|357112437|ref|XP_003558015.1|	223.8	2e-57	PREDICTED: chaperone protein dnaJ 20, chloroplastic-like [Brachypodium distachyon]	gi|357112436|ref|XM_003557967.1|	321	7e-85	PREDICTED: Brachypodium distachyon chaperone protein dnaJ 20, chloroplastic-like (LOC100840249), mRNA	sp|Q9S740|AGP19_ARATH	68.2	6e-12	Lysine-rich arabinogalactan protein 19 OS=Arabidopsis thaliana GN=AGP19 PE=2 SV=2	aq_703	70.5	3e-12	COG0484	DnaJ-class molecular chaperone with C-terminal Zn finger domain	K09503	3e-11	67.4	mtr:MTR_8g006430	DnaJ homolog subfamily A member 2	-	-	-
CL1009.Contig2_All	993	12	0.7299	21	1.341	0.877539	0.137596	#N/A	127	9.1288	3.64465	9.4514e-29	Up	gi|357112437|ref|XP_003558015.1|	223	6e-57	PREDICTED: chaperone protein dnaJ 20, chloroplastic-like [Brachypodium distachyon]	gi|357112436|ref|XM_003557967.1|	293	2e-76	PREDICTED: Brachypodium distachyon chaperone protein dnaJ 20, chloroplastic-like (LOC100840249), mRNA	sp|Q9FPQ6|GP1_CHLRE	67.8	9e-12	Vegetative cell wall protein gp1 OS=Chlamydomonas reinhardtii GN=GP1 PE=2 SV=1	CPn0032	69.3	1e-11	COG0484	DnaJ-class molecular chaperone with C-terminal Zn finger domain	K09510	3e-11	67.4	cre:CHLREDRAFT_96566	DnaJ homolog subfamily B member 4	-	-	-
CL1009.Contig3_All	761	5	0.3969	19	1.5832	1.996	0.00631261	#N/A	5	0.469	0.240812	0.8411	#N/A	gi|357112437|ref|XP_003558015.1|	216.1	4e-55	PREDICTED: chaperone protein dnaJ 20, chloroplastic-like [Brachypodium distachyon]	gi|357112436|ref|XM_003557967.1|	236	3e-59	PREDICTED: Brachypodium distachyon chaperone protein dnaJ 20, chloroplastic-like (LOC100840249), mRNA	sp|Q9SDN0|DNJ20_ARATH	68.6	4e-12	Chaperone protein dnaJ 20, chloroplastic OS=Arabidopsis thaliana GN=ATJ20 PE=2 SV=2	YNL064c	69.7	5e-12	COG0484	DnaJ-class molecular chaperone with C-terminal Zn finger domain	K09503	2e-11	67.4	mtr:MTR_8g006430	DnaJ homolog subfamily A member 2	-	-	-
CL1009.Contig4_All	575	39	4.0968	53	5.8449	0.512681	0.138224	#N/A	69	8.5653	1.06401	0.000664543	Up	gi|357112437|ref|XP_003558015.1|	204.1	1e-51	PREDICTED: chaperone protein dnaJ 20, chloroplastic-like [Brachypodium distachyon]	gi|357112436|ref|XM_003557967.1|	252	3e-64	PREDICTED: Brachypodium distachyon chaperone protein dnaJ 20, chloroplastic-like (LOC100840249), mRNA	sp|Q9SDN0|DNJ20_ARATH	70.1	8e-13	Chaperone protein dnaJ 20, chloroplastic OS=Arabidopsis thaliana GN=ATJ20 PE=2 SV=2	YNL064c	69.7	3e-12	COG0484	DnaJ-class molecular chaperone with C-terminal Zn finger domain	K09503	1e-11	67.4	mtr:MTR_8g006430	DnaJ homolog subfamily A member 2	-	-	-
CL1009.Contig5_All	853	24	1.6995	27	2.0072	0.240074	0.628453	#N/A	46	3.8492	1.17945	0.00286876	#N/A	gi|357112437|ref|XP_003558015.1|	220.7	2e-56	PREDICTED: chaperone protein dnaJ 20, chloroplastic-like [Brachypodium distachyon]	gi|357112436|ref|XM_003557967.1|	260	2e-66	PREDICTED: Brachypodium distachyon chaperone protein dnaJ 20, chloroplastic-like (LOC100840249), mRNA	sp|Q9SDN0|DNJ20_ARATH	70.1	2e-12	Chaperone protein dnaJ 20, chloroplastic OS=Arabidopsis thaliana GN=ATJ20 PE=2 SV=2	YNL064c	69.7	6e-12	COG0484	DnaJ-class molecular chaperone with C-terminal Zn finger domain	K09503	3e-11	67.4	mtr:MTR_8g006430	DnaJ homolog subfamily A member 2	-	-	-
CL1009.Contig6_All	1053	26	1.4914	101	6.0822	2.02793	9.15614e-12	Up	280	18.9797	3.66972	2.89599e-63	Up	gi|357112437|ref|XP_003558015.1|	218.8	1e-55	PREDICTED: chaperone protein dnaJ 20, chloroplastic-like [Brachypodium distachyon]	gi|357112436|ref|XM_003557967.1|	246	4e-62	PREDICTED: Brachypodium distachyon chaperone protein dnaJ 20, chloroplastic-like (LOC100840249), mRNA	sp|Q9SDN0|DNJ20_ARATH	68.6	6e-12	Chaperone protein dnaJ 20, chloroplastic OS=Arabidopsis thaliana GN=ATJ20 PE=2 SV=2	YNL064c	69.7	8e-12	COG0484	DnaJ-class molecular chaperone with C-terminal Zn finger domain	K09503	4e-11	67.4	mtr:MTR_8g006430	DnaJ homolog subfamily A member 2	-	-	-
CL1009.Contig7_All	984	41	2.5167	99	6.3798	1.34198	7.80635e-07	Up	107	7.7616	1.62482	6.79182e-10	Up	gi|357112437|ref|XP_003558015.1|	220.7	2e-56	PREDICTED: chaperone protein dnaJ 20, chloroplastic-like [Brachypodium distachyon]	gi|357112436|ref|XM_003557967.1|	252	6e-64	PREDICTED: Brachypodium distachyon chaperone protein dnaJ 20, chloroplastic-like (LOC100840249), mRNA	sp|Q9SDN0|DNJ20_ARATH	70.1	2e-12	Chaperone protein dnaJ 20, chloroplastic OS=Arabidopsis thaliana GN=ATJ20 PE=2 SV=2	YNL064c	69.7	7e-12	COG0484	DnaJ-class molecular chaperone with C-terminal Zn finger domain	K09503	3e-11	67.4	mtr:MTR_8g006430	DnaJ homolog subfamily A member 2	-	-	-
CL1009.Contig8_All	847	14	0.9984	72	5.3903	2.43268	1.42205e-10	Up	57	4.8034	2.26637	2.33386e-08	Up	gi|357112437|ref|XP_003558015.1|	219.2	6e-56	PREDICTED: chaperone protein dnaJ 20, chloroplastic-like [Brachypodium distachyon]	gi|357112436|ref|XM_003557967.1|	283	1e-73	PREDICTED: Brachypodium distachyon chaperone protein dnaJ 20, chloroplastic-like (LOC100840249), mRNA	sp|Q9SDN0|DNJ20_ARATH	68.9	3e-12	Chaperone protein dnaJ 20, chloroplastic OS=Arabidopsis thaliana GN=ATJ20 PE=2 SV=2	CPn0032	69.3	8e-12	COG0484	DnaJ-class molecular chaperone with C-terminal Zn finger domain	K09510	3e-11	67.4	cre:CHLREDRAFT_96566	DnaJ homolog subfamily B member 4	-	-	-
CL10090.Contig1_All	1065	16	0.9074	145	8.6335	3.25013	1.25335e-27	Up	57	3.8202	2.07384	1.46328e-07	Up	--	--	--	--	--	--	--	--	--	--	--	--	--	--	--	--	--	--	--	--	--	--	-	-	-
CL10090.Contig2_All	871	13	0.9015	62	4.5138	2.32394	8.79802e-09	Up	21	1.7209	0.932764	0.122667	#N/A	--	--	--	--	--	--	--	--	--	--	--	--	--	--	--	--	--	--	--	--	--	--	-	-	-
CL10091.Contig1_All	1533	45	1.773	102	4.2191	1.25074	2.16741e-06	Up	62	2.8868	0.703279	0.029848	#N/A	gi|357133010|ref|XP_003568121.1|	585.1	1e-165	PREDICTED: uncharacterized protein LOC100837175 [Brachypodium distachyon]	gi|357133009|ref|XM_003568073.1|	749	0	PREDICTED: Brachypodium distachyon uncharacterized LOC100837175 (LOC100837175), mRNA	sp|P13983|EXTN_TOBAC	58.2	1e-08	Extensin OS=Nicotiana tabacum GN=HRGPNT3 PE=2 SV=1	--	--	--	--	--	K14407	8e-21	100	osa:4349923	cleavage stimulation factor subunit 2	GO:0006396//RNA processing;GO:0035194//posttranscriptional gene silencing by RNA	-	-
CL10091.Contig2_All	1654	215	7.8514	280	10.7347	0.45126	0.00144216	#N/A	332	14.3272	0.867735	3.16912e-11	#N/A	gi|357133010|ref|XP_003568121.1|	614.8	1e-174	PREDICTED: uncharacterized protein LOC100837175 [Brachypodium distachyon]	gi|357133009|ref|XM_003568073.1|	922	0	PREDICTED: Brachypodium distachyon uncharacterized LOC100837175 (LOC100837175), mRNA	sp|P13983|EXTN_TOBAC	58.2	1e-08	Extensin OS=Nicotiana tabacum GN=HRGPNT3 PE=2 SV=1	--	--	--	--	--	K14407	1e-24	113	osa:4349923	cleavage stimulation factor subunit 2	GO:0006396//RNA processing;GO:0035194//posttranscriptional gene silencing by RNA	-	-
CL10092.Contig1_All	502	14	1.6845	3	0.379	-2.15205	0.0199841	#N/A	21	2.9859	0.825845	0.16812	#N/A	gi|115449925|ref|NP_001048585.1|	52.4	3e-06	Os02g0826200 [Oryza sativa Japonica Group] >gi|113538116|dbj|BAF10499.1| Os02g0826200 [Oryza sativa Japonica Group]	gi|357137716|ref|XM_003570398.1|	58	9e-06	PREDICTED: Brachypodium distachyon methionine adenosyltransferase 2 subunit beta-like (LOC100821714), mRNA	--	--	--	--	--	--	--	--	--	--	--	--	--	--	-	-	-
CL10092.Contig2_All	367	3	0.4937	2	0.3456	-0.514531	0.787221	#N/A	1	0.1945	-1.34386	0.607533	#N/A	gi|115449925|ref|NP_001048585.1|	52.4	2e-06	Os02g0826200 [Oryza sativa Japonica Group] >gi|113538116|dbj|BAF10499.1| Os02g0826200 [Oryza sativa Japonica Group]	gi|357137716|ref|XM_003570398.1|	58	7e-06	PREDICTED: Brachypodium distachyon methionine adenosyltransferase 2 subunit beta-like (LOC100821714), mRNA	--	--	--	--	--	--	--	--	--	--	--	--	--	--	-	-	-
CL10093.Contig1_All	338	10	1.787	27	5.0654	1.50314	0.00711784	#N/A	37	7.8135	2.12843	2.45642e-05	Up	gi|357125858|ref|XP_003564606.1|	92.8	1e-18	PREDICTED: CASP-like protein At3g53850-like [Brachypodium distachyon]	gi|357125857|ref|XM_003564558.1|	222	2e-55	PREDICTED: Brachypodium distachyon CASP-like protein At3g53850-like (LOC100822833), mRNA	sp|Q5N794|CSPLR_ORYSJ	85.9	5e-18	CASP-like protein Os01g0847300 OS=Oryza sativa subsp. japonica GN=Os01g0847300 PE=2 SV=1	--	--	--	--	--	--	--	--	--	--	-	-	GO:0005886//plasma membrane;GO:0016021//integral to membrane
CL10093.Contig2_All	1087	21	1.1669	39	2.2751	0.963249	0.0235756	#N/A	57	3.7429	1.68148	6.71791e-06	Up	gi|326518836|dbj|BAJ92579.1|	283.9	3e-75	predicted protein [Hordeum vulgare subsp. vulgare] >gi|326519212|dbj|BAJ96605.1| predicted protein [Hordeum vulgare subsp. vulgare]	gi|357125857|ref|XM_003564558.1|	597	1e-167	PREDICTED: Brachypodium distachyon CASP-like protein At3g53850-like (LOC100822833), mRNA	sp|Q5N794|CSPLR_ORYSJ	244	6e-65	CASP-like protein Os01g0847300 OS=Oryza sativa subsp. japonica GN=Os01g0847300 PE=2 SV=1	--	--	--	--	--	K14325	3e-06	51.2	bdi:100845778	RNA-binding protein with serine-rich domain 1	-	-	GO:0016021//integral to membrane;GO:0005739//mitochondrion;GO:0005886//plasma membrane
CL10093.Contig3_All	1093	46	2.542	123	7.1359	1.48913	1.66501e-09	Up	112	7.3141	1.52472	1.77551e-09	Up	gi|326518836|dbj|BAJ92579.1|	283.9	3e-75	predicted protein [Hordeum vulgare subsp. vulgare] >gi|326519212|dbj|BAJ96605.1| predicted protein [Hordeum vulgare subsp. vulgare]	gi|357125857|ref|XM_003564558.1|	597	1e-167	PREDICTED: Brachypodium distachyon CASP-like protein At3g53850-like (LOC100822833), mRNA	sp|Q5N794|CSPLR_ORYSJ	244	6e-65	CASP-like protein Os01g0847300 OS=Oryza sativa subsp. japonica GN=Os01g0847300 PE=2 SV=1	--	--	--	--	--	K01051	2e-06	52	gmx:100776781	pectinesterase [EC:3.1.1.11]	-	-	GO:0016021//integral to membrane;GO:0005739//mitochondrion;GO:0005886//plasma membrane
CL10094.Contig1_All	1304	85043	3939.19	51065	2483.2	-0.665699	0	#N/A	60720	3323.64	-0.245135	4.49244e-224	#N/A	gi|357163903|ref|XP_003579885.1|	485.3	9e-136	PREDICTED: chlorophyll a-b binding protein CP24 10A, chloroplastic-like [Brachypodium distachyon]	gi|375152107|gb|JF747383.1|	1249	0	Lolium perenne chloroplast a/b binding protein cab-PhE11 mRNA, partial cds; nuclear gene for chloroplast product	sp|P36494|CB4_SPIOL	409	2e-114	Chlorophyll a-b binding protein CP24, chloroplastic OS=Spinacia oleracea PE=2 SV=1	SPBC28F2.12	60.8	5e-09	COG0086	DNA-directed RNA polymerase, beta' subunit/160 kD subunit	K08917	3e-129	459	osa:4336028	light-harvesting complex II chlorophyll a/b binding protein 6	GO:0009765//photosynthesis, light harvesting;GO:0010196//nonphotochemical quenching	GO:0046872//metal ion binding	GO:0010287//plastoglobule;GO:0009941//chloroplast envelope;GO:0009535//chloroplast thylakoid membrane
CL10094.Contig2_All	316	181	34.5969	1	0.2007	-7.42946	6.29408e-50	Down	0	0	-15.0784	2.39114e-47	Down	--	--	--	--	gi|151418502|dbj|AK249853.1|	206	1e-50	Hordeum vulgare subsp. vulgare cDNA clone: FLbaf52l09, mRNA sequence	--	--	--	--	--	--	--	--	--	--	--	--	--	--	-	-	-
CL10095.Contig1_All	1087	130	7.2237	127	7.4087	0.0364824	0.875897	#N/A	62	4.0712	-0.827284	0.000571329	#N/A	gi|357136464|ref|XP_003569824.1|	310.5	3e-83	PREDICTED: glucosidase 2 subunit beta-like [Brachypodium distachyon]	gi|357136463|ref|XM_003569776.1|	436	1e-119	PREDICTED: Brachypodium distachyon glucosidase 2 subunit beta-like (LOC100839821), mRNA	--	--	--	--	--	--	--	--	--	K08288	4e-39	160	osa:4324264	protein kinase C substrate 80K-H	-	-	-
CL10096.Contig1_All	2302	406	10.6529	344	9.4759	-0.168911	0.162303	#N/A	527	16.3405	0.617206	6.41372e-10	#N/A	gi|326516348|dbj|BAJ92329.1|	1096.3	0	predicted protein [Hordeum vulgare subsp. vulgare]	gi|357145943|ref|XM_003573774.1|	2155	0	PREDICTED: Brachypodium distachyon MORC family CW-type zinc finger protein 4-like (LOC100842776), mRNA	--	--	--	--	--	--	--	--	--	--	--	--	--	--	GO:0009626//plant-type hypersensitive response;GO:0016310//phosphorylation;GO:0007165//signal transduction;GO:0009816//defense response to bacterium, incompatible interaction	GO:0004673//protein histidine kinase activity;GO:0005524//ATP binding	GO:0005768//endosome
CL10096.Contig2_All	223	7	1.896	19	5.4028	1.51075	0.0260188	#N/A	0	0	-10.8887	0.0351516	#N/A	gi|357145944|ref|XP_003573822.1|	144.8	3e-34	PREDICTED: MORC family CW-type zinc finger protein 4-like [Brachypodium distachyon]	gi|357145943|ref|XM_003573774.1|	283	4e-74	PREDICTED: Brachypodium distachyon MORC family CW-type zinc finger protein 4-like (LOC100842776), mRNA	--	--	--	--	--	--	--	--	--	--	--	--	--	--	GO:0009626//plant-type hypersensitive response;GO:0016310//phosphorylation;GO:0007165//signal transduction;GO:0009816//defense response to bacterium, incompatible interaction	GO:0004673//protein histidine kinase activity;GO:0005524//ATP binding	GO:0005768//endosome
CL10097.Contig1_All	313	6	1.1579	25	5.0648	2.12899	0.000913957	Up	8	1.8243	0.655832	0.524088	#N/A	gi|302828408|ref|XP_002945771.1|	21.6	1e-07	pathogenesis-related protein 1-like protein [Volvox carteri f. nagariensis] >gi|300268586|gb|EFJ52766.1| pathogenesis-related protein 1-like protein [Volvox carteri f. nagariensis]	--	--	--	--	sp|Q9LV48|PERK1_ARATH	49.3	5e-07	Proline-rich receptor-like protein kinase PERK1 OS=Arabidopsis thaliana GN=PERK1 PE=1 SV=1	--	--	--	--	--	--	--	--	--	--	-	-	-
CL10097.Contig2_All	272	8	1.7765	7	1.6319	-0.122485	0.911701	#N/A	9	2.3617	0.410788	0.665104	#N/A	gi|308804263|ref|XP_003079444.1|	53.1	1e-06	oxalate/formate antiporter (ISS) [Ostreococcus tauri] >gi|116057899|emb|CAL54102.1| oxalate/formate antiporter (ISS), partial [Ostreococcus tauri]	--	--	--	--	sp|Q9C660|PEK10_ARATH	48.1	1e-06	Proline-rich receptor-like protein kinase PERK10 OS=Arabidopsis thaliana GN=PERK10 PE=1 SV=2	--	--	--	--	--	K14325	2e-06	48.9	ppp:PHYPADRAFT_166555	RNA-binding protein with serine-rich domain 1	-	-	-
CL10098.Contig1_All	1247	284	13.7562	252	12.8145	-0.102305	0.497148	#N/A	141	8.0707	-0.769316	7.59595e-07	#N/A	gi|326488022|dbj|BAJ89850.1|	330.1	4e-89	predicted protein [Hordeum vulgare subsp. vulgare] >gi|326492790|dbj|BAJ90251.1| predicted protein [Hordeum vulgare subsp. vulgare]	gi|241985622|dbj|AK332883.1|	565	1e-158	Triticum aestivum cDNA, clone: WT005_B19, cultivar: Chinese Spring	sp|Q9LMA8|TI10A_ARATH	109	4e-24	Protein TIFY 10A OS=Arabidopsis thaliana GN=TIFY10A PE=1 SV=1	--	--	--	--	--	K13464	2e-79	294	osa:4343899	jasmonate ZIM domain-containing protein	-	-	-
CL10098.Contig2_All	1227	223	10.9776	132	6.8217	-0.686359	4.18807e-05	#N/A	88	5.1192	-1.10057	2.1349e-09	Down	gi|357143103|ref|XP_003572804.1|	328.2	1e-88	PREDICTED: protein TIFY 10A-like [Brachypodium distachyon]	gi|241985622|dbj|AK332883.1|	557	1e-155	Triticum aestivum cDNA, clone: WT005_B19, cultivar: Chinese Spring	sp|Q9LMA8|TI10A_ARATH	110	2e-24	Protein TIFY 10A OS=Arabidopsis thaliana GN=TIFY10A PE=1 SV=1	--	--	--	--	--	K13464	2e-79	294	osa:4343899	jasmonate ZIM domain-containing protein	-	-	-
CL10098.Contig3_All	208	11	3.1943	3	0.9146	-1.80429	0.0733925	#N/A	3	1.0295	-1.63356	0.137735	#N/A	gi|357143103|ref|XP_003572804.1|	72.4	2e-12	PREDICTED: protein TIFY 10A-like [Brachypodium distachyon]	gi|241985622|dbj|AK332883.1|	61.9	2e-07	Triticum aestivum cDNA, clone: WT005_B19, cultivar: Chinese Spring	--	--	--	--	--	--	--	--	--	K13464	3e-11	64.7	osa:4343899	jasmonate ZIM domain-containing protein	-	-	-
CL10099.Contig1_All	398	31	4.7046	18	2.8678	-0.714128	0.141571	#N/A	39	6.9943	0.572108	0.172272	#N/A	gi|357165865|ref|XP_003580520.1|	165.2	2e-40	PREDICTED: probable potassium transporter 15-like [Brachypodium distachyon]	gi|357165864|ref|XM_003580472.1|	165	4e-38	PREDICTED: Brachypodium distachyon probable potassium transporter 15-like (LOC100832003), mRNA	sp|Q7XPL3|HAK15_ORYSJ	131	1e-31	Probable potassium transporter 15 OS=Oryza sativa subsp. japonica GN=HAK15 PE=2 SV=2	DR0479	51.2	5e-07	COG0744	Membrane carboxypeptidase (penicillin-binding protein)	K12896	4e-09	58.2	bdi:100846226	splicing factor, arginine/serine-rich 7	GO:0071805//potassium ion transmembrane transport	GO:0015079//potassium ion transmembrane transporter activity	GO:0000325//plant-type vacuole;GO:0005886//plasma membrane;GO:0005774//vacuolar membrane
CL101.Contig1_All	1379	137	6.0007	111	5.1042	-0.233446	0.276637	#N/A	43	2.2257	-1.43087	1.02525e-08	Down	gi|357132237|ref|XP_003567738.1|	428.7	1e-118	PREDICTED: uncharacterized protein LOC100825715 [Brachypodium distachyon]	gi|151420890|dbj|AK252242.1|	787	0	Hordeum vulgare subsp. vulgare cDNA clone: FLbaf144o02, mRNA sequence	--	--	--	--	--	--	--	--	--	--	--	--	--	--	GO:0044237//cellular metabolic process	-	-
CL101.Contig2_All	1567	94	3.6233	88	3.5611	-0.0249813	0.933277	#N/A	44	2.0042	-0.854278	0.00302659	#N/A	gi|357132237|ref|XP_003567738.1|	512.3	9e-144	PREDICTED: uncharacterized protein LOC100825715 [Brachypodium distachyon]	gi|151420890|dbj|AK252242.1|	779	0	Hordeum vulgare subsp. vulgare cDNA clone: FLbaf144o02, mRNA sequence	--	--	--	--	--	--	--	--	--	--	--	--	--	--	-	-	-
CL1010.Contig1_All	1769	302	10.3116	1086	38.9286	1.91656	7.18852e-111	Up	290	11.7012	0.182388	0.208315	#N/A	gi|357138020|ref|XP_003570596.1|	568.5	1e-160	PREDICTED: cyclin-D3-1-like [Brachypodium distachyon]	gi|33324660|gb|AF512432.1|	1405	0	Triticum aestivum cyclin D2 (CycD2) mRNA, complete cds	sp|Q69QB8|CCD31_ORYSJ	413	1e-115	Cyclin-D3-1 OS=Oryza sativa subsp. japonica GN=CYCD3-1 PE=2 SV=2	YGR109c	57.4	8e-08	COG5024	Cyclin	K10151	1e-41	169	pop:POPTR_804326	cyclin D2	-	-	GO:0005634//nucleus
CL10100.Contig1_All	612	11	1.0856	4	0.4145	-1.38905	0.141736	#N/A	104	12.1295	3.48196	9.6808e-23	Up	gi|462401674|gb|EMJ07231.1|	230.7	1e-59	hypothetical protein PRUPE_ppa012511mg [Prunus persica] >gi|462401678|gb|EMJ07235.1| hypothetical protein PRUPE_ppa012524mg [Prunus persica]	gi|470137349|ref|XM_004304381.1|	145	6e-32	PREDICTED: Fragaria vesca subsp. vesca 60S ribosomal protein L12-like (LOC101311983), mRNA	sp|O50003|RL12_PRUAR	226	6e-60	60S ribosomal protein L12 OS=Prunus armeniaca GN=RPL12 PE=2 SV=1	SPCC31H12.04c	246	2e-65	COG0080	Ribosomal protein L11	K02870	3e-60	229	vvi:100267052	large subunit ribosomal protein L12e	GO:0009409//response to cold;GO:0006412//translation	GO:0003735//structural constituent of ribosome;GO:0008270//zinc ion binding	GO:0005730//nucleolus;GO:0022626//cytosolic ribosome;GO:0005773//vacuole;GO:0009507//chloroplast;GO:0016020//membrane
CL10100.Contig2_All	325	2	0.3717	0	0	-8.53799	0.345589	#N/A	31	6.8083	4.19508	3.66471e-08	Up	gi|428180775|gb|EKX49641.1|	108.6	3e-23	large subunit ribosomal protein L12e, cytoplasmic [Guillardia theta CCMP2712]	gi|159477750|ref|XM_001696920.1|	71.9	4e-10	Chlamydomonas reinhardtii strain CC-503 cw92 mt+	sp|Q9FF52|RL123_ARATH	102	4e-23	60S ribosomal protein L12-3 OS=Arabidopsis thaliana GN=RPL12C PE=2 SV=1	SPCC31H12.04c	115	2e-26	COG0080	Ribosomal protein L11	K02870	3e-24	108	zma:100281960	large subunit ribosomal protein L12e	-	-	GO:0005840//ribosome;GO:0005634//nucleus
CL10101.Contig1_All	511	39	4.6099	47	5.8323	0.339329	0.356069	#N/A	42	5.8666	0.347789	0.397083	#N/A	--	--	--	--	--	--	--	--	--	--	--	--	--	--	--	--	--	--	--	--	--	--	-	-	-
CL10101.Contig2_All	260	3	0.6969	18	4.39	2.6552	0.00153389	#N/A	8	2.1962	1.65599	0.147811	#N/A	--	--	--	--	--	--	--	--	--	--	--	--	--	--	--	--	--	--	--	--	--	--	-	-	-
CL10102.Contig1_All	3423	57	1.0058	173	3.2048	1.67189	3.09662e-15	Up	65	1.3554	0.430375	0.174211	#N/A	gi|38344264|emb|CAE02069.2|	1337.4	0	OSJNBa0005N02.1 [Oryza sativa Japonica Group] >gi|38345412|emb|CAE03103.2| OSJNBa0017B10.18 [Oryza sativa Japonica Group] >gi|116309716|emb|CAH66762.1| OSIGBa0158F05.11 [Oryza sativa Indica Group]	gi|357168201|ref|XM_003581485.1|	934	0	PREDICTED: Brachypodium distachyon uncharacterized LOC100834167 (LOC100834167), mRNA	sp|Q7G8Y3|ISW2_ORYSJ	293	3e-79	Probable chromatin-remodeling complex ATPase chain OS=Oryza sativa subsp. japonica GN=Os01g0367900 PE=2 SV=2	YAL019w	345	3e-94	COG0553	Superfamily II DNA/RNA helicases, SNF2 family	K14439	0	1241	bdi:100834167	SWI/SNF-related matrix-associated actin-dependent regulator of chromatin subfamily A containing DEAD/H box 1 [EC:3.6.4.12]	-	GO:0004386//helicase activity;GO:0003677//DNA binding;GO:0005524//ATP binding	GO:0016020//membrane;GO:0005634//nucleus
CL10102.Contig2_All	3313	14	0.2552	46	0.8804	1.78653	4.36763e-05	Up	39	0.8402	1.7191	0.00020447	Up	gi|38344264|emb|CAE02069.2|	1333.5	0	OSJNBa0005N02.1 [Oryza sativa Japonica Group] >gi|38345412|emb|CAE03103.2| OSJNBa0017B10.18 [Oryza sativa Japonica Group] >gi|116309716|emb|CAH66762.1| OSIGBa0158F05.11 [Oryza sativa Indica Group]	gi|357168201|ref|XM_003581485.1|	934	0	PREDICTED: Brachypodium distachyon uncharacterized LOC100834167 (LOC100834167), mRNA	sp|Q7G8Y3|ISW2_ORYSJ	295	2e-79	Probable chromatin-remodeling complex ATPase chain OS=Oryza sativa subsp. japonica GN=Os01g0367900 PE=2 SV=2	YAL019w	347	1e-94	COG0553	Superfamily II DNA/RNA helicases, SNF2 family	K14439	0	1248	bdi:100834167	SWI/SNF-related matrix-associated actin-dependent regulator of chromatin subfamily A containing DEAD/H box 1 [EC:3.6.4.12]	-	GO:0004386//helicase activity;GO:0003677//DNA binding;GO:0005524//ATP binding	GO:0016020//membrane;GO:0005634//nucleus
CL10103.Contig1_All	572	6	0.6336	17	1.8846	1.57261	0.0309204	#N/A	3	0.3744	-0.758992	0.616729	#N/A	--	--	--	--	--	--	--	--	--	--	--	--	--	--	--	--	--	--	--	--	--	--	-	-	-
CL10103.Contig2_All	528	3	0.3432	10	1.201	1.80711	0.0767349	#N/A	6	0.8111	1.24083	0.335876	#N/A	--	--	--	--	--	--	--	--	--	--	--	--	--	--	--	--	--	--	--	--	--	--	-	-	-
CL10103.Contig3_All	827	30	2.1911	82	6.2875	1.52083	7.97736e-07	Up	46	3.9702	0.857556	0.0260566	#N/A	--	--	--	--	--	--	--	--	--	--	--	--	--	--	--	--	--	--	--	--	--	--	-	-	-
CL10104.Contig1_All	372	15	2.4355	22	3.7501	0.622711	0.268089	#N/A	27	5.1806	1.0889	0.0397517	#N/A	gi|242054595|ref|XP_002456443.1|	248.1	3e-65	hypothetical protein SORBIDRAFT_03g036370 [Sorghum bicolor] >gi|241928418|gb|EES01563.1| hypothetical protein SORBIDRAFT_03g036370 [Sorghum bicolor]	gi|357131094|ref|XM_003567130.1|	452	1e-124	PREDICTED: Brachypodium distachyon L-type lectin-domain containing receptor kinase IX.1-like (LOC100843866), mRNA	sp|Q9LXA5|LRK91_ARATH	168	6e-43	L-type lectin-domain containing receptor kinase IX.1 OS=Arabidopsis thaliana GN=LECRK91 PE=2 SV=1	YAR019c	47	8e-06	COG0515	Serine/threonine protein kinase	K04733	3e-31	131	smo:SELMODRAFT_230241	interleukin-1 receptor-associated kinase 4 [EC:2.7.11.1]	GO:0006468//protein phosphorylation	GO:0030246//carbohydrate binding;GO:0005524//ATP binding;GO:0004674//protein serine/threonine kinase activity	GO:0016023//cytoplasmic membrane-bounded vesicle
CL10104.Contig2_All	929	21	1.3654	42	2.8668	1.07012	0.00980347	#N/A	55	4.2258	1.6299	1.63817e-05	Up	gi|28564582|dbj|BAC57691.1|	418.7	6e-116	putative receptor-like protein kinase [Oryza sativa Japonica Group] >gi|34395076|dbj|BAC84738.1| putative receptor kinase Lecrk [Oryza sativa Japonica Group] >gi|125599005|gb|EAZ38581.1| hypothetical protein OsJ_22969 [Oryza sativa Japonica Group]	gi|357131094|ref|XM_003567130.1|	387	1e-104	PREDICTED: Brachypodium distachyon L-type lectin-domain containing receptor kinase IX.1-like (LOC100843866), mRNA	sp|O80939|LRK41_ARATH	317	5e-87	L-type lectin-domain containing receptor kinase IV.1 OS=Arabidopsis thaliana GN=LECRK41 PE=1 SV=1	SA1063_1	86.7	5e-17	COG0515	Serine/threonine protein kinase	K04733	5e-55	213	smo:SELMODRAFT_159261	interleukin-1 receptor-associated kinase 4 [EC:2.7.11.1]	GO:0006468//protein phosphorylation;GO:0009751//response to salicylic acid stimulus;GO:0007178//transmembrane receptor protein serine/threonine kinase signaling pathway	GO:0005524//ATP binding;GO:0004675//transmembrane receptor protein serine/threonine kinase activity;GO:0030246//carbohydrate binding	GO:0005739//mitochondrion;GO:0016023//cytoplasmic membrane-bounded vesicle;GO:0005886//plasma membrane
CL10105.Contig1_All	1352	183	8.1756	305	14.3051	0.807133	7.34284e-09	#N/A	158	8.3414	0.0289649	0.895119	#N/A	gi|357149816|ref|XP_003575242.1|	515.8	7e-145	PREDICTED: uncharacterized protein LOC100844800 [Brachypodium distachyon]	gi|357149815|ref|XM_003575194.1|	620	1e-175	PREDICTED: Brachypodium distachyon uncharacterized LOC100844800 (LOC100844800), mRNA	--	--	--	--	--	--	--	--	--	--	--	--	--	--	-	-	-
CL10105.Contig2_All	1259	126	6.0449	110	5.5403	-0.125754	0.585386	#N/A	128	7.2568	0.263615	0.238383	#N/A	gi|326505798|dbj|BAJ91138.1|	534.6	1e-150	predicted protein [Hordeum vulgare subsp. vulgare] >gi|326506582|dbj|BAJ91332.1| predicted protein [Hordeum vulgare subsp. vulgare]	gi|357132363|ref|XM_003567752.1|	1027	0	PREDICTED: Brachypodium distachyon uncharacterized LOC100845287 (LOC100845287), mRNA	--	--	--	--	--	--	--	--	--	--	--	--	--	--	-	-	-
CL10106.Contig1_All	362	11	1.8354	13	2.2772	0.311166	0.671166	#N/A	18	3.5491	0.951359	0.149252	#N/A	--	--	--	--	--	--	--	--	--	--	--	--	--	--	--	--	--	--	--	--	--	--	-	-	-
CL10107.Contig1_All	1635	26	0.9605	249	9.6571	3.32973	4.06336e-48	Up	25	1.0914	0.184322	0.732446	#N/A	--	--	--	--	gi|241983571|dbj|AK331513.1|	71.9	2e-09	Triticum aestivum cDNA, clone: WT007_L04, cultivar: Chinese Spring	--	--	--	--	--	--	--	--	--	--	--	--	--	--	-	-	-
CL10108.Contig1_All	1283	3213	151.262	2147	106.114	-0.511439	2.17183e-36	#N/A	2811	156.385	0.0480488	0.300657	#N/A	gi|1172553|sp|P46274.1|VDAC1_WHEAT	481.5	1e-134	RecName: Full=Mitochondrial outer membrane porin; AltName: Full=Voltage-dependent anion-selective channel protein; Short=VDAC >gi|456672|emb|CAA54788.1| voltage dependent anion channel (VDAC) [Triticum aestivum]	gi|241988345|dbj|AK335603.1|	1061	0	Triticum aestivum cDNA, clone: WT013_F05, cultivar: Chinese Spring	sp|P46274|VDAC1_WHEAT	481	4e-136	Mitochondrial outer membrane porin OS=Triticum aestivum GN=VDAC1 PE=2 SV=1	--	--	--	--	--	K15040	2e-130	463	bdi:100833321	voltage-dependent anion channel protein 2	GO:0055085//transmembrane transport;GO:0044070//regulation of anion transport;GO:0042742//defense response to bacterium	GO:0015288//porin activity;GO:0008308//voltage-gated anion channel activity	GO:0005618//cell wall;GO:0005730//nucleolus;GO:0009941//chloroplast envelope;GO:0005741//mitochondrial outer membrane;GO:0046930//pore complex;GO:0005773//vacuole;GO:0005886//plasma membrane
CL10109.Contig1_All	368	11	1.8055	11	1.8954	0.0701039	0.931172	#N/A	1	0.194	-3.21827	0.021354	#N/A	--	--	--	--	--	--	--	--	--	--	--	--	--	--	--	--	--	--	--	--	--	--	-	-	-
CL10109.Contig2_All	351	14	2.4092	10	1.8066	-0.415277	0.577845	#N/A	4	0.8134	-1.56652	0.0946466	#N/A	--	--	--	--	--	--	--	--	--	--	--	--	--	--	--	--	--	--	--	--	--	--	-	-	-
CL10109.Contig3_All	311	11	2.1364	8	1.6312	-0.389248	0.648649	#N/A	8	1.8361	-0.218537	0.836506	#N/A	--	--	--	--	--	--	--	--	--	--	--	--	--	--	--	--	--	--	--	--	--	--	-	-	-
CL10109.Contig4_All	774	56	4.3701	123	10.077	1.20533	3.87209e-07	Up	16	1.4755	-1.56646	0.000169424	Down	--	--	--	--	--	--	--	--	--	--	--	--	--	--	--	--	--	--	--	--	--	--	-	-	-
CL1011.Contig1_All	1127	61	3.2693	80	4.5012	0.461328	0.0948075	#N/A	35	2.2167	-0.560568	0.125831	#N/A	gi|357149750|ref|XP_003575220.1|	458.4	1e-127	PREDICTED: uncharacterized protein LOC100838110 [Brachypodium distachyon]	gi|357149749|ref|XM_003575172.1|	815	0	PREDICTED: Brachypodium distachyon uncharacterized LOC100838110 (LOC100838110), mRNA	--	--	--	--	ECU06g0830	56.2	1e-07	COG5183	Protein involved in mRNA turnover and stability	K10661	1e-09	62.4	ath:AT4G32670	E3 ubiquitin-protein ligase MARCH6 [EC:6.3.2.19]	-	GO:0008270//zinc ion binding	-
CL1011.Contig2_All	1209	67	3.3473	57	2.9896	-0.163045	0.608855	#N/A	36	2.1254	-0.655263	0.0585957	#N/A	gi|357149750|ref|XP_003575220.1|	464.9	1e-129	PREDICTED: uncharacterized protein LOC100838110 [Brachypodium distachyon]	gi|357149749|ref|XM_003575172.1|	821	0	PREDICTED: Brachypodium distachyon uncharacterized LOC100838110 (LOC100838110), mRNA	--	--	--	--	ECU06g0830	57	6e-08	COG5183	Protein involved in mRNA turnover and stability	K10661	1e-08	59.3	ath:AT4G32670	E3 ubiquitin-protein ligase MARCH6 [EC:6.3.2.19]	-	GO:0008270//zinc ion binding	-
CL1011.Contig3_All	679	11	0.9785	9	0.8405	-0.219324	0.797435	#N/A	9	0.9461	-0.0485792	0.972349	#N/A	gi|115446879|ref|NP_001047219.1|	160.2	2e-38	Os02g0577100 [Oryza sativa Japonica Group] >gi|50725251|dbj|BAD34253.1| zinc finger (C3HC4-type RING finger)-like protein [Oryza sativa Japonica Group] >gi|113536750|dbj|BAF09133.1| Os02g0577100 [Oryza sativa Japonica Group]	gi|357149749|ref|XM_003575172.1|	285	3e-74	PREDICTED: Brachypodium distachyon uncharacterized LOC100838110 (LOC100838110), mRNA	--	--	--	--	--	--	--	--	--	K11324	1e-12	71.2	bdi:100825598	DNA methyltransferase 1-associated protein 1	-	GO:0008270//zinc ion binding	-
CL1011.Contig4_All	661	10	0.9138	8	0.7675	-0.251712	0.782418	#N/A	9	0.9719	0.0889294	0.909849	#N/A	gi|115446879|ref|NP_001047219.1|	160.2	2e-38	Os02g0577100 [Oryza sativa Japonica Group] >gi|50725251|dbj|BAD34253.1| zinc finger (C3HC4-type RING finger)-like protein [Oryza sativa Japonica Group] >gi|113536750|dbj|BAF09133.1| Os02g0577100 [Oryza sativa Japonica Group]	gi|357149749|ref|XM_003575172.1|	285	3e-74	PREDICTED: Brachypodium distachyon uncharacterized LOC100838110 (LOC100838110), mRNA	--	--	--	--	--	--	--	--	--	K11324	1e-12	71.2	bdi:100825598	DNA methyltransferase 1-associated protein 1	-	GO:0008270//zinc ion binding	-
CL1011.Contig5_All	1148	43	2.2624	18	0.9943	-1.1861	0.00569883	#N/A	14	0.8705	-1.37794	0.00353242	#N/A	gi|357149750|ref|XP_003575220.1|	464.9	1e-129	PREDICTED: uncharacterized protein LOC100838110 [Brachypodium distachyon]	gi|357149749|ref|XM_003575172.1|	813	0	PREDICTED: Brachypodium distachyon uncharacterized LOC100838110 (LOC100838110), mRNA	--	--	--	--	ECU06g0830	57	6e-08	COG5183	Protein involved in mRNA turnover and stability	K10661	1e-08	59.3	ath:AT4G32670	E3 ubiquitin-protein ligase MARCH6 [EC:6.3.2.19]	-	GO:0008270//zinc ion binding	-
CL10110.Contig1_All	2452	219	5.3947	290	7.4997	0.47529	0.000635956	#N/A	120	3.4932	-0.626993	0.000422065	#N/A	gi|326495052|dbj|BAJ85622.1|	1392.1	0	predicted protein [Hordeum vulgare subsp. vulgare]	gi|151419451|dbj|AK250803.1|	2605	0	Hordeum vulgare subsp. vulgare cDNA clone: FLbaf86f08, mRNA sequence	sp|P56821|EIF3B_TOBAC	1075	0	Eukaryotic translation initiation factor 3 subunit B OS=Nicotiana tabacum GN=TIF3B1 PE=2 SV=1	SPAC25G10.08_2	372	2e-102	COG5354	Uncharacterized protein, contains Trp-Asp (WD) repeat	K03253	0	1368	bdi:100822093	translation initiation factor 3 subunit B	GO:0006413//translational initiation	GO:0003743//translation initiation factor activity;GO:0000166//nucleotide binding	GO:0005634//nucleus;GO:0005829//cytosol
CL10110.Contig2_All	2489	222	5.3873	303	7.7194	0.518926	0.000142379	#N/A	144	4.1295	-0.383595	0.0307146	#N/A	gi|326495052|dbj|BAJ85622.1|	1394.4	0	predicted protein [Hordeum vulgare subsp. vulgare]	gi|151419451|dbj|AK250803.1|	2565	0	Hordeum vulgare subsp. vulgare cDNA clone: FLbaf86f08, mRNA sequence	sp|P56821|EIF3B_TOBAC	1070	0	Eukaryotic translation initiation factor 3 subunit B OS=Nicotiana tabacum GN=TIF3B1 PE=2 SV=1	SPAC25G10.08_2	372	2e-102	COG5354	Uncharacterized protein, contains Trp-Asp (WD) repeat	K03253	0	1370	bdi:100822093	translation initiation factor 3 subunit B	GO:0006413//translational initiation	GO:0003743//translation initiation factor activity;GO:0000166//nucleotide binding	GO:0005634//nucleus;GO:0005829//cytosol
CL10110.Contig3_All	214	16	4.516	63	18.6678	2.04743	9.5536e-08	Up	3	1.0006	-2.17418	0.0207724	#N/A	--	--	--	--	gi|151419593|dbj|AK250945.1|	61.9	2e-07	Hordeum vulgare subsp. vulgare cDNA clone: FLbaf96d09, mRNA sequence	--	--	--	--	--	--	--	--	--	--	--	--	--	--	-	-	-
CL10111.Contig1_All	2314	16	0.4176	1	0.0274	-3.92987	0.00062312	Down	6	0.1851	-1.17382	0.156288	#N/A	gi|357159793|ref|XP_003578561.1|	1089.7	0	PREDICTED: serine/threonine-protein kinase HT1-like [Brachypodium distachyon]	gi|357159792|ref|XM_003578513.1|	2008	0	PREDICTED: Brachypodium distachyon serine/threonine-protein kinase HT1-like (LOC100843406), mRNA	sp|Q2MHE4|HT1_ARATH	257	2e-68	Serine/threonine-protein kinase HT1 OS=Arabidopsis thaliana GN=HT1 PE=1 SV=1	CAC1728_1	117	7e-26	COG0515	Serine/threonine protein kinase	K04424	2e-57	222	ath:AT5G11850	sterile alpha motif and leucine zipper containing kinase AZK [EC:2.7.11.25]	GO:0006468//protein phosphorylation	GO:0004713//protein tyrosine kinase activity;GO:0016597//amino acid binding;GO:0005524//ATP binding;GO:0004674//protein serine/threonine kinase activity	-
CL10111.Contig2_All	2329	45	1.167	61	1.6608	0.509074	0.112069	#N/A	83	2.5437	1.12412	7.5838e-05	Up	gi|357159793|ref|XP_003578561.1|	1081.2	0	PREDICTED: serine/threonine-protein kinase HT1-like [Brachypodium distachyon]	gi|357159792|ref|XM_003578513.1|	1465	0	PREDICTED: Brachypodium distachyon serine/threonine-protein kinase HT1-like (LOC100843406), mRNA	sp|Q2MHE4|HT1_ARATH	257	2e-68	Serine/threonine-protein kinase HT1 OS=Arabidopsis thaliana GN=HT1 PE=1 SV=1	CAC1728_1	117	7e-26	COG0515	Serine/threonine protein kinase	K04424	2e-57	222	ath:AT5G11850	sterile alpha motif and leucine zipper containing kinase AZK [EC:2.7.11.25]	GO:0006468//protein phosphorylation	GO:0004713//protein tyrosine kinase activity;GO:0016597//amino acid binding;GO:0005524//ATP binding;GO:0004674//protein serine/threonine kinase activity	-
CL10111.Contig3_All	2247	52	1.3978	31	0.8748	-0.676133	0.0637871	#N/A	203	6.4484	2.20578	4.61638e-27	Up	gi|357159793|ref|XP_003578561.1|	1089.7	0	PREDICTED: serine/threonine-protein kinase HT1-like [Brachypodium distachyon]	gi|357159792|ref|XM_003578513.1|	2008	0	PREDICTED: Brachypodium distachyon serine/threonine-protein kinase HT1-like (LOC100843406), mRNA	sp|Q2MHE4|HT1_ARATH	257	2e-68	Serine/threonine-protein kinase HT1 OS=Arabidopsis thaliana GN=HT1 PE=1 SV=1	CAC1728_1	117	6e-26	COG0515	Serine/threonine protein kinase	K04424	2e-57	222	ath:AT5G11850	sterile alpha motif and leucine zipper containing kinase AZK [EC:2.7.11.25]	GO:0006468//protein phosphorylation	GO:0004713//protein tyrosine kinase activity;GO:0016597//amino acid binding;GO:0005524//ATP binding;GO:0004674//protein serine/threonine kinase activity	-
CL10111.Contig4_All	236	18	4.6069	5	1.3435	-1.7778	0.0187043	#N/A	0	0	-12.1696	8.10112e-05	Down	--	--	--	--	gi|115480472|ref|NM_001070365.1|	79.8	1e-12	Oryza sativa Japonica Group Os09g0544300 (Os09g0544300) mRNA, complete cds	sp|Q84ZL0|FH5_ORYSJ	47.8	2e-06	Formin-like protein 5 OS=Oryza sativa subsp. japonica GN=FH5 PE=2 SV=2	--	--	--	--	--	--	--	--	--	--	-	-	-
CL10112.Contig1_All	1145	206	10.867	40	2.2152	-2.29444	2.00056e-25	Down	106	6.6079	-0.71769	0.00010236	#N/A	gi|326509945|dbj|BAJ87188.1|	499.2	5e-140	predicted protein [Hordeum vulgare subsp. vulgare]	gi|242387653|emb|FP094511.1|	339	4e-90	Phyllostachys edulis cDNA clone: bphylf048e21, full insert sequence	sp|Q7FAE1|MOMAS_ORYSJ	241	4e-64	Momilactone A synthase OS=Oryza sativa subsp. japonica GN=Os04g0179200 PE=2 SV=1	CC0094	176	9e-44	COG1028	Dehydrogenases with different specificities (related to short-chain alcohol dehydrogenases)	K13070	1e-63	241	osa:4335093	momilactone-A synthase [EC:1.1.1.295]	GO:0008152//metabolic process	-	GO:0016023//cytoplasmic membrane-bounded vesicle;GO:0005739//mitochondrion
CL10112.Contig2_All	433	77	10.7411	22	3.2218	-1.7372	3.14351e-07	Down	52	8.5719	-0.325455	0.320153	#N/A	gi|326509945|dbj|BAJ87188.1|	167.2	7e-41	predicted protein [Hordeum vulgare subsp. vulgare]	gi|242387653|emb|FP094511.1|	107	9e-21	Phyllostachys edulis cDNA clone: bphylf048e21, full insert sequence	sp|O80713|SDR3A_ARATH	81.6	2e-16	Short-chain dehydrogenase reductase 3a OS=Arabidopsis thaliana GN=SDR3a PE=2 SV=1	CC0094	60.1	1e-09	COG1028	Dehydrogenases with different specificities (related to short-chain alcohol dehydrogenases)	K13070	2e-14	76.3	osa:4335093	momilactone-A synthase [EC:1.1.1.295]	GO:0008152//metabolic process	-	GO:0005739//mitochondrion
CL10113.Contig1_All	271	21	4.6805	3	0.702	-2.73712	0.000719166	Down	1	0.2634	-4.15134	0.000137597	Down	gi|326510789|dbj|BAJ91742.1|	125.9	1e-28	predicted protein [Hordeum vulgare subsp. vulgare]	gi|151427362|dbj|AK249411.1|	129	2e-27	Hordeum vulgare subsp. vulgare cDNA clone: FLbaf35a17, mRNA sequence	sp|Q06915|EA6_ARATH	72.8	4e-14	Probable glucan endo-1,3-beta-glucosidase A6 OS=Arabidopsis thaliana GN=A6 PE=2 SV=1	--	--	--	--	--	--	--	--	--	--	GO:0005975//carbohydrate metabolic process	GO:0004553//hydrolase activity, hydrolyzing O-glycosyl compounds	GO:0016023//cytoplasmic membrane-bounded vesicle
CL10114.Contig1_All	919	27	1.7746	43	2.967	0.741511	0.0596276	#N/A	7	0.5437	-1.70661	0.00801042	#N/A	gi|357163051|ref|XP_003579609.1|	446.8	2e-124	PREDICTED: F-box protein At1g67340-like [Brachypodium distachyon]	gi|357163050|ref|XM_003579561.1|	660	0	PREDICTED: Brachypodium distachyon F-box protein At1g67340-like (LOC100834565), mRNA	sp|Q9FYF9|FB76_ARATH	275	2e-74	F-box protein At1g67340 OS=Arabidopsis thaliana GN=At1g67340 PE=1 SV=1	DR2145	53.5	5e-07	COG1119	ABC-type molybdenum transport system, ATPase component/photorepair protein PhrA	K13171	8e-12	69.3	ath:AT2G29210	serine/arginine repetitive matrix protein 1	-	GO:0008270//zinc ion binding	GO:0005634//nucleus
CL10114.Contig2_All	1741	234	8.1183	278	10.1254	0.318729	0.0243898	#N/A	86	3.5258	-1.20323	3.43706e-11	Down	gi|357163051|ref|XP_003579609.1|	624.4	1e-177	PREDICTED: F-box protein At1g67340-like [Brachypodium distachyon]	gi|357163050|ref|XM_003579561.1|	660	0	PREDICTED: Brachypodium distachyon F-box protein At1g67340-like (LOC100834565), mRNA	sp|Q9FYF9|FB76_ARATH	397	1e-110	F-box protein At1g67340 OS=Arabidopsis thaliana GN=At1g67340 PE=1 SV=1	Cgl1939	69.3	2e-11	COG0532	Translation initiation factor 2 (IF-2; GTPase)	K13171	5e-14	77.8	ath:AT2G29210	serine/arginine repetitive matrix protein 1	-	GO:0008270//zinc ion binding	GO:0005634//nucleus
CL10115.Contig1_All	437	1	0.1382	0	0	-7.11061	0.599959	#N/A	18	2.94	4.41099	4.06577e-05	Up	gi|224089805|ref|XP_002308817.1|	51.6	4e-06	predicted protein [Populus trichocarpa] >gi|222854793|gb|EEE92340.1| predicted protein [Populus trichocarpa]	--	--	--	--	sp|Q9LJ64|PLRX1_ARATH	57.8	2e-09	Pollen-specific leucine-rich repeat extensin-like protein 1 OS=Arabidopsis thaliana GN=PEX1 PE=2 SV=1	YDL140c	50.4	1e-06	COG0086	DNA-directed RNA polymerase, beta' subunit/160 kD subunit	K14709	4e-08	55.1	vcn:VOLCADRAFT_104214	solute carrier family 39 (zinc transporter), member 1/2/3	-	-	-
CL10115.Contig2_All	382	2	0.3162	0	0	-8.30469	0.346386	#N/A	14	2.6159	3.0484	0.00247095	#N/A	gi|302798955|ref|XP_002981237.1|	50.4	9e-06	hypothetical protein SELMODRAFT_420737 [Selaginella moellendorffii] >gi|300151291|gb|EFJ17938.1| hypothetical protein SELMODRAFT_420737 [Selaginella moellendorffii]	--	--	--	--	sp|Q9XIB6|PLRX2_ARATH	48.5	1e-06	Pollen-specific leucine-rich repeat extensin-like protein 2 OS=Arabidopsis thaliana GN=PEX2 PE=1 SV=1	--	--	--	--	--	--	--	--	--	--	-	-	-
CL10116.Contig1_All	1042	0	0	15	0.9128	9.83415	7.36954e-05	Up	0	0	#N/A	#N/A	#N/A	gi|326511671|dbj|BAJ91980.1|	295	1e-78	predicted protein [Hordeum vulgare subsp. vulgare] >gi|326520846|dbj|BAJ92786.1| predicted protein [Hordeum vulgare subsp. vulgare]	gi|19386744|dbj|AP003451.4|	224	1e-55	Oryza sativa Japonica Group genomic DNA, chromosome 1, PAC clone:P0413C03	--	--	--	--	--	--	--	--	--	K14325	1e-07	55.5	sbi:SORBI_03g046480	RNA-binding protein with serine-rich domain 1	GO:0050896//response to stimulus	-	-
CL10116.Contig2_All	1063	2	0.1136	40	2.3861	4.39262	5.62358e-10	Up	0	0	-6.82782	0.437266	#N/A	gi|326511671|dbj|BAJ91980.1|	308.1	1e-82	predicted protein [Hordeum vulgare subsp. vulgare] >gi|326520846|dbj|BAJ92786.1| predicted protein [Hordeum vulgare subsp. vulgare]	gi|357126515|ref|XM_003564885.1|	254	2e-64	PREDICTED: Brachypodium distachyon uncharacterized LOC100844251 (LOC100844251), mRNA	--	--	--	--	--	--	--	--	--	K14325	1e-07	55.5	sbi:SORBI_03g046480	RNA-binding protein with serine-rich domain 1	GO:0050896//response to stimulus	-	-
CL10117.Contig1_All	1584	495	18.8754	343	13.7311	-0.45906	2.02401e-05	#N/A	438	19.7369	0.0643882	0.614816	#N/A	gi|357148012|ref|XP_003574588.1|	674.5	0	PREDICTED: GTP pyrophosphokinase-like [Brachypodium distachyon]	gi|357148011|ref|XM_003574540.1|	1063	0	PREDICTED: Brachypodium distachyon GTP pyrophosphokinase-like (LOC100823082), mRNA	sp|Q9FPQ6|GP1_CHLRE	102	5e-22	Vegetative cell wall protein gp1 OS=Chlamydomonas reinhardtii GN=GP1 PE=2 SV=1	CAC2274	154	5e-37	COG0317	Guanosine polyphosphate pyrophosphohydrolases/synthetases	K01115	6e-22	103	vcn:VOLCADRAFT_99471	phospholipase D [EC:3.1.4.4]	GO:0009611//response to wounding;GO:0009737//response to abscisic acid stimulus;GO:0015969//guanosine tetraphosphate metabolic process	GO:0008728//GTP diphosphokinase activity	GO:0009507//chloroplast
CL10118.Contig1_All	759	28	2.2282	84	7.0178	1.65514	9.44528e-08	Up	25	2.351	0.0773958	0.886229	#N/A	gi|326527131|dbj|BAK04507.1|	303.1	3e-81	predicted protein [Hordeum vulgare subsp. vulgare]	gi|357151642|ref|XM_003575810.1|	186	2e-44	PREDICTED: Brachypodium distachyon uncharacterized LOC100823601 (LOC100823601), partial mRNA	sp|Q9SAG4|FB93_ARATH	47.8	7e-06	F-box protein At1g80960 OS=Arabidopsis thaliana GN=At1g80960 PE=2 SV=3	--	--	--	--	--	--	--	--	--	--	-	-	-
CL10118.Contig2_All	318	2	0.3799	3	0.5982	0.655008	0.708255	#N/A	1	0.2245	-0.758904	0.82546	#N/A	gi|326527131|dbj|BAK04507.1|	157.9	4e-38	predicted protein [Hordeum vulgare subsp. vulgare]	gi|151419144|dbj|AK250495.1|	194	4e-47	Hordeum vulgare subsp. vulgare cDNA clone: FLbaf83g08, mRNA sequence	--	--	--	--	--	--	--	--	--	--	--	--	--	--	-	-	-
CL10119.Contig1_All	470	15	1.9277	26	3.5079	0.863727	0.099304	#N/A	5	0.7593	-1.34414	0.125299	#N/A	--	--	--	--	--	--	--	--	--	--	--	--	--	--	--	--	--	--	--	--	--	--	-	-	-
CL10119.Contig2_All	320	5	0.9438	9	1.7834	0.918077	0.335895	#N/A	1	0.2231	-2.08079	0.294134	#N/A	--	--	--	--	--	--	--	--	--	--	--	--	--	--	--	--	--	--	--	--	--	--	-	-	-
CL1012.Contig1_All	210	4	1.1505	18	5.4352	2.24007	0.00422738	#N/A	4	1.3596	0.240921	0.858244	#N/A	--	--	--	--	--	--	--	--	--	--	--	--	--	--	--	--	--	--	--	--	--	--	-	-	-
CL1012.Contig2_All	232	8	2.0828	18	4.9198	1.24008	0.0653592	#N/A	6	1.846	-0.174122	0.894862	#N/A	--	--	--	--	--	--	--	--	--	--	--	--	--	--	--	--	--	--	--	--	--	--	-	-	-
CL1012.Contig3_All	834	26	1.883	111	8.4396	2.16414	6.87678e-14	Up	25	2.1396	0.184308	0.732504	#N/A	--	--	--	--	--	--	--	--	--	--	--	--	--	--	--	--	--	--	--	--	--	--	-	-	-
CL10120.Contig1_All	238	17	4.3144	4	1.0657	-2.01736	0.0127736	#N/A	0	0	-12.0749	0.000143317	Down	--	--	--	--	--	--	--	--	--	--	--	--	--	--	--	--	--	--	--	--	--	--	-	-	-
CL10120.Contig2_All	339	15	2.6726	12	2.2446	-0.251786	0.723387	#N/A	10	2.1055	-0.344081	0.686233	#N/A	--	--	--	--	--	--	--	--	--	--	--	--	--	--	--	--	--	--	--	--	--	--	-	-	-
CL10121.Contig1_All	509	26	3.0853	57	7.1011	1.20263	0.000783418	Up	38	5.3288	0.7884	0.0651098	#N/A	gi|33321037|gb|AAQ06282.1|	185.3	3e-46	putative NBS-LRR type resistance protein [Triticum monococcum]	gi|33321028|gb|AF488415.1|	71.9	6e-10	Triticum monococcum chromosome 7Am BAC 5K14 complete sequence	sp|O23530|SNC1_ARATH	65.9	1e-11	Protein SUPPRESSOR OF npr1-1, CONSTITUTIVE 1 OS=Arabidopsis thaliana GN=SNC1 PE=1 SV=3	alr0124_1	61.2	9e-10	COG4886	Leucine-rich repeat (LRR) protein	K03013	1e-07	53.9	vvi:100258335	DNA-directed RNA polymerases I, II, and III subunit RPABC1	-	-	-
CL10122.Contig1_All	1236	404	19.7428	433	22.2145	0.170175	0.133548	#N/A	208	12.0117	-0.716886	2.12962e-08	#N/A	gi|106880178|emb|CAJ87104.1|	623.2	2e-177	red chlorophyll catabolite reductase [Festuca pratensis]	gi|106880177|emb|AM237454.1|	1380	0	Festuca pratensis rccr gene for red chlorophyll catabolite reductase, exons 1-2	sp|Q9MTQ6|RCCR_HORVU	331	6e-91	Red chlorophyll catabolite reductase (Fragment) OS=Hordeum vulgare GN=rccR PE=2 SV=1	--	--	--	--	--	K13545	9e-124	441	sbi:SORBI_03g012660	red chlorophyll catabolite reductase [EC:1.3.1.80]	-	-	GO:0009536//plastid
CL10123.Contig1_All	1033	258	15.0857	395	24.2473	0.684642	1.20894e-08	#N/A	635	43.8767	1.54027	4.44382e-51	Up	gi|115438120|ref|NP_001043462.1|	297	3e-79	Os01g0593600 [Oryza sativa Japonica Group] >gi|113532993|dbj|BAF05376.1| Os01g0593600, partial [Oryza sativa Japonica Group]	gi|241983581|dbj|AK331523.1|	1029	0	Triticum aestivum cDNA, clone: WT007_L13, cultivar: Chinese Spring	--	--	--	--	--	--	--	--	--	--	--	--	--	--	-	-	GO:0016020//membrane
CL10124.Contig1_All	1189	77	3.9116	41	2.1866	-0.83907	0.00515855	#N/A	19	1.1406	-1.77797	7.5491e-07	Down	gi|326518666|dbj|BAJ92494.1|	181.4	2e-44	predicted protein [Hordeum vulgare subsp. vulgare] >gi|326526357|dbj|BAJ97195.1| predicted protein [Hordeum vulgare subsp. vulgare]	gi|393010390|gb|JX014257.1|	224	2e-55	Triticum aestivum salinity inducible transcription factor ERF4 mRNA, complete cds	sp|Q9LDE4|ERF83_ARATH	108	5e-24	Ethylene-responsive transcription factor 7 OS=Arabidopsis thaliana GN=ERF7 PE=1 SV=1	Rv3876	55.5	2e-07	COG0455	ATPases involved in chromosome partitioning	K09286	1e-33	142	osa:4349395	EREBP-like factor	GO:0006351//transcription, DNA-dependent	-	-
CL10124.Contig2_All	1207	48	2.402	28	1.471	-0.707439	0.0640762	#N/A	14	0.8279	-1.53671	0.000687585	Down	gi|326495570|dbj|BAJ85881.1|	22.7	7e-45	predicted protein [Hordeum vulgare subsp. vulgare] >gi|326496202|dbj|BAJ90722.1| predicted protein [Hordeum vulgare subsp. vulgare] >gi|326505426|dbj|BAJ95384.1| predicted protein [Hordeum vulgare subsp. vulgare]	gi|393010390|gb|JX014257.1|	224	2e-55	Triticum aestivum salinity inducible transcription factor ERF4 mRNA, complete cds	sp|Q9LW49|ERF4_NICSY	110	2e-24	Ethylene-responsive transcription factor 4 OS=Nicotiana sylvestris GN=ERF4 PE=2 SV=1	Rv3876	54.3	4e-07	COG0455	ATPases involved in chromosome partitioning	K09286	1e-33	142	osa:4349395	EREBP-like factor	GO:0006351//transcription, DNA-dependent	-	-
CL10125.Contig1_All	226	4	1.069	7	1.9641	0.877607	0.424983	#N/A	4	1.2633	0.240935	0.858257	#N/A	--	--	--	--	gi|242387074|emb|FP099281.1|	85.7	2e-14	Phyllostachys edulis cDNA clone: bphyem103j20, full insert sequence	--	--	--	--	--	--	--	--	--	--	--	--	--	--	-	-	-
CL10125.Contig2_All	206	14	4.1049	11	3.386	-0.277765	0.708742	#N/A	9	3.1184	-0.396541	0.655649	#N/A	--	--	--	--	gi|242387074|emb|FP099281.1|	85.7	2e-14	Phyllostachys edulis cDNA clone: bphyem103j20, full insert sequence	--	--	--	--	--	--	--	--	--	--	--	--	--	--	-	-	-
CL10125.Contig3_All	256	9	2.1235	39	9.6603	2.18562	1.69741e-05	Up	14	3.9034	0.878287	0.247827	#N/A	gi|357122781|ref|XP_003563093.1|	58.2	4e-08	PREDICTED: ranBP2-type zinc finger protein At1g67325-like isoform 1 [Brachypodium distachyon]	gi|242384892|emb|FP098292.1|	119	1e-24	Phyllostachys edulis cDNA clone: bphyem120p09, full insert sequence	--	--	--	--	--	--	--	--	--	--	--	--	--	--	-	-	-
CL10126.Contig1_All	282	16	3.427	20	4.4973	0.392113	0.502837	#N/A	15	3.7967	0.1478	0.832444	#N/A	--	--	--	--	--	--	--	--	--	--	--	--	--	--	--	--	--	--	--	--	--	--	-	-	-
CL10126.Contig2_All	945	171	10.9298	428	28.7196	1.39377	3.85122e-28	Up	86	6.4957	-0.75071	0.000251945	#N/A	--	--	--	--	--	--	--	--	--	--	--	--	--	--	--	--	--	--	--	--	--	--	-	-	-
CL10127.Contig1_All	554	6	0.6542	25	2.8615	2.12897	0.000915111	Up	35	4.5094	2.78513	1.19285e-06	Up	--	--	--	--	--	--	--	--	--	--	--	--	--	--	--	--	--	--	--	--	--	--	-	-	-
CL10127.Contig2_All	504	6	0.7191	11	1.384	0.94458	0.268907	#N/A	34	4.8151	2.7433	2.16511e-06	Up	--	--	--	--	--	--	--	--	--	--	--	--	--	--	--	--	--	--	--	--	--	--	-	-	-
CL10128.Contig1_All	888	14	0.9523	62	4.4274	2.21697	2.40587e-08	Up	6	0.4823	-0.981485	0.269548	#N/A	gi|326519354|dbj|BAJ96676.1|	197.6	2e-49	predicted protein [Hordeum vulgare subsp. vulgare] >gi|326534014|dbj|BAJ89357.1| predicted protein [Hordeum vulgare subsp. vulgare]	gi|357148984|ref|XM_003574912.1|	317	1e-83	PREDICTED: Brachypodium distachyon uncharacterized LOC100835558 (LOC100835558), mRNA	--	--	--	--	--	--	--	--	--	--	--	--	--	--	GO:0010584//pollen exine formation	-	-
CL10128.Contig2_All	3334	616	11.1599	851	16.1857	0.536396	1.15645e-11	#N/A	485	10.3833	-0.104059	0.349491	#N/A	gi|357148985|ref|XP_003574960.1|	1673.3	0	PREDICTED: uncharacterized protein LOC100835558 [Brachypodium distachyon]	gi|357148984|ref|XM_003574912.1|	3344	0	PREDICTED: Brachypodium distachyon uncharacterized LOC100835558 (LOC100835558), mRNA	--	--	--	--	--	--	--	--	--	--	--	--	--	--	GO:0010584//pollen exine formation	-	GO:0005794//Golgi apparatus;GO:0005783//endoplasmic reticulum;GO:0005739//mitochondrion
CL10129.Contig1_All	1038	57	3.3168	127	7.7584	1.22597	1.64119e-07	Up	59	4.0571	0.290657	0.398093	#N/A	gi|357121458|ref|XP_003562437.1|	282.7	7e-75	PREDICTED: nucleoside-triphosphatase-like [Brachypodium distachyon]	gi|357121457|ref|XM_003562389.1|	323	2e-85	PREDICTED: Brachypodium distachyon nucleoside-triphosphatase-like (LOC100825383), mRNA	sp|Q6Z4P2|APY2_ORYSJ	268	4e-72	Probable apyrase 2 OS=Oryza sativa subsp. japonica GN=APY2 PE=2 SV=1	YEL042w	84	4e-16	COG5371	Golgi nucleoside diphosphatase	K14641	1e-71	268	osa:4344315	apyrase [EC:3.6.1.5]	GO:0006200//ATP catabolic process;GO:0009846//pollen germination	GO:0005516//calmodulin binding;GO:0017110//nucleoside-diphosphatase activity;GO:0005524//ATP binding;GO:0016887//ATPase activity	GO:0005739//mitochondrion;GO:0016021//integral to membrane;GO:0005794//Golgi apparatus
CL1013.Contig1_All	823	186	13.6508	259	19.9557	0.547815	0.000226419	#N/A	204	17.6926	0.374161	0.0260245	#N/A	gi|357132087|ref|XP_003567664.1|	214.9	1e-54	PREDICTED: dnaJ homolog subfamily C member 15-like [Brachypodium distachyon]	gi|241983983|dbj|AK331925.1|	494	1e-137	Triticum aestivum cDNA, clone: SET1_L03, cultivar: Chinese Spring	sp|Q9SF33|TI142_ARATH	179	1e-45	Mitochondrial import inner membrane translocase subunit TIM14-2 OS=Arabidopsis thaliana GN=TIM14-2 PE=3 SV=1	SPAC824.06	87.4	3e-17	COG2214	DnaJ-class molecular chaperone	K09539	1e-55	214	bdi:100829188	DnaJ homolog subfamily C member 19	-	-	-
CL1013.Contig2_All	220	58	15.924	95	27.3821	0.78203	0.00249092	#N/A	77	24.9821	0.649692	0.0232467	#N/A	--	--	--	--	gi|241983983|dbj|AK331925.1|	63.9	6e-08	Triticum aestivum cDNA, clone: SET1_L03, cultivar: Chinese Spring	--	--	--	--	--	--	--	--	--	--	--	--	--	--	-	-	-
CL1013.Contig3_All	736	30	2.462	73	6.2894	1.35309	2.38573e-05	Up	43	4.1701	0.760251	0.0564267	#N/A	gi|357132087|ref|XP_003567664.1|	214.9	1e-54	PREDICTED: dnaJ homolog subfamily C member 15-like [Brachypodium distachyon]	gi|241983983|dbj|AK331925.1|	444	1e-122	Triticum aestivum cDNA, clone: SET1_L03, cultivar: Chinese Spring	sp|Q9SF33|TI142_ARATH	179	1e-45	Mitochondrial import inner membrane translocase subunit TIM14-2 OS=Arabidopsis thaliana GN=TIM14-2 PE=3 SV=1	SPAC824.06	87.4	2e-17	COG2214	DnaJ-class molecular chaperone	K09539	8e-56	214	bdi:100829188	DnaJ homolog subfamily C member 19	-	-	-
CL10130.Contig1_All	255	5	1.1843	5	1.2434	0.0702559	0.949591	#N/A	2	0.5598	-1.08105	0.531412	#N/A	--	--	--	--	--	--	--	--	--	--	--	--	--	--	--	--	--	--	--	--	--	--	-	-	-
CL10130.Contig2_All	408	23	3.405	17	2.6421	-0.36597	0.518846	#N/A	15	2.6242	-0.375777	0.566077	#N/A	gi|357146435|ref|XP_003573991.1|	75.1	3e-13	PREDICTED: putative transporter arsB-like [Brachypodium distachyon]	gi|32982265|dbj|AK072242.1|	121	6e-25	Oryza sativa Japonica Group cDNA clone:J013169G24, full insert sequence	--	--	--	--	--	--	--	--	--	--	--	--	--	--	GO:0055085//transmembrane transport	-	GO:0016023//cytoplasmic membrane-bounded vesicle;GO:0016021//integral to membrane
CL10131.Contig1_All	728	44	3.6506	44	3.8325	0.0701522	0.857561	#N/A	66	6.471	0.825855	0.00856785	#N/A	gi|357154211|ref|XP_003576708.1|	219.9	3e-56	PREDICTED: uncharacterized protein LOC100842375 [Brachypodium distachyon]	gi|357154210|ref|XM_003576660.1|	262	5e-67	PREDICTED: Brachypodium distachyon uncharacterized LOC100842375 (LOC100842375), mRNA	--	--	--	--	--	--	--	--	--	--	--	--	--	--	-	-	-
CL10131.Contig2_All	1007	42	2.5192	78	4.9117	0.963257	0.00102084	#N/A	22	1.5594	-0.691975	0.127628	#N/A	gi|326497075|dbj|BAK02122.1|	442.2	6e-123	predicted protein [Hordeum vulgare subsp. vulgare]	gi|357154210|ref|XM_003576660.1|	630	1e-178	PREDICTED: Brachypodium distachyon uncharacterized LOC100842375 (LOC100842375), mRNA	--	--	--	--	--	--	--	--	--	--	--	--	--	--	-	-	-
CL10132.Contig1_All	2690	429	9.6328	275	6.4826	-0.571383	1.06378e-06	#N/A	701	18.6006	0.949322	1.78185e-26	#N/A	gi|357126355|ref|XP_003564853.1|	1459.5	0	PREDICTED: U-box domain-containing protein 45-like [Brachypodium distachyon]	gi|357126354|ref|XM_003564805.1|	2914	0	PREDICTED: Brachypodium distachyon U-box domain-containing protein 45-like (LOC100845576), mRNA	sp|Q9C7G1|PUB45_ARATH	835	0	U-box domain-containing protein 45 OS=Arabidopsis thaliana GN=PUB45 PE=1 SV=1	--	--	--	--	--	K14431	9e-13	74.3	aly:ARALYDRAFT_311885	transcription factor TGA	GO:0016567//protein ubiquitination	GO:0004842//ubiquitin-protein ligase activity;GO:0070696//transmembrane receptor protein serine/threonine kinase binding	GO:0009507//chloroplast;GO:0005634//nucleus;GO:0000151//ubiquitin ligase complex
CL10133.Contig1_All	491	13	1.5992	44	5.6825	1.82918	4.89948e-05	Up	18	2.6167	0.710398	0.275548	#N/A	--	--	--	--	--	--	--	--	--	--	--	--	--	--	--	--	--	--	--	--	--	--	-	-	-
CL10133.Contig2_All	355	10	1.7014	3	0.5359	-1.66669	0.110073	#N/A	14	2.8149	0.726361	0.334247	#N/A	--	--	--	--	--	--	--	--	--	--	--	--	--	--	--	--	--	--	--	--	--	--	-	-	-
CL10135.Contig1_All	482	11	1.3785	7	0.9209	-0.581983	0.500845	#N/A	25	3.7021	1.42524	0.0127972	#N/A	gi|357141583|ref|XP_003572276.1|	122.9	2e-27	PREDICTED: uncharacterized protein LOC100827793 [Brachypodium distachyon]	gi|357141582|ref|XM_003572228.1|	254	7e-65	PREDICTED: Brachypodium distachyon uncharacterized LOC100827793 (LOC100827793), mRNA	--	--	--	--	--	--	--	--	--	--	--	--	--	--	-	-	GO:0005634//nucleus;GO:0009536//plastid
CL10135.Contig2_All	678	32	2.8508	38	3.554	0.318077	0.441525	#N/A	46	4.8427	0.764445	0.0462363	#N/A	gi|357141583|ref|XP_003572276.1|	122.9	4e-27	PREDICTED: uncharacterized protein LOC100827793 [Brachypodium distachyon]	gi|357141582|ref|XM_003572228.1|	254	1e-64	PREDICTED: Brachypodium distachyon uncharacterized LOC100827793 (LOC100827793), mRNA	--	--	--	--	--	--	--	--	--	--	--	--	--	--	-	-	GO:0005634//nucleus;GO:0009536//plastid
CL10136.Contig1_All	221	8	2.1865	19	5.4516	1.31806	0.0459877	#N/A	0	0	-11.0944	0.0208372	#N/A	--	--	--	--	--	--	--	--	--	--	--	--	--	--	--	--	--	--	--	--	--	--	-	-	-
CL10136.Contig2_All	230	11	2.8888	5	1.3785	-1.06737	0.238663	#N/A	3	0.931	-1.63362	0.137728	#N/A	--	--	--	--	--	--	--	--	--	--	--	--	--	--	--	--	--	--	--	--	--	--	-	-	-
CL10137.Contig1_All	1242	2340	113.8	832	42.4784	-1.42169	6.18023e-147	Down	1204	69.1935	-0.717787	4.35124e-45	#N/A	gi|326490876|dbj|BAJ90105.1|	478.8	8e-134	predicted protein [Hordeum vulgare subsp. vulgare]	gi|241983971|dbj|AK331913.1|	1061	0	Triticum aestivum cDNA, clone: SET1_B02, cultivar: Chinese Spring	sp|Q8H1Q1|TL225_ARATH	350	1e-96	Thylakoid lumenal protein At1g12250, chloroplastic OS=Arabidopsis thaliana GN=At1g12250 PE=1 SV=1	all0186	109	1e-23	COG1357	Uncharacterized low-complexity proteins	--	--	--	--	--	-	-	GO:0005576//extracellular region;GO:0009535//chloroplast thylakoid membrane;GO:0009543//chloroplast thylakoid lumen
CL10138.Contig1_All	234	0	0	0	0	#N/A	#N/A	#N/A	175	53.3805	15.704	2.00326e-58	Up	--	--	--	--	gi|292756551|dbj|AK337409.1|	198	2e-48	Lotus japonicus cDNA, clone: LjFL1-060-CF01, HTC	--	--	--	--	--	--	--	--	--	--	--	--	--	--	-	-	-
CL10138.Contig2_All	212	0	0	0	0	#N/A	#N/A	#N/A	7	2.3568	11.2026	0.0110259	#N/A	--	--	--	--	gi|292756551|dbj|AK337409.1|	198	2e-48	Lotus japonicus cDNA, clone: LjFL1-060-CF01, HTC	--	--	--	--	--	--	--	--	--	--	--	--	--	--	-	-	-
CL10139.Contig1_All	600	242	24.3619	18	1.9023	-3.67881	9.07255e-48	Down	43	5.1154	-2.25171	6.88105e-27	Down	gi|414884261|tpg|DAA60275.1|	164.5	1e-39	TPA: putative bifunctional inhibitor/lipid-transfer protein/seed storage 2S albumin superfamily protein [Zea mays]	gi|151418330|dbj|AK249682.1|	222	3e-55	Hordeum vulgare subsp. vulgare cDNA clone: FLbaf47o19, mRNA sequence	sp|Q43534|LIM2_LILLO	49.7	1e-06	Protein LIM2 OS=Lilium longiflorum GN=LIM2 PE=3 SV=2	--	--	--	--	--	--	--	--	--	--	-	-	GO:0016023//cytoplasmic membrane-bounded vesicle
CL1014.Contig1_All	1224	4618	227.887	3897	201.89	-0.174745	1.32284e-07	#N/A	2294	133.774	-0.768516	1.73834e-99	#N/A	gi|326523691|dbj|BAJ93016.1|	426	6e-118	predicted protein [Hordeum vulgare subsp. vulgare]	gi|357157794|ref|XM_003577869.1|	787	0	PREDICTED: Brachypodium distachyon 30S ribosomal protein 2, chloroplastic-like (LOC100825966), mRNA	sp|P82277|RRP2_SPIOL	246	2e-65	30S ribosomal protein 2, chloroplastic OS=Spinacia oleracea GN=PSRP2 PE=1 SV=1	SPAC140.02	82	2e-15	COG0724	RNA-binding proteins (RRM domain)	K11294	1e-20	99.4	smo:SELMODRAFT_15428	nucleolin	-	GO:0003676//nucleic acid binding;GO:0000166//nucleotide binding	GO:0005840//ribosome;GO:0044434;GO:0009579//thylakoid
CL1014.Contig2_All	203	18	5.3558	0	0	-12.3869	2.35593e-05	Down	0	0	-12.3869	8.12643e-05	Down	gi|357157795|ref|XP_003577917.1|	126.7	1e-28	PREDICTED: 30S ribosomal protein 2, chloroplastic-like [Brachypodium distachyon]	gi|357157794|ref|XM_003577869.1|	252	1e-64	PREDICTED: Brachypodium distachyon 30S ribosomal protein 2, chloroplastic-like (LOC100825966), mRNA	sp|P82277|RRP2_SPIOL	90.1	3e-19	30S ribosomal protein 2, chloroplastic OS=Spinacia oleracea GN=PSRP2 PE=1 SV=1	ssr1480	50.8	6e-07	COG0724	RNA-binding proteins (RRM domain)	K11294	4e-07	51.2	smo:SELMODRAFT_15428	nucleolin	-	GO:0003676//nucleic acid binding;GO:0000166//nucleotide binding	GO:0005840//ribosome;GO:0009941//chloroplast envelope;GO:0009570//chloroplast stroma;GO:0009535//chloroplast thylakoid membrane
CL10140.Contig1_All	524	0	0	12	1.4522	10.504	0.000531274	Up	2	0.2724	8.08958	0.297599	#N/A	--	--	--	--	--	--	--	--	--	--	--	--	--	--	--	--	--	--	--	--	--	--	-	-	-
CL10140.Contig2_All	519	2	0.2328	19	2.3214	3.31783	0.000248561	Up	5	0.6876	1.56248	0.29604	#N/A	--	--	--	--	--	--	--	--	--	--	--	--	--	--	--	--	--	--	--	--	--	--	-	-	-
CL10141.Contig1_All	845	43	3.0737	227	17.0347	2.47043	2.48226e-32	Up	76	6.4197	1.06253	0.000334918	Up	--	--	--	--	--	--	--	--	--	--	--	--	--	--	--	--	--	--	--	--	--	--	-	-	-
CL10141.Contig2_All	260	17	3.9493	62	15.1211	1.93689	3.61611e-07	Up	13	3.5689	-0.146117	0.861695	#N/A	--	--	--	--	--	--	--	--	--	--	--	--	--	--	--	--	--	--	--	--	--	--	-	-	-
CL10142.Contig1_All	529	5	0.5709	1	0.1199	-2.25141	0.201312	#N/A	4	0.5397	-0.0810804	0.975417	#N/A	gi|357140212|ref|XP_003571664.1|	131.3	1e-80	PREDICTED: uncharacterized protein LOC100838487 [Brachypodium distachyon]	gi|357140211|ref|XM_003571616.1|	359	2e-96	PREDICTED: Brachypodium distachyon uncharacterized LOC100838487 (LOC100838487), mRNA	--	--	--	--	--	--	--	--	--	--	--	--	--	--	-	-	GO:0005634//nucleus;GO:0005737//cytoplasm
CL10142.Contig2_All	2208	131	3.5836	186	5.3417	0.575889	0.00116788	#N/A	127	4.1055	0.196148	0.394501	#N/A	gi|357140212|ref|XP_003571664.1|	964.9	0	PREDICTED: uncharacterized protein LOC100838487 [Brachypodium distachyon]	gi|151420553|dbj|AK251905.1|	1663	0	Hordeum vulgare subsp. vulgare cDNA clone: FLbaf136k08, mRNA sequence	sp|Q9FLQ7|FH20_ARATH	62	1e-09	Formin-like protein 20 OS=Arabidopsis thaliana GN=FH20 PE=2 SV=3	--	--	--	--	--	K15174	2e-10	66.6	pop:POPTR_751858	RNA polymerase II-associated factor 1	-	-	GO:0005634//nucleus
CL10143.Contig1_All	1890	69	2.2051	98	3.288	0.576366	0.020734	#N/A	28	1.0574	-1.06032	0.00237193	#N/A	gi|357143808|ref|XP_003573060.1|	879.8	0	PREDICTED: probable diaminopimelate decarboxylase, chloroplastic-like [Brachypodium distachyon]	gi|241985887|dbj|AK333148.1|	1645	0	Triticum aestivum cDNA, clone: WT005_M05, cultivar: Chinese Spring	sp|Q6ZG77|DCDA_ORYSJ	864	0	Probable diaminopimelate decarboxylase, chloroplastic OS=Oryza sativa subsp. japonica GN=LYSA PE=2 SV=1	aq_1208	297	4e-80	COG0019	Diaminopimelate decarboxylase	K01586	0	879	bdi:100834023	diaminopimelate decarboxylase [EC:4.1.1.20]	GO:0009089//lysine biosynthetic process via diaminopimelate	GO:0008836//diaminopimelate decarboxylase activity	GO:0009570//chloroplast stroma
CL10143.Contig2_All	1850	112	3.6567	255	8.7405	1.25717	1.07328e-14	Up	101	3.8968	0.0917476	0.730391	#N/A	gi|357143808|ref|XP_003573060.1|	879.8	0	PREDICTED: probable diaminopimelate decarboxylase, chloroplastic-like [Brachypodium distachyon]	gi|241985887|dbj|AK333148.1|	1641	0	Triticum aestivum cDNA, clone: WT005_M05, cultivar: Chinese Spring	sp|Q6ZG77|DCDA_ORYSJ	864	0	Probable diaminopimelate decarboxylase, chloroplastic OS=Oryza sativa subsp. japonica GN=LYSA PE=2 SV=1	aq_1208	297	4e-80	COG0019	Diaminopimelate decarboxylase	K01586	0	879	bdi:100834023	diaminopimelate decarboxylase [EC:4.1.1.20]	GO:0009089//lysine biosynthetic process via diaminopimelate	GO:0008836//diaminopimelate decarboxylase activity	GO:0009570//chloroplast stroma
CL10144.Contig1_All	234	12	3.0975	2	0.542	-2.51474	0.0192114	#N/A	0	0	-11.5969	0.00234784	#N/A	gi|47934042|gb|AAS67855.2|	142.1	2e-33	root hair defective 3 GTP-binding protein [Triticum aestivum]	gi|151419341|dbj|AK250692.1|	345	1e-92	Hordeum vulgare subsp. vulgare cDNA clone: FLbaf87o08, mRNA sequence	sp|Q0JLS6|RHD3_ORYSJ	129	3e-31	Protein ROOT HAIR DEFECTIVE 3 OS=Oryza sativa subsp. japonica GN=RHD3 PE=2 SV=1	--	--	--	--	--	--	--	--	--	--	GO:0010053//root epidermal cell differentiation;GO:0009932//cell tip growth;GO:0030036//actin cytoskeleton organization;GO:0006888//ER to Golgi vesicle-mediated transport;GO:0009832//plant-type cell wall biogenesis	GO:0016817//hydrolase activity, acting on acid anhydrides;GO:0005525//GTP binding	GO:0016021//integral to membrane;GO:0005789//endoplasmic reticulum membrane;GO:0005886//plasma membrane
CL10144.Contig2_All	2904	2491	51.8112	2582	56.3801	0.121922	0.00598601	#N/A	3121	76.711	0.566169	3.62112e-47	#N/A	gi|47934042|gb|AAS67855.2|	1485.7	0	root hair defective 3 GTP-binding protein [Triticum aestivum]	gi|47934041|gb|AY557340.2|	3471	0	Triticum aestivum root hair defective 3 GTP-binding protein (wrsi2) mRNA, complete cds	sp|Q0JLS6|RHD3_ORYSJ	1427	0	Protein ROOT HAIR DEFECTIVE 3 OS=Oryza sativa subsp. japonica GN=RHD3 PE=2 SV=1	--	--	--	--	--	--	--	--	--	--	GO:0010053//root epidermal cell differentiation;GO:0009932//cell tip growth;GO:0030036//actin cytoskeleton organization;GO:0006888//ER to Golgi vesicle-mediated transport;GO:0009832//plant-type cell wall biogenesis	GO:0016817//hydrolase activity, acting on acid anhydrides;GO:0005525//GTP binding	GO:0016021//integral to membrane;GO:0005789//endoplasmic reticulum membrane;GO:0005886//plasma membrane
CL10145.Contig1_All	618	9	0.8796	69	7.0799	3.00881	1.43152e-12	Up	34	3.9269	2.15847	4.8081e-05	Up	--	--	--	--	gi|242088232|ref|XM_002439904.1|	60	3e-06	Sorghum bicolor hypothetical protein, mRNA	--	--	--	--	--	--	--	--	--	K14325	5e-06	49.3	ppp:PHYPADRAFT_105411	RNA-binding protein with serine-rich domain 1	-	-	-
CL10145.Contig2_All	592	2	0.2041	21	2.2494	3.46219	7.73139e-05	Up	17	2.0497	3.32806	0.000397011	Up	gi|357122647|ref|XP_003563026.1|	51.6	9e-06	PREDICTED: uncharacterized protein LOC100823440 [Brachypodium distachyon]	--	--	--	--	--	--	--	--	--	--	--	--	--	K14325	4e-06	49.3	ppp:PHYPADRAFT_105411	RNA-binding protein with serine-rich domain 1	-	-	-
CL10146.Contig1_All	881	1037	71.0966	1696	122.072	0.77988	9.70374e-43	#N/A	1663	134.734	0.922259	5.55494e-59	#N/A	gi|32400851|gb|AAP80657.1|AF479038_1	370.5	1e-101	holocarboxylase synthetase, partial [Triticum aestivum]	gi|32400850|gb|AF479038.1|	807	0	Triticum aestivum holocarboxylase synthetase mRNA, partial cds	--	--	--	--	--	--	--	--	--	--	--	--	--	--	-	-	-
CL10147.Contig1_All	245	4	0.9861	15	3.8823	1.97711	0.0175261	#N/A	3	0.874	-0.174101	0.937752	#N/A	gi|326504530|dbj|BAJ91097.1|	80.9	6e-15	predicted protein [Hordeum vulgare subsp. vulgare]	gi|241990237|dbj|AK330579.1|	165	3e-38	Triticum aestivum cDNA, clone: SET4_M20, cultivar: Chinese Spring	--	--	--	--	--	--	--	--	--	--	--	--	--	--	-	-	GO:0005739//mitochondrion
CL10147.Contig2_All	214	0	0	2	0.5926	9.21091	0.306025	#N/A	6	2.0012	10.9666	0.0217036	#N/A	gi|326504530|dbj|BAJ91097.1|	62.8	1e-09	predicted protein [Hordeum vulgare subsp. vulgare]	gi|241990237|dbj|AK330579.1|	117	5e-24	Triticum aestivum cDNA, clone: SET4_M20, cultivar: Chinese Spring	--	--	--	--	--	--	--	--	--	--	--	--	--	--	-	-	-
CL10148.Contig1_All	301	69	13.8461	439	92.4835	2.73972	1.42561e-69	Up	41	9.7225	-0.51008	0.135582	#N/A	gi|357140045|ref|XP_003571583.1|	192.6	1e-48	PREDICTED: uncharacterized protein LOC100827170 [Brachypodium distachyon]	gi|357140044|ref|XM_003571535.1|	363	7e-98	PREDICTED: Brachypodium distachyon uncharacterized LOC100827170 (LOC100827170), mRNA	--	--	--	--	--	--	--	--	--	--	--	--	--	--	GO:0055114//oxidation-reduction process;GO:0007160//cell-matrix adhesion;GO:0006486//protein glycosylation;GO:0006081//cellular aldehyde metabolic process	GO:0004030//aldehyde dehydrogenase [NAD(P)+] activity;GO:0004029//aldehyde dehydrogenase (NAD) activity	GO:0008305//integrin complex;GO:0005739//mitochondrion;GO:0005774//vacuolar membrane;GO:0016023//cytoplasmic membrane-bounded vesicle;GO:0005783//endoplasmic reticulum;GO:0005794//Golgi apparatus
CL10148.Contig2_All	464	56	7.2898	458	62.5913	3.10201	1.94914e-82	Up	26	3.9996	-0.866024	0.0250774	#N/A	gi|326530844|dbj|BAK01220.1|	177.9	4e-44	predicted protein [Hordeum vulgare subsp. vulgare]	gi|357140044|ref|XM_003571535.1|	333	9e-89	PREDICTED: Brachypodium distachyon uncharacterized LOC100827170 (LOC100827170), mRNA	--	--	--	--	--	--	--	--	--	--	--	--	--	--	GO:0055114//oxidation-reduction process;GO:0007160//cell-matrix adhesion;GO:0006486//protein glycosylation;GO:0006081//cellular aldehyde metabolic process	GO:0004030//aldehyde dehydrogenase [NAD(P)+] activity;GO:0004029//aldehyde dehydrogenase (NAD) activity	GO:0008305//integrin complex;GO:0005739//mitochondrion;GO:0005774//vacuolar membrane;GO:0016023//cytoplasmic membrane-bounded vesicle;GO:0005783//endoplasmic reticulum;GO:0005794//Golgi apparatus
CL10149.Contig1_All	1496	206	8.3173	245	10.3849	0.3203	0.0342837	#N/A	189	9.0176	0.116628	0.539148	#N/A	gi|326515312|dbj|BAK03569.1|	698.4	0	predicted protein [Hordeum vulgare subsp. vulgare]	gi|151420302|dbj|AK251654.1|	1550	0	Hordeum vulgare subsp. vulgare cDNA clone: FLbaf119i05, mRNA sequence	sp|Q8S944|DRP3A_ARATH	405	4e-113	Dynamin-related protein 3A OS=Arabidopsis thaliana GN=DRP3A PE=1 SV=2	YLL001w	197	5e-50	COG0699	Predicted GTPases (dynamin-related)	K01528	3e-126	450	rcu:RCOM_0449340	dynamin GTPase [EC:3.6.5.5]	GO:0016559//peroxisome fission;GO:0006184//GTP catabolic process;GO:0009791//post-embryonic development;GO:0000266//mitochondrial fission	GO:0035091//phosphatidylinositol binding;GO:0003924//GTPase activity;GO:0005525//GTP binding	GO:0005829//cytosol;GO:0005777//peroxisome;GO:0005739//mitochondrion;GO:0009941//chloroplast envelope;GO:0005886//plasma membrane
CL10149.Contig2_All	223	11	2.9794	10	2.8436	-0.0673033	0.94198	#N/A	2	0.6402	-2.21843	0.0628575	#N/A	gi|326515312|dbj|BAK03569.1|	121.7	3e-27	predicted protein [Hordeum vulgare subsp. vulgare]	gi|151420302|dbj|AK251654.1|	315	1e-83	Hordeum vulgare subsp. vulgare cDNA clone: FLbaf119i05, mRNA sequence	--	--	--	--	--	--	--	--	--	--	--	--	--	--	GO:0009987//cellular process;GO:0044699	GO:0005488//binding	GO:0043231//intracellular membrane-bounded organelle;GO:0044444//cytoplasmic part
CL1015.Contig1_All	1498	31	1.25	97	4.1061	1.71584	3.19315e-09	Up	100	4.7648	1.93049	1.30201e-11	Up	gi|326511206|dbj|BAJ87617.1|	811.6	0	predicted protein [Hordeum vulgare subsp. vulgare]	gi|151418418|dbj|AK249770.1|	1078	0	Hordeum vulgare subsp. vulgare cDNA clone: FLbaf54c05, mRNA sequence	sp|Q8H1Z0|CER3_ARATH	537	7e-153	Protein ECERIFERUM 3 OS=Arabidopsis thaliana GN=CER3 PE=1 SV=1	mlr0492	63.9	7e-10	COG3000	Sterol desaturase	K15404	6e-82	303	ath:AT1G02205	aldehyde decarbonylase [EC:4.1.99.5]	GO:0043447//alkane biosynthetic process;GO:0010025//wax biosynthetic process;GO:0055114//oxidation-reduction process;GO:0048235//pollen sperm cell differentiation;GO:0006723//cuticle hydrocarbon biosynthetic process;GO:0046184	GO:0016491//oxidoreductase activity;GO:0000166//nucleotide binding;GO:0005506//iron ion binding	GO:0016021//integral to membrane;GO:0005886//plasma membrane
CL1015.Contig2_All	2213	45	1.2282	138	3.9542	1.68684	1.80938e-12	Up	109	3.5156	1.51723	3.48464e-09	Up	gi|326493156|dbj|BAJ85039.1|	1176.4	0	predicted protein [Hordeum vulgare subsp. vulgare] >gi|326500014|dbj|BAJ90842.1| predicted protein [Hordeum vulgare subsp. vulgare]	gi|151418418|dbj|AK249770.1|	2403	0	Hordeum vulgare subsp. vulgare cDNA clone: FLbaf54c05, mRNA sequence	sp|Q8H1Z0|CER3_ARATH	802	0	Protein ECERIFERUM 3 OS=Arabidopsis thaliana GN=CER3 PE=1 SV=1	mlr0492	63.9	1e-09	COG3000	Sterol desaturase	K15404	7e-107	386	zma:100280261	aldehyde decarbonylase [EC:4.1.99.5]	GO:0043447//alkane biosynthetic process;GO:0010025//wax biosynthetic process;GO:0055114//oxidation-reduction process;GO:0048235//pollen sperm cell differentiation;GO:0006723//cuticle hydrocarbon biosynthetic process;GO:0046184	GO:0016491//oxidoreductase activity;GO:0000166//nucleotide binding;GO:0005506//iron ion binding	GO:0016021//integral to membrane;GO:0005886//plasma membrane
CL1015.Contig3_All	2117	88	2.5108	90	2.6958	0.102566	0.701932	#N/A	39	1.3149	-0.933194	0.00192998	#N/A	gi|326493206|dbj|BAJ85064.1|	1108.2	0	predicted protein [Hordeum vulgare subsp. vulgare]	gi|151418418|dbj|AK249770.1|	1578	0	Hordeum vulgare subsp. vulgare cDNA clone: FLbaf54c05, mRNA sequence	sp|Q8H1Z0|CER3_ARATH	816	0	Protein ECERIFERUM 3 OS=Arabidopsis thaliana GN=CER3 PE=1 SV=1	DR2133	67.4	9e-11	COG4372	Uncharacterized protein conserved in bacteria with the myosin-like domain	K15404	2e-105	382	ath:AT1G02205	aldehyde decarbonylase [EC:4.1.99.5]	GO:0043447//alkane biosynthetic process;GO:0010025//wax biosynthetic process;GO:0055114//oxidation-reduction process;GO:0048235//pollen sperm cell differentiation;GO:0006723//cuticle hydrocarbon biosynthetic process;GO:0046184	GO:0016491//oxidoreductase activity;GO:0000166//nucleotide binding;GO:0005506//iron ion binding	GO:0016021//integral to membrane;GO:0005886//plasma membrane
CL1015.Contig4_All	2182	19	0.526	64	1.8599	1.82209	7.26523e-07	Up	82	2.6824	2.35039	3.40688e-12	Up	gi|326511206|dbj|BAJ87617.1|	1067.4	0	predicted protein [Hordeum vulgare subsp. vulgare]	gi|357158506|ref|XM_003578101.1|	1275	0	PREDICTED: Brachypodium distachyon protein WAX2-like, transcript variant 2 (LOC100821253), mRNA	sp|Q8H1Z0|CER3_ARATH	813	0	Protein ECERIFERUM 3 OS=Arabidopsis thaliana GN=CER3 PE=1 SV=1	mlr0492	63.5	1e-09	COG3000	Sterol desaturase	K15404	3e-114	411	ath:AT1G02205	aldehyde decarbonylase [EC:4.1.99.5]	GO:0043447//alkane biosynthetic process;GO:0010025//wax biosynthetic process;GO:0055114//oxidation-reduction process;GO:0048235//pollen sperm cell differentiation;GO:0006723//cuticle hydrocarbon biosynthetic process;GO:0046184	GO:0016491//oxidoreductase activity;GO:0000166//nucleotide binding;GO:0005506//iron ion binding	GO:0016021//integral to membrane;GO:0005886//plasma membrane
CL1015.Contig5_All	2224	57	1.5481	126	3.5925	1.21449	2.30213e-07	Up	216	6.9323	2.16284	4.57984e-28	Up	gi|326505144|dbj|BAK02959.1|	1150.6	0	predicted protein [Hordeum vulgare subsp. vulgare]	gi|357158503|ref|XM_003578100.1|	1879	0	PREDICTED: Brachypodium distachyon protein WAX2-like, transcript variant 1 (LOC100821253), mRNA	sp|Q8H1Z0|CER3_ARATH	818	0	Protein ECERIFERUM 3 OS=Arabidopsis thaliana GN=CER3 PE=1 SV=1	CC1671	64.3	8e-10	COG3000	Sterol desaturase	K15404	3e-117	421	ath:AT1G02205	aldehyde decarbonylase [EC:4.1.99.5]	GO:0043447//alkane biosynthetic process;GO:0010025//wax biosynthetic process;GO:0055114//oxidation-reduction process;GO:0048235//pollen sperm cell differentiation;GO:0006723//cuticle hydrocarbon biosynthetic process;GO:0046184	GO:0016491//oxidoreductase activity;GO:0000166//nucleotide binding;GO:0005506//iron ion binding	GO:0016021//integral to membrane;GO:0005886//plasma membrane
CL1015.Contig6_All	255	20	4.7374	22	5.4708	0.207656	0.708722	#N/A	26	7.2777	0.619387	0.242299	#N/A	gi|326505144|dbj|BAK02959.1|	166	1e-40	predicted protein [Hordeum vulgare subsp. vulgare]	gi|357158506|ref|XM_003578101.1|	283	4e-74	PREDICTED: Brachypodium distachyon protein WAX2-like, transcript variant 2 (LOC100821253), mRNA	sp|Q8H1Z0|CER3_ARATH	148	6e-37	Protein ECERIFERUM 3 OS=Arabidopsis thaliana GN=CER3 PE=1 SV=1	--	--	--	--	--	K15404	6e-20	93.6	ath:AT1G02205	aldehyde decarbonylase [EC:4.1.99.5]	GO:0043447//alkane biosynthetic process;GO:0010025//wax biosynthetic process;GO:0000038//very long-chain fatty acid metabolic process;GO:0055114//oxidation-reduction process;GO:0048235//pollen sperm cell differentiation;GO:0006723//cuticle hydrocarbon biosynthetic process	GO:0016491//oxidoreductase activity;GO:0000166//nucleotide binding;GO:0005506//iron ion binding	GO:0016021//integral to membrane;GO:0005886//plasma membrane
CL10150.Contig1_All	833	39	2.8279	116	8.8304	1.64275	2.93747e-10	Up	43	3.6845	0.381738	0.342298	#N/A	gi|326515072|dbj|BAJ99897.1|	228	1e-58	predicted protein [Hordeum vulgare subsp. vulgare]	gi|241990178|dbj|AK330520.1|	507	1e-141	Triticum aestivum cDNA, clone: SET4_K11, cultivar: Chinese Spring	sp|Q39580|DYL1_CHLRE	124	5e-29	Dynein 8 kDa light chain, flagellar outer arm OS=Chlamydomonas reinhardtii PE=1 SV=1	PA5037_2	55.5	1e-07	COG3266	Uncharacterized protein conserved in bacteria	K10418	3e-56	216	bdi:100822113	dynein light chain LC8-type	GO:0009086//methionine biosynthetic process;GO:0007017//microtubule-based process;GO:0000394//RNA splicing, via endonucleolytic cleavage and ligation	GO:0003777//microtubule motor activity	GO:0005875//microtubule associated complex;GO:0005737//cytoplasm
CL10150.Contig2_All	816	16	1.1843	35	2.7198	1.19947	0.00992153	#N/A	21	1.8369	0.633239	0.288283	#N/A	gi|326515072|dbj|BAJ99897.1|	228	1e-58	predicted protein [Hordeum vulgare subsp. vulgare]	gi|241990178|dbj|AK330520.1|	507	1e-141	Triticum aestivum cDNA, clone: SET4_K11, cultivar: Chinese Spring	sp|Q39580|DYL1_CHLRE	124	5e-29	Dynein 8 kDa light chain, flagellar outer arm OS=Chlamydomonas reinhardtii PE=1 SV=1	PA5037_2	60.1	4e-09	COG3266	Uncharacterized protein conserved in bacteria	K10418	3e-56	216	bdi:100822113	dynein light chain LC8-type	GO:0009086//methionine biosynthetic process;GO:0007017//microtubule-based process;GO:0000394//RNA splicing, via endonucleolytic cleavage and ligation	GO:0003777//microtubule motor activity	GO:0005875//microtubule associated complex;GO:0005737//cytoplasm
CL10150.Contig3_All	835	59	4.2679	78	5.9234	0.472899	0.0914073	#N/A	43	3.6757	-0.215507	0.585408	#N/A	gi|326515072|dbj|BAJ99897.1|	228	1e-58	predicted protein [Hordeum vulgare subsp. vulgare]	gi|241990178|dbj|AK330520.1|	507	1e-141	Triticum aestivum cDNA, clone: SET4_K11, cultivar: Chinese Spring	sp|Q39580|DYL1_CHLRE	124	5e-29	Dynein 8 kDa light chain, flagellar outer arm OS=Chlamydomonas reinhardtii PE=1 SV=1	PA5037_2	55.1	1e-07	COG3266	Uncharacterized protein conserved in bacteria	K10418	3e-56	216	bdi:100822113	dynein light chain LC8-type	GO:0009086//methionine biosynthetic process;GO:0007017//microtubule-based process;GO:0000394//RNA splicing, via endonucleolytic cleavage and ligation	GO:0003777//microtubule motor activity	GO:0005875//microtubule associated complex;GO:0005737//cytoplasm
CL10151.Contig1_All	1703	182	6.4551	145	5.3991	-0.257721	0.160383	#N/A	174	7.2928	0.176033	0.363083	#N/A	gi|326487500|dbj|BAJ89734.1|	593.6	3e-168	predicted protein [Hordeum vulgare subsp. vulgare]	gi|357132831|ref|XM_003567984.1|	726	0	PREDICTED: Brachypodium distachyon uncharacterized LOC100837480 (LOC100837480), mRNA	sp|Q69UP6|AGO18_ORYSJ	58.2	1e-08	Protein argonaute 18 OS=Oryza sativa subsp. japonica GN=AGO18 PE=2 SV=1	Cgl1939	58.2	4e-08	COG0532	Translation initiation factor 2 (IF-2; GTPase)	K13199	4e-163	573	bdi:100837480	plasminogen activator inhibitor 1 RNA-binding protein	-	-	GO:0005777//peroxisome;GO:0005634//nucleus;GO:0005886//plasma membrane
CL10151.Contig2_All	1688	118	4.2224	157	5.8978	0.482114	0.0123231	#N/A	140	5.9199	0.48751	0.0177712	#N/A	gi|326487500|dbj|BAJ89734.1|	592.4	7e-168	predicted protein [Hordeum vulgare subsp. vulgare]	gi|357132831|ref|XM_003567984.1|	751	0	PREDICTED: Brachypodium distachyon uncharacterized LOC100837480 (LOC100837480), mRNA	sp|Q69UP6|AGO18_ORYSJ	58.2	1e-08	Protein argonaute 18 OS=Oryza sativa subsp. japonica GN=AGO18 PE=2 SV=1	Cgl1939	58.2	4e-08	COG0532	Translation initiation factor 2 (IF-2; GTPase)	K13199	8e-163	572	bdi:100837480	plasminogen activator inhibitor 1 RNA-binding protein	-	-	GO:0005777//peroxisome;GO:0005634//nucleus;GO:0005886//plasma membrane
CL10152.Contig1_All	1139	65	3.447	121	6.7364	0.966637	3.19424e-05	#N/A	177	11.092	1.68611	1.07618e-16	Up	--	--	--	--	--	--	--	--	--	--	--	--	--	--	--	--	--	--	--	--	--	--	-	-	-
CL10152.Contig2_All	1074	119	6.6925	201	11.8675	0.826399	2.18662e-06	#N/A	236	15.6844	1.22871	6.06746e-14	Up	--	--	--	--	--	--	--	--	--	--	--	--	--	--	--	--	--	--	--	--	--	--	-	-	-
CL10152.Contig3_All	1056	67	3.8323	124	7.446	0.958255	2.88462e-05	#N/A	107	7.2324	0.916264	0.00015506	#N/A	--	--	--	--	--	--	--	--	--	--	--	--	--	--	--	--	--	--	--	--	--	--	-	-	-
CL10152.Contig4_All	1021	34	2.0114	158	9.8129	2.28648	9.1154e-21	Up	51	3.5654	0.825864	0.0228663	#N/A	--	--	--	--	gi|326527676|dbj|AK376919.1|	67.9	2e-08	Hordeum vulgare subsp. vulgare mRNA for predicted protein, complete cds, clone: NIASHv3144D04	--	--	--	--	--	--	--	--	--	--	--	--	--	--	-	-	-
CL10153.Contig1_All	1279	342	16.1511	418	20.7239	0.359663	0.00162129	#N/A	536	29.9126	0.889121	2.37291e-18	#N/A	gi|326493372|dbj|BAJ85147.1|	432.2	9e-120	predicted protein [Hordeum vulgare subsp. vulgare] >gi|326500978|dbj|BAJ95155.1| predicted protein [Hordeum vulgare subsp. vulgare]	gi|357145450|ref|XM_003573599.1|	942	0	PREDICTED: Brachypodium distachyon syntaxin-52-like, transcript variant 2 (LOC100840335), mRNA	sp|Q94KK7|SYP52_ARATH	293	1e-79	Syntaxin-52 OS=Arabidopsis thaliana GN=SYP52 PE=1 SV=1	--	--	--	--	--	K08503	1e-113	408	osa:4345157	syntaxin of plants SYP5	-	-	GO:0005773//vacuole
CL10153.Contig2_All	1295	56	2.6119	43	2.1055	-0.310937	0.369079	#N/A	98	5.4015	1.04826	4.60782e-05	Up	gi|326493372|dbj|BAJ85147.1|	432.2	9e-120	predicted protein [Hordeum vulgare subsp. vulgare] >gi|326500978|dbj|BAJ95155.1| predicted protein [Hordeum vulgare subsp. vulgare]	gi|357145450|ref|XM_003573599.1|	942	0	PREDICTED: Brachypodium distachyon syntaxin-52-like, transcript variant 2 (LOC100840335), mRNA	sp|Q94KK7|SYP52_ARATH	293	1e-79	Syntaxin-52 OS=Arabidopsis thaliana GN=SYP52 PE=1 SV=1	--	--	--	--	--	K08503	1e-113	408	osa:4345157	syntaxin of plants SYP5	-	-	GO:0005773//vacuole
CL10154.Contig1_All	630	13	1.2464	49	4.932	1.98441	5.14227e-06	Up	14	1.5862	0.347808	0.64351	#N/A	--	--	--	--	--	--	--	--	--	--	--	--	--	--	--	--	--	--	--	--	--	--	-	-	-
CL10155.Contig1_All	980	44	2.7119	34	2.2	-0.3018	0.446373	#N/A	53	3.8602	0.509372	0.14991	#N/A	gi|357152085|ref|XP_003576005.1|	265	1e-69	PREDICTED: glutamyl-tRNA(Gln) amidotransferase subunit A-like [Brachypodium distachyon]	gi|357152087|ref|XM_003575958.1|	478	1e-132	PREDICTED: Brachypodium distachyon glutamyl-tRNA(Gln) amidotransferase subunit A-like (LOC100841259), mRNA	--	--	--	--	--	--	--	--	--	--	--	--	--	--	-	-	-
CL10155.Contig2_All	2445	354	8.7452	394	10.2184	0.224606	0.0572369	#N/A	533	15.56	0.831279	2.36523e-16	#N/A	gi|115485767|ref|NP_001068027.1|	1046.6	0	Os11g0536800 [Oryza sativa Japonica Group] >gi|113645249|dbj|BAF28390.1| Os11g0536800 [Oryza sativa Japonica Group]	gi|241985313|dbj|AK332573.1|	1871	0	Triticum aestivum cDNA, clone: WT004_F03, cultivar: Chinese Spring	sp|E0CTY1|GATA_VITVI	124	2e-28	Glutamyl-tRNA(Gln) amidotransferase subunit A, chloroplastic/mitochondrial OS=Vitis vinifera GN=GATA PE=3 SV=1	Rv3375	176	2e-43	COG0154	Asp-tRNAAsn/Glu-tRNAGln amidotransferase A subunit and related amidases	K02433	1e-33	143	cre:CHLREDRAFT_188401	aspartyl-tRNA(Asn)/glutamyl-tRNA (Gln) amidotransferase subunit A [EC:6.3.5.6 6.3.5.7]	GO:0016558//protein import into peroxisome matrix;GO:0006891//intra-Golgi vesicle-mediated transport;GO:0006869//lipid transport;GO:0006635//fatty acid beta-oxidation;GO:0010351//lithium ion transport;GO:0006487//protein N-linked glycosylation	GO:0016884//carbon-nitrogen ligase activity, with glutamine as amido-N-donor;GO:0004040//amidase activity	-
CL10156.Contig1_All	404	6	0.897	17	2.6683	1.57274	0.030922	#N/A	13	2.2968	1.35645	0.100622	#N/A	gi|48475078|gb|AAT44147.1|	122.5	2e-27	unknown protein [Oryza sativa Japonica Group] >gi|55733785|gb|AAV59292.1| unknown protein [Oryza sativa Japonica Group] >gi|215767935|dbj|BAH00164.1| unnamed protein product [Oryza sativa Japonica Group]	gi|241989186|dbj|AK336165.1|	81.8	5e-13	Triticum aestivum cDNA, clone: SET3_G06, cultivar: Chinese Spring	sp|Q9FFW5|PERK8_ARATH	62.4	8e-11	Proline-rich receptor-like protein kinase PERK8 OS=Arabidopsis thaliana GN=PERK8 PE=1 SV=1	Rv0312	55.5	3e-08	COG0443	Molecular chaperone	K14325	2e-11	65.5	osa:4337561	RNA-binding protein with serine-rich domain 1	-	GO:0005488//binding	-
CL10156.Contig2_All	329	12	2.2031	8	1.5419	-0.514826	0.530824	#N/A	35	7.5933	1.78519	0.000319346	Up	gi|48475078|gb|AAT44147.1|	100.1	1e-20	unknown protein [Oryza sativa Japonica Group] >gi|55733785|gb|AAV59292.1| unknown protein [Oryza sativa Japonica Group] >gi|215767935|dbj|BAH00164.1| unnamed protein product [Oryza sativa Japonica Group]	gi|297724246|ref|NM_001187558.1|	79.8	2e-12	Oryza sativa Japonica Group Os05g0512400 (Os05g0512400) mRNA, partial cds	sp|Q9T0K5|LRX3_ARATH	40.4	4e-08	Leucine-rich repeat extensin-like protein 3 OS=Arabidopsis thaliana GN=LRX3 PE=1 SV=1	CC3441	47.4	6e-06	COG2267	Lysophospholipase	K14325	9e-10	45.1	mtr:MTR_2g069490	RNA-binding protein with serine-rich domain 1	-	GO:0005488//binding	-
CL10157.Contig1_All	1983	62	1.8885	104	3.3257	0.816417	0.000965992	#N/A	81	2.9156	0.626552	0.0243283	#N/A	gi|357144283|ref|XP_003573236.1|	60.8	1e-07	PREDICTED: LOW QUALITY PROTEIN: structural maintenance of chromosomes protein 1A-like [Brachypodium distachyon]	gi|116011962|dbj|AK242597.1|	1748	0	Oryza sativa Japonica Group cDNA, clone: J090013N08, full insert sequence	sp|Q6Q1P4|SMC1_ARATH	701	0	Structural maintenance of chromosomes protein 1 OS=Arabidopsis thaliana GN=SMC1 PE=2 SV=2	SPBC29A10.04	378	2e-104	COG1196	Chromosome segregation ATPases	K06636	0	1077	bdi:100844902	structural maintenance of chromosome 1	GO:0006310//DNA recombination;GO:0006281//DNA repair;GO:0030261//chromosome condensation;GO:0007062//sister chromatid cohesion	GO:0005524//ATP binding	GO:0005694//chromosome;GO:0009507//chloroplast;GO:0005634//nucleus
CL10157.Contig2_All	4087	1174	17.3504	2308	35.8094	1.04537	1.54251e-94	Up	1707	29.8119	0.780919	1.13681e-45	#N/A	gi|357144283|ref|XP_003573236.1|	2142.8	0	PREDICTED: LOW QUALITY PROTEIN: structural maintenance of chromosomes protein 1A-like [Brachypodium distachyon]	gi|357144282|ref|XM_003573188.1|	2202	0	PREDICTED: Brachypodium distachyon structural maintenance of chromosomes protein 1A-like (LOC100844902), mRNA	sp|Q6Q1P4|SMC1_ARATH	1464	0	Structural maintenance of chromosomes protein 1 OS=Arabidopsis thaliana GN=SMC1 PE=2 SV=2	SPBC29A10.04	745	0	COG1196	Chromosome segregation ATPases	K06636	0	2142	bdi:100844902	structural maintenance of chromosome 1	GO:0000278//mitotic cell cycle;GO:0009630//gravitropism;GO:0006346//methylation-dependent chromatin silencing;GO:0016246//RNA interference;GO:0045492//xylan biosynthetic process;GO:0010638//positive regulation of organelle organization;GO:0006310//DNA recombination;GO:0033044//regulation of chromosome organization;GO:0009855//determination of bilateral symmetry;GO:0030261//chromosome condensation…	GO:0005215//transporter activity;GO:0005524//ATP binding	GO:0009507//chloroplast;GO:0005634//nucleus;GO:0008278//cohesin complex
CL10158.Contig1_All	818	92	6.7933	253	19.6125	1.52959	2.31551e-19	Up	60	5.2355	-0.375785	0.198867	#N/A	gi|357113005|ref|XP_003558295.1|	220.7	2e-56	PREDICTED: uncharacterized protein LOC100823099 isoform 1 [Brachypodium distachyon]	gi|151419850|dbj|AK251202.1|	454	1e-125	Hordeum vulgare subsp. vulgare cDNA clone: FLbaf106f17, mRNA sequence	sp|Q9T0K5|LRX3_ARATH	58.5	4e-09	Leucine-rich repeat extensin-like protein 3 OS=Arabidopsis thaliana GN=LRX3 PE=1 SV=1	CC3494_1	52.8	7e-07	COG3637	Opacity protein and related surface antigens	K12826	1e-07	55.1	rcu:RCOM_1353370	splicing factor 3A subunit 2	-	-	GO:0005739//mitochondrion
CL10158.Contig2_All	736	70	5.7447	132	11.3727	0.985271	9.41254e-06	#N/A	103	9.9889	0.798094	0.00113559	#N/A	gi|357113005|ref|XP_003558295.1|	220.7	1e-56	PREDICTED: uncharacterized protein LOC100823099 isoform 1 [Brachypodium distachyon]	gi|151419850|dbj|AK251202.1|	458	1e-126	Hordeum vulgare subsp. vulgare cDNA clone: FLbaf106f17, mRNA sequence	sp|Q9T0K5|LRX3_ARATH	58.5	4e-09	Leucine-rich repeat extensin-like protein 3 OS=Arabidopsis thaliana GN=LRX3 PE=1 SV=1	CC3494_1	52.8	6e-07	COG3637	Opacity protein and related surface antigens	K12826	1e-07	55.1	rcu:RCOM_1353370	splicing factor 3A subunit 2	-	-	GO:0005739//mitochondrion
CL10159.Contig1_All	1009	36	2.1551	46	2.8909	0.423764	0.255068	#N/A	25	1.7685	-0.285229	0.578557	#N/A	gi|357119076|ref|XP_003561272.1|	409.5	4e-113	PREDICTED: LOW QUALITY PROTEIN: probable cytosolic iron-sulfur protein assembly protein-like [Brachypodium distachyon]	gi|357119075|ref|XM_003561224.1|	660	0	PREDICTED: Brachypodium distachyon probable cytosolic iron-sulfur protein assembly protein-like (LOC100828154), mRNA	sp|A8IZG4|CIAO1_CHLRE	238	4e-63	Probable cytosolic iron-sulfur protein assembly protein CIAO1 homolog OS=Chlamydomonas reinhardtii GN=CHLREDRAFT_130093 PE=3 SV=1	all0664	99.8	7e-21	COG2319	FOG: WD40 repeat	K14963	1e-21	102	zma:100276374	COMPASS component SWD3	GO:0010048//vernalization response;GO:0009086//methionine biosynthetic process;GO:0048573//photoperiodism, flowering;GO:0051604//protein maturation;GO:0000394//RNA splicing, via endonucleolytic cleavage and ligation;GO:0016573//histone acetylation;GO:0009793//embryo development ending in seed dormancy	GO:0000166//nucleotide binding;GO:0004402//histone acetyltransferase activity	GO:0005834//heterotrimeric G-protein complex;GO:0005737//cytoplasm
CL10159.Contig2_All	1549	235	9.1635	215	8.8014	-0.0581657	0.731042	#N/A	232	10.6905	0.222359	0.168917	#N/A	gi|326512098|dbj|BAJ96030.1|	691	0	predicted protein [Hordeum vulgare subsp. vulgare]	gi|357119075|ref|XM_003561224.1|	1179	0	PREDICTED: Brachypodium distachyon probable cytosolic iron-sulfur protein assembly protein-like (LOC100828154), mRNA	sp|A8IZG4|CIAO1_CHLRE	333	2e-91	Probable cytosolic iron-sulfur protein assembly protein CIAO1 homolog OS=Chlamydomonas reinhardtii GN=CHLREDRAFT_130093 PE=3 SV=1	all0664	137	5e-32	COG2319	FOG: WD40 repeat	K14963	2e-27	122	zma:100276374	COMPASS component SWD3	GO:0010048//vernalization response;GO:0009086//methionine biosynthetic process;GO:0048573//photoperiodism, flowering;GO:0051604//protein maturation;GO:0000394//RNA splicing, via endonucleolytic cleavage and ligation;GO:0016573//histone acetylation;GO:0009793//embryo development ending in seed dormancy	GO:0000166//nucleotide binding;GO:0004402//histone acetyltransferase activity	GO:0005834//heterotrimeric G-protein complex;GO:0005737//cytoplasm
CL1016.Contig1_All	628	27	2.5969	29	2.9282	0.173224	0.716851	#N/A	45	5.1146	0.977831	0.0129047	#N/A	gi|326533914|dbj|BAJ93730.1|	396	2e-109	predicted protein [Hordeum vulgare subsp. vulgare]	gi|32983426|dbj|AK073403.1|	747	0	Oryza sativa Japonica Group cDNA clone:J033042F02, full insert sequence	--	--	--	--	DR2418	54.3	2e-07	COG0745	Response regulators consisting of a CheY-like receiver domain and a winged-helix DNA-binding domain	--	--	--	--	--	-	GO:0016757//transferase activity, transferring glycosyl groups	-
CL1016.Contig2_All	1350	77	3.4451	110	5.1668	0.584725	0.01263	#N/A	46	2.4321	-0.502343	0.117526	#N/A	gi|326505846|dbj|BAJ91162.1|	745.3	0	predicted protein [Hordeum vulgare subsp. vulgare] >gi|326532660|dbj|BAJ89175.1| predicted protein [Hordeum vulgare subsp. vulgare]	gi|241985067|dbj|AK332327.1|	1338	0	Triticum aestivum cDNA, clone: WT003_L12, cultivar: Chinese Spring	sp|Q9SN46|LRX5_ARATH	51.2	1e-06	Leucine-rich repeat extensin-like protein 5 OS=Arabidopsis thaliana GN=LRX5 PE=2 SV=2	--	--	--	--	--	K14306	5e-06	50.8	gmx:100803385	nuclear pore complex protein Nup62	-	GO:0016757//transferase activity, transferring glycosyl groups	GO:0016020//membrane;GO:0009507//chloroplast
CL1016.Contig3_All	215	10	2.8094	12	3.5392	0.333161	0.663406	#N/A	4	1.328	-1.08101	0.325539	#N/A	gi|326505846|dbj|BAJ91162.1|	110.2	1e-23	predicted protein [Hordeum vulgare subsp. vulgare] >gi|326532660|dbj|BAJ89175.1| predicted protein [Hordeum vulgare subsp. vulgare]	gi|241985067|dbj|AK332327.1|	115	2e-23	Triticum aestivum cDNA, clone: WT003_L12, cultivar: Chinese Spring	--	--	--	--	--	--	--	--	--	--	--	--	--	--	-	GO:0016757//transferase activity, transferring glycosyl groups	GO:0016020//membrane;GO:0009507//chloroplast
CL1016.Contig4_All	1370	49	2.1603	81	3.7491	0.795313	0.00477312	#N/A	43	2.2403	0.0524603	0.895635	#N/A	gi|326505846|dbj|BAJ91162.1|	748.4	0	predicted protein [Hordeum vulgare subsp. vulgare] >gi|326532660|dbj|BAJ89175.1| predicted protein [Hordeum vulgare subsp. vulgare]	gi|241985067|dbj|AK332327.1|	1344	0	Triticum aestivum cDNA, clone: WT003_L12, cultivar: Chinese Spring	sp|Q9SN46|LRX5_ARATH	51.2	1e-06	Leucine-rich repeat extensin-like protein 5 OS=Arabidopsis thaliana GN=LRX5 PE=2 SV=2	DR2133	50.4	7e-06	COG4372	Uncharacterized protein conserved in bacteria with the myosin-like domain	K14306	5e-06	50.8	gmx:100803385	nuclear pore complex protein Nup62	-	GO:0016757//transferase activity, transferring glycosyl groups	GO:0016020//membrane;GO:0009507//chloroplast
CL1016.Contig5_All	426	24	3.4029	19	2.8282	-0.266881	0.628719	#N/A	4	0.6702	-2.3441	0.00193811	#N/A	gi|326505846|dbj|BAJ91162.1|	260.8	4e-69	predicted protein [Hordeum vulgare subsp. vulgare] >gi|326532660|dbj|BAJ89175.1| predicted protein [Hordeum vulgare subsp. vulgare]	gi|241985067|dbj|AK332327.1|	444	1e-122	Triticum aestivum cDNA, clone: WT003_L12, cultivar: Chinese Spring	--	--	--	--	--	--	--	--	--	--	--	--	--	--	-	GO:0016740//transferase activity	GO:0009507//chloroplast
CL10160.Contig1_All	477	24	3.0391	34	4.5199	0.572647	0.19474	#N/A	40	5.9855	0.977828	0.0201075	#N/A	gi|41400384|gb|AAS07044.1|	38.1	2e-08	plus agglutinin [Chlamydomonas reinhardtii]	--	--	--	--	sp|Q9FPQ6|GP1_CHLRE	38.1	6e-06	Vegetative cell wall protein gp1 OS=Chlamydomonas reinhardtii GN=GP1 PE=2 SV=1	--	--	--	--	--	--	--	--	--	--	-	-	-
CL10161.Contig1_All	1472	577	23.6763	628	27.0532	0.192356	0.0376887	#N/A	3085	149.592	2.65951	0	Up	gi|326523609|dbj|BAJ92975.1|	546.2	5e-154	predicted protein [Hordeum vulgare subsp. vulgare]	gi|241987937|dbj|AK335194.1|	1015	0	Triticum aestivum cDNA, clone: WT012_E19, cultivar: Chinese Spring	--	--	--	--	--	--	--	--	--	--	--	--	--	--	GO:0046786//viral replication complex formation and maintenance	GO:0046790//virion binding	GO:0016020//membrane
CL10162.Contig1_All	224	9	2.4268	9	2.5478	0.0701968	0.936584	#N/A	17	5.417	1.15844	0.0949146	#N/A	gi|357143586|ref|XP_003572973.1|	131.3	4e-30	PREDICTED: G-type lectin S-receptor-like serine/threonine-protein kinase SD2-5-like [Brachypodium distachyon]	gi|357143585|ref|XM_003572925.1|	220	5e-55	PREDICTED: Brachypodium distachyon G-type lectin S-receptor-like serine/threonine-protein kinase SD2-5-like (LOC100828304), mRNA	sp|Q8RWZ5|SD25_ARATH	46.2	4e-06	G-type lectin S-receptor-like serine/threonine-protein kinase SD2-5 OS=Arabidopsis thaliana GN=SD25 PE=1 SV=1	--	--	--	--	--	--	--	--	--	--	GO:0048544//recognition of pollen;GO:0006468//protein phosphorylation	GO:0005524//ATP binding;GO:0004674//protein serine/threonine kinase activity	GO:0016020//membrane
CL10163.Contig1_All	211	5	1.4313	14	4.2074	1.5556	0.0547883	#N/A	11	3.7211	1.3784	0.132082	#N/A	--	--	--	--	--	--	--	--	--	--	--	--	--	--	--	--	--	--	--	--	--	--	-	-	-
CL10164.Contig1_All	1745	150	5.1921	77	2.7981	-0.891871	2.50055e-05	#N/A	148	6.0538	0.221523	0.288159	#N/A	gi|326492982|dbj|BAJ84952.1|	562.4	9e-159	predicted protein [Hordeum vulgare subsp. vulgare]	gi|241983360|dbj|AK331300.1|	521	1e-145	Triticum aestivum cDNA, clone: WT007_C10, cultivar: Chinese Spring	sp|Q9FPQ6|GP1_CHLRE	78.6	1e-14	Vegetative cell wall protein gp1 OS=Chlamydomonas reinhardtii GN=GP1 PE=2 SV=1	Cgl1939	72.8	2e-12	COG0532	Translation initiation factor 2 (IF-2; GTPase)	K14325	7e-11	67.4	osa:4325394	RNA-binding protein with serine-rich domain 1	-	-	GO:0016023//cytoplasmic membrane-bounded vesicle
CL10164.Contig2_All	1228	211	10.3784	261	13.4775	0.376969	0.0100669	#N/A	316	18.3675	0.823571	7.07062e-10	#N/A	gi|357155863|ref|XP_003577263.1|	486.1	5e-136	PREDICTED: uncharacterized protein LOC100831890 [Brachypodium distachyon]	gi|357155862|ref|XM_003577215.1|	791	0	PREDICTED: Brachypodium distachyon uncharacterized LOC100831890 (LOC100831890), mRNA	sp|Q9FFW5|PERK8_ARATH	78.6	7e-15	Proline-rich receptor-like protein kinase PERK8 OS=Arabidopsis thaliana GN=PERK8 PE=1 SV=1	DR2133	66.2	1e-10	COG4372	Uncharacterized protein conserved in bacteria with the myosin-like domain	K01115	2e-13	75.5	vcn:VOLCADRAFT_99471	phospholipase D [EC:3.1.4.4]	-	GO:0008375//acetylglucosaminyltransferase activity	GO:0016020//membrane;GO:0016023//cytoplasmic membrane-bounded vesicle
CL10164.Contig3_All	1812	1238	41.2676	518	18.1275	-1.18683	3.75939e-59	Down	1156	45.5365	0.142014	0.0377864	#N/A	gi|125557297|gb|EAZ02833.1|	162.9	4e-134	hypothetical protein OsI_24962 [Oryza sativa Indica Group]	gi|241983360|dbj|AK331300.1|	848	0	Triticum aestivum cDNA, clone: WT007_C10, cultivar: Chinese Spring	sp|P13983|EXTN_TOBAC	48.1	2e-11	Extensin OS=Nicotiana tabacum GN=HRGPNT3 PE=2 SV=1	Cgl1939	62	3e-09	COG0532	Translation initiation factor 2 (IF-2; GTPase)	K00558	6e-13	74.3	cre:CHLREDRAFT_15852	DNA (cytosine-5-)-methyltransferase [EC:2.1.1.37]	-	GO:0008375//acetylglucosaminyltransferase activity	GO:0016020//membrane;GO:0016023//cytoplasmic membrane-bounded vesicle
CL10165.Contig1_All	935	45	2.907	75	5.0865	0.807142	0.0060413	#N/A	22	1.6795	-0.791499	0.0699574	#N/A	gi|357168276|ref|XP_003581570.1|	276.2	5e-73	PREDICTED: RING-H2 finger protein ATL44-like [Brachypodium distachyon]	gi|357168275|ref|XM_003581522.1|	234	1e-58	PREDICTED: Brachypodium distachyon RING-H2 finger protein ATL44-like (LOC100822098), mRNA	sp|Q9LM69|ATL80_ARATH	149	3e-36	RING-H2 finger protein ATL80 OS=Arabidopsis thaliana GN=ATL80 PE=1 SV=1	Rv3876	67.4	3e-11	COG0455	ATPases involved in chromosome partitioning	K05283	3e-13	73.9	aly:ARALYDRAFT_354960	phosphatidylinositol glycan, class W [EC:2.3.-.-]	-	GO:0046872//metal ion binding	-
CL10165.Contig2_All	1007	217	13.016	214	13.4757	0.0500741	0.774938	#N/A	113	8.0096	-0.700484	9.37569e-05	#N/A	gi|357168276|ref|XP_003581570.1|	276.6	4e-73	PREDICTED: RING-H2 finger protein ATL44-like [Brachypodium distachyon]	gi|357168275|ref|XM_003581522.1|	242	6e-61	PREDICTED: Brachypodium distachyon RING-H2 finger protein ATL44-like (LOC100822098), mRNA	sp|Q9LM69|ATL80_ARATH	146	2e-35	RING-H2 finger protein ATL80 OS=Arabidopsis thaliana GN=ATL80 PE=1 SV=1	ECU07g0330	62.4	1e-09	COG5540	RING-finger-containing ubiquitin ligase	K05283	4e-13	73.9	aly:ARALYDRAFT_354960	phosphatidylinositol glycan, class W [EC:2.3.-.-]	-	GO:0046872//metal ion binding	-
CL10166.Contig1_All	475	34	4.3235	49	6.5414	0.5974	0.0991239	#N/A	21	3.1556	-0.454285	0.382715	#N/A	gi|357152580|ref|XP_003576167.1|	149.1	2e-35	PREDICTED: uncharacterized protein LOC100828017 [Brachypodium distachyon]	gi|357152579|ref|XM_003576119.1|	73.8	1e-10	PREDICTED: Brachypodium distachyon uncharacterized LOC100828017 (LOC100828017), mRNA	--	--	--	--	--	--	--	--	--	--	--	--	--	--	-	-	-
CL10166.Contig2_All	583	27	2.7973	34	3.6981	0.402749	0.358201	#N/A	23	2.8159	0.00956112	0.977225	#N/A	gi|357152580|ref|XP_003576167.1|	171.8	6e-42	PREDICTED: uncharacterized protein LOC100828017 [Brachypodium distachyon]	gi|357152579|ref|XM_003576119.1|	81.8	7e-13	PREDICTED: Brachypodium distachyon uncharacterized LOC100828017 (LOC100828017), mRNA	--	--	--	--	--	--	--	--	--	--	--	--	--	--	-	-	-
CL10167.Contig1_All	565	11	1.176	1	0.1122	-3.38974	0.00970427	#N/A	9	1.137	-0.0486558	0.97217	#N/A	gi|222615806|gb|EEE51938.1|	182.2	4e-45	hypothetical protein OsJ_33565 [Oryza sativa Japonica Group]	gi|357156952|ref|XM_003577584.1|	430	1e-118	PREDICTED: Brachypodium distachyon F-box/LRR-repeat protein 12-like (LOC100840564), mRNA	sp|Q9STN5|Y4833_ARATH	87.4	5e-18	Uncharacterized protein At4g08330, chloroplastic OS=Arabidopsis thaliana GN=At4g08330 PE=1 SV=1	--	--	--	--	--	--	--	--	--	--	-	-	-
CL10167.Contig2_All	1154	98	5.1294	69	3.7915	-0.436021	0.0874598	#N/A	84	5.1956	0.0185003	0.946642	#N/A	gi|357156953|ref|XP_003577632.1|	53.5	7e-06	PREDICTED: F-box/LRR-repeat protein 12-like [Brachypodium distachyon] >gi|357156956|ref|XP_003577633.1| PREDICTED: F-box/LRR-repeat protein 12-like [Brachypodium distachyon]	gi|357156952|ref|XM_003577584.1|	1001	0	PREDICTED: Brachypodium distachyon F-box/LRR-repeat protein 12-like (LOC100840564), mRNA	sp|Q9SRR1|FBL12_ARATH	155	4e-38	F-box/LRR-repeat protein 12 OS=Arabidopsis thaliana GN=FBL12 PE=2 SV=1	--	--	--	--	--	K10268	4e-19	94	smo:SELMODRAFT_420841	F-box and leucine-rich repeat protein 2/20	-	-	-
CL10168.Contig1_All	404	19	2.8407	27	4.2379	0.577103	0.249067	#N/A	33	5.8303	1.03732	0.0274613	#N/A	--	--	--	--	--	--	--	--	--	--	--	--	--	--	--	--	--	--	--	--	--	--	-	-	-
CL10168.Contig2_All	269	0	0	5	1.1786	10.2029	0.0475594	#N/A	0	0	#N/A	#N/A	#N/A	--	--	--	--	--	--	--	--	--	--	--	--	--	--	--	--	--	--	--	--	--	--	-	-	-
CL10169.Contig1_All	545	35	3.879	0	0	-11.9215	4.75182e-10	Down	0	0	-11.9215	4.20445e-09	Down	gi|357116594|ref|XP_003560065.1|	87.4	1e-16	PREDICTED: subtilisin inhibitor 1-like [Brachypodium distachyon]	gi|242386748|emb|FP099153.1|	135	5e-29	Phyllostachys edulis cDNA clone: bphyem001g17, full insert sequence	sp|P01053|ICI2_HORVU	65.9	1e-11	Subtilisin-chymotrypsin inhibitor-2A OS=Hordeum vulgare PE=1 SV=2	--	--	--	--	--	--	--	--	--	--	-	-	-
CL10169.Contig2_All	565	50	5.3452	0	0	-12.384	2.81898e-14	Down	0	0	-12.384	5.77964e-13	Down	gi|357116594|ref|XP_003560065.1|	87.4	1e-16	PREDICTED: subtilisin inhibitor 1-like [Brachypodium distachyon]	gi|242386748|emb|FP099153.1|	135	6e-29	Phyllostachys edulis cDNA clone: bphyem001g17, full insert sequence	sp|P01053|ICI2_HORVU	65.9	2e-11	Subtilisin-chymotrypsin inhibitor-2A OS=Hordeum vulgare PE=1 SV=2	--	--	--	--	--	--	--	--	--	--	-	-	-
CL1017.Contig1_All	311	14	2.719	13	2.6506	-0.0367572	0.964113	#N/A	17	3.9017	0.521027	0.436579	#N/A	gi|326512210|dbj|BAJ96086.1|	182.6	1e-45	predicted protein [Hordeum vulgare subsp. vulgare]	gi|115458011|ref|NM_001059141.1|	218	3e-54	Oryza sativa Japonica Group Os04g0382200 (Os04g0382200) mRNA, complete cds	sp|Q8LG54|AGP7_ARATH	53.9	2e-08	Classical arabinogalactan protein 7 OS=Arabidopsis thaliana GN=AGP7 PE=1 SV=2	--	--	--	--	--	K07195	2e-45	178	bdi:100833952	exocyst complex component 7	GO:0006887//exocytosis	-	GO:0000145//exocyst;GO:0005829//cytosol;GO:0005886//plasma membrane
CL1017.Contig2_All	1324	150	6.843	213	10.2014	0.576066	0.00048866	#N/A	139	7.4935	0.131011	0.556148	#N/A	gi|326512010|dbj|BAJ95986.1|	533.9	2e-150	predicted protein [Hordeum vulgare subsp. vulgare]	gi|357149106|ref|XR_138312.1|	1039	0	PREDICTED: Brachypodium distachyon uncharacterized LOC100823695 (LOC100823695), miscRNA	sp|Q9FPQ6|GP1_CHLRE	111	8e-25	Vegetative cell wall protein gp1 OS=Chlamydomonas reinhardtii GN=GP1 PE=2 SV=1	YPO2725	70.1	8e-12	COG3501	Uncharacterized protein conserved in bacteria	K07195	6e-139	492	osa:4329434	exocyst complex component 7	GO:0006887//exocytosis	-	GO:0000145//exocyst
CL10170.Contig1_All	1528	18	0.7115	31	1.2865	0.854516	0.072642	#N/A	10	0.4671	-0.607132	0.421588	#N/A	gi|242082425|ref|XP_002445981.1|	435.3	1e-120	hypothetical protein SORBIDRAFT_07g029020 [Sorghum bicolor] >gi|241942331|gb|EES15476.1| hypothetical protein SORBIDRAFT_07g029020 [Sorghum bicolor]	gi|357141697|ref|XM_003572268.1|	266	6e-68	PREDICTED: Brachypodium distachyon uncharacterized LOC100843369 (LOC100843369), mRNA	--	--	--	--	--	--	--	--	--	--	--	--	--	--	-	-	-
CL10170.Contig2_All	1612	36	1.3489	69	2.7143	1.0088	0.00136794	#N/A	33	1.4612	0.11537	0.81132	#N/A	gi|242082425|ref|XP_002445981.1|	60.1	1e-07	hypothetical protein SORBIDRAFT_07g029020 [Sorghum bicolor] >gi|241942331|gb|EES15476.1| hypothetical protein SORBIDRAFT_07g029020 [Sorghum bicolor]	gi|357141697|ref|XM_003572268.1|	266	7e-68	PREDICTED: Brachypodium distachyon uncharacterized LOC100843369 (LOC100843369), mRNA	--	--	--	--	--	--	--	--	--	--	--	--	--	--	-	-	-
CL10171.Contig1_All	2477	189	4.6087	359	9.1904	0.995768	3.04505e-14	#N/A	215	6.1954	0.426838	0.00857749	#N/A	gi|326497993|dbj|BAJ94859.1|	1223.8	0	predicted protein [Hordeum vulgare subsp. vulgare]	gi|357119429|ref|XR_137857.1|	952	0	PREDICTED: Brachypodium distachyon probable LRR receptor-like serine/threonine-protein kinase At2g16250-like (LOC100824460), miscRNA	sp|C0LGK4|Y2165_ARATH	426	4e-119	Probable LRR receptor-like serine/threonine-protein kinase At2g16250 OS=Arabidopsis thaliana GN=At2g16250 PE=1 SV=1	SPBC28F2.12	82.4	3e-15	COG0086	DNA-directed RNA polymerase, beta' subunit/160 kD subunit	K13415	3e-45	182	rcu:RCOM_0478150	protein brassinosteroid insensitive 1 [EC:2.7.10.1 2.7.11.1]	GO:0006468//protein phosphorylation	GO:0004672//protein kinase activity;GO:0005524//ATP binding	-
CL10171.Contig2_All	248	1	0.2436	3	0.7671	1.6549	0.427506	#N/A	1	0.2878	0.240552	0.91146	#N/A	gi|326497993|dbj|BAJ94859.1|	109	2e-23	predicted protein [Hordeum vulgare subsp. vulgare]	gi|357119429|ref|XR_137857.1|	89.7	1e-15	PREDICTED: Brachypodium distachyon probable LRR receptor-like serine/threonine-protein kinase At2g16250-like (LOC100824460), miscRNA	--	--	--	--	--	--	--	--	--	--	--	--	--	--	GO:0016310//phosphorylation	GO:0016301//kinase activity;GO:0000166//nucleotide binding	-
CL10172.Contig1_All	1580	185	7.0723	278	11.1572	0.657724	5.24558e-06	#N/A	145	6.5505	-0.110574	0.613818	#N/A	gi|357155932|ref|XP_003577287.1|	974.2	0	PREDICTED: cohesin subunit SA-1-like [Brachypodium distachyon]	gi|357155931|ref|XM_003577239.1|	2200	0	PREDICTED: Brachypodium distachyon cohesin subunit SA-1-like (LOC100839138), mRNA	--	--	--	--	SPAC17H9.20	135	2e-31	COG5537	Cohesin	K06671	0	974	bdi:100839138	cohesin complex subunit SA-1/2	GO:0009630//gravitropism;GO:0006635//fatty acid beta-oxidation;GO:0007131//reciprocal meiotic recombination;GO:0000911//cytokinesis by cell plate formation;GO:0010638//positive regulation of organelle organization;GO:0033044//regulation of chromosome organization;GO:0016558//protein import into peroxisome matrix;GO:0051455//attachment of spindle microtubules to kinetochore involved in homologous …	GO:0003677//DNA binding	GO:0005694//chromosome;GO:0005634//nucleus
CL10172.Contig2_All	468	0	0	8	1.084	10.0821	0.00702605	#N/A	0	0	#N/A	#N/A	#N/A	gi|357155932|ref|XP_003577287.1|	249.2	1e-65	PREDICTED: cohesin subunit SA-1-like [Brachypodium distachyon]	gi|241988488|dbj|AK335746.1|	563	1e-158	Triticum aestivum cDNA, clone: WT013_K21, cultivar: Chinese Spring	--	--	--	--	--	--	--	--	--	K06671	2e-66	249	bdi:100839138	cohesin complex subunit SA-1/2	GO:0009630//gravitropism;GO:0006635//fatty acid beta-oxidation;GO:0007131//reciprocal meiotic recombination;GO:0000911//cytokinesis by cell plate formation;GO:0010638//positive regulation of organelle organization;GO:0033044//regulation of chromosome organization;GO:0016558//protein import into peroxisome matrix;GO:0051455//attachment of spindle microtubules to kinetochore involved in homologous …	GO:0003677//DNA binding	GO:0005694//chromosome;GO:0005634//nucleus
CL10173.Contig1_All	1442	242	10.1367	313	13.764	0.441312	0.000942276	#N/A	239	11.8302	0.222886	0.161309	#N/A	gi|357146652|ref|XP_003574065.1|	679.9	0	PREDICTED: ruBisCO large subunit-binding protein subunit beta, chloroplastic-like [Brachypodium distachyon]	gi|151418824|dbj|AK250175.1|	1344	0	Hordeum vulgare subsp. vulgare cDNA clone: FLbaf70f20, mRNA sequence	sp|Q43831|RUBB_SECCE	624	6e-179	RuBisCO large subunit-binding protein subunit beta, chloroplastic (Fragment) OS=Secale cereale GN=CPN60 PE=2 SV=1	alr1896	408	1e-113	COG0459	Chaperonin GroEL (HSP60 family)	K04077	0	679	bdi:100842360	chaperonin GroEL	GO:0042026//protein refolding;GO:0008219//cell death;GO:0051085//chaperone mediated protein folding requiring cofactor;GO:0009409//response to cold;GO:0009627//systemic acquired resistance;GO:0009658//chloroplast organization;GO:0048481//ovule development	GO:0005524//ATP binding	GO:0005739//mitochondrion;GO:0005730//nucleolus;GO:0009941//chloroplast envelope;GO:0009570//chloroplast stroma;GO:0022626//cytosolic ribosome;GO:0005794//Golgi apparatus;GO:0005886//plasma membrane;GO:0010319//stromule;GO:0048046//apoplast
CL10173.Contig2_All	2163	15699	438.391	40879	1198.42	1.45085	0	Up	3292	108.633	-2.01275	0	Down	gi|357110700|ref|XP_003557154.1|	1085.1	0	PREDICTED: chaperonin 60 subunit beta 1, chloroplastic-like [Brachypodium distachyon]	gi|357110699|ref|XM_003557106.1|	2418	0	PREDICTED: Brachypodium distachyon chaperonin 60 subunit beta 1, chloroplastic-like (LOC100837414), mRNA	sp|P21240|CPNB1_ARATH	976	0	Chaperonin 60 subunit beta 1, chloroplastic OS=Arabidopsis thaliana GN=CPN60B1 PE=1 SV=3	alr1896	602	8e-172	COG0459	Chaperonin GroEL (HSP60 family)	K04077	0	997	bdi:100842360	chaperonin GroEL	GO:0016117//carotenoid biosynthetic process;GO:0051085//chaperone mediated protein folding requiring cofactor;GO:0009658//chloroplast organization;GO:0008219//cell death;GO:0009409//response to cold;GO:0042026//protein refolding;GO:0048481//ovule development;GO:0009627//systemic acquired resistance	GO:0005515//protein binding;GO:0005524//ATP binding	GO:0009941//chloroplast envelope;GO:0048046//apoplast;GO:0010319//stromule;GO:0022626//cytosolic ribosome;GO:0005794//Golgi apparatus;GO:0005730//nucleolus;GO:0009570//chloroplast stroma;GO:0005886//plasma membrane;GO:0005739//mitochondrion
CL10174.Contig1_All	762	116	9.1949	166	13.814	0.587225	0.00185685	#N/A	125	11.7089	0.3487	0.116399	#N/A	gi|326503856|dbj|BAK02714.1|	318.5	6e-86	predicted protein [Hordeum vulgare subsp. vulgare]	gi|357156071|ref|XM_003577284.1|	724	0	PREDICTED: Brachypodium distachyon 50S ribosomal protein L14-like (LOC100827819), mRNA	sp|A6MW11|RK14_RHDSA	116	2e-26	50S ribosomal protein L14, chloroplastic OS=Rhodomonas salina GN=rpl14 PE=3 SV=1	AGc3539	142	5e-34	COG0093	Ribosomal protein L14	K02874	3e-86	316	bdi:100827819	large subunit ribosomal protein L14	GO:0006412//translation	GO:0003735//structural constituent of ribosome	GO:0015934//large ribosomal subunit
CL10174.Contig2_All	292	30	6.2056	23	4.9947	-0.313173	0.522228	#N/A	22	5.3777	-0.206581	0.717034	#N/A	gi|56403953|dbj|BAD77796.1|	190.3	7e-48	ribosomal L14 protein [Triticum aestivum]	gi|56403952|dbj|AB183299.1|	412	1e-113	Triticum aestivum WHLP gene for ribosomal L14 protein, complete cds	sp|A6MW11|RK14_RHDSA	88.6	8e-19	50S ribosomal protein L14, chloroplastic OS=Rhodomonas salina GN=rpl14 PE=3 SV=1	AGc3539	101	3e-22	COG0093	Ribosomal protein L14	K02874	2e-47	185	bdi:100827819	large subunit ribosomal protein L14	GO:0006412//translation	GO:0003735//structural constituent of ribosome	GO:0015934//large ribosomal subunit
CL10175.Contig1_All	1940	349	10.866	229	7.4851	-0.537727	3.70733e-05	#N/A	348	12.8038	0.236751	0.0648022	#N/A	gi|326496673|dbj|BAJ98363.1|	899.4	0	predicted protein [Hordeum vulgare subsp. vulgare]	gi|357137354|ref|XM_003570218.1|	1356	0	PREDICTED: Brachypodium distachyon diacylglycerol kinase gamma-like (LOC100844779), mRNA	sp|Q39017|DGK1_ARATH	134	2e-31	Diacylglycerol kinase 1 OS=Arabidopsis thaliana GN=DGK1 PE=1 SV=2	Rv3876	55.8	3e-07	COG0455	ATPases involved in chromosome partitioning	K00901	3e-178	623	rcu:RCOM_0729660	diacylglycerol kinase [EC:2.7.1.107]	GO:0010363//regulation of plant-type hypersensitive response;GO:0048364//root development;GO:0031348//negative regulation of defense response;GO:0009963//positive regulation of flavonoid biosynthetic process;GO:0006612//protein targeting to membrane;GO:0007205//protein kinase C-activating G-protein coupled receptor signaling pathway;GO:0016310//phosphorylation;GO:0048366//leaf development	GO:0004143//diacylglycerol kinase activity	GO:0009506//plasmodesma;GO:0005634//nucleus;GO:0005886//plasma membrane
CL10175.Contig2_All	474	15	1.9114	10	1.3378	-0.514767	0.476109	#N/A	11	1.6564	-0.206579	0.81796	#N/A	gi|326496673|dbj|BAJ98363.1|	200.7	7e-51	predicted protein [Hordeum vulgare subsp. vulgare]	gi|357143341|ref|XM_003572839.1|	297	5e-78	PREDICTED: Brachypodium distachyon diacylglycerol kinase theta-like (LOC100822250), mRNA	sp|Q84ZL0|FH5_ORYSJ	74.3	3e-14	Formin-like protein 5 OS=Oryza sativa subsp. japonica GN=FH5 PE=2 SV=2	XF0818	53.9	1e-07	COG2730	Endoglucanase	K00901	2e-17	86.3	rcu:RCOM_0729660	diacylglycerol kinase [EC:2.7.1.107]	GO:0007205//protein kinase C-activating G-protein coupled receptor signaling pathway;GO:0016310//phosphorylation	GO:0004143//diacylglycerol kinase activity	-
CL10176.Contig1_All	3112	986	19.1374	752	15.323	-0.320696	1.63536e-05	#N/A	970	22.2481	0.217287	0.00287919	#N/A	gi|293330411|dbj|BAJ04686.1|	1318.9	0	BEL1-type homeodomain protein [Triticum aestivum]	gi|293330408|dbj|AB546642.1|	2355	0	Triticum aestivum WBLH1-2 mRNA for BEL1-type homeodomain protein, complete cds	sp|Q9SW80|BLH2_ARATH	449	6e-126	BEL1-like homeodomain protein 2 OS=Arabidopsis thaliana GN=BLH2 PE=1 SV=3	DRA0212	72	6e-12	COG2377	Predicted molecular chaperone distantly related to HSP70-fold metalloproteases	K13171	3e-13	76.3	ath:AT2G29210	serine/arginine repetitive matrix protein 1	GO:0006355//regulation of transcription, DNA-dependent	GO:0003700//sequence-specific DNA binding transcription factor activity;GO:0043565//sequence-specific DNA binding	GO:0005634//nucleus;GO:0009536//plastid
CL10177.Contig1_All	267	10	2.2622	3	0.7125	-1.66676	0.11013	#N/A	0	0	-11.1435	0.00708537	#N/A	gi|326489745|dbj|BAK01853.1|	165.2	2e-40	predicted protein [Hordeum vulgare subsp. vulgare]	gi|357155390|ref|XM_003577057.1|	303	5e-80	PREDICTED: Brachypodium distachyon long chain acyl-CoA synthetase 8-like (LOC100828025), mRNA	sp|Q9CAP8|LACS9_ARATH	135	4e-33	Long chain acyl-CoA synthetase 9, chloroplastic OS=Arabidopsis thaliana GN=LACS9 PE=2 SV=1	SPBC18H10.02	87.8	4e-18	COG1022	Long-chain acyl-CoA synthetases (AMP-forming)	K01897	4e-41	164	bdi:100828025	long-chain acyl-CoA synthetase [EC:6.2.1.3]	GO:0001676//long-chain fatty acid metabolic process	GO:0004467//long-chain fatty acid-CoA ligase activity	GO:0005783//endoplasmic reticulum
CL10177.Contig2_All	2841	1165	24.7686	1791	39.9752	0.690593	1.31417e-36	#N/A	1375	34.5455	0.479985	7.26633e-16	#N/A	gi|326489745|dbj|BAK01853.1|	1339.7	0	predicted protein [Hordeum vulgare subsp. vulgare]	gi|357155390|ref|XM_003577057.1|	2468	0	PREDICTED: Brachypodium distachyon long chain acyl-CoA synthetase 8-like (LOC100828025), mRNA	sp|Q9SJD4|LACS8_ARATH	1016	0	Long chain acyl-CoA synthetase 8 OS=Arabidopsis thaliana GN=LACS8 PE=2 SV=1	SPBC18H10.02	377	6e-104	COG1022	Long-chain acyl-CoA synthetases (AMP-forming)	K01897	0	1322	bdi:100842259	long-chain acyl-CoA synthetase [EC:6.2.1.3]	GO:0006633//fatty acid biosynthetic process;GO:0001676//long-chain fatty acid metabolic process	GO:0004467//long-chain fatty acid-CoA ligase activity	GO:0009941//chloroplast envelope;GO:0005794//Golgi apparatus;GO:0005783//endoplasmic reticulum
CL10178.Contig1_All	234	6	1.5488	8	2.1679	0.485147	0.617034	#N/A	9	2.7453	0.825813	0.398568	#N/A	gi|357153688|ref|XP_003576534.1|	70.1	1e-11	PREDICTED: uncharacterized protein LOC100829225 [Brachypodium distachyon]	--	--	--	--	--	--	--	--	--	--	--	--	--	--	--	--	--	--	-	-	-
CL10178.Contig2_All	1215	45	2.2371	120	6.2628	1.48518	2.9049e-09	Up	99	5.8159	1.37837	2.1234e-07	Up	gi|357153688|ref|XP_003576534.1|	78.2	3e-13	PREDICTED: uncharacterized protein LOC100829225 [Brachypodium distachyon]	gi|357153687|ref|XM_003576486.1|	194	2e-46	PREDICTED: Brachypodium distachyon uncharacterized LOC100829225 (LOC100829225), mRNA	--	--	--	--	--	--	--	--	--	--	--	--	--	--	-	-	-
CL10179.Contig1_All	333	13	2.358	17	3.2372	0.457183	0.476609	#N/A	9	1.9291	-0.289636	0.756614	#N/A	--	--	--	--	--	--	--	--	--	--	--	--	--	--	--	--	--	--	--	--	--	--	-	-	-
CL10179.Contig2_All	453	31	4.1334	19	2.6596	-0.63612	0.187679	#N/A	43	6.7753	0.712956	0.0730508	#N/A	--	--	--	--	--	--	--	--	--	--	--	--	--	--	--	--	--	--	--	--	--	--	-	-	-
CL1018.Contig1_All	455	20	2.655	26	3.6235	0.448672	0.37717	#N/A	16	2.51	-0.0810245	0.914926	#N/A	gi|326523479|dbj|BAJ92910.1|	209.9	1e-53	predicted protein [Hordeum vulgare subsp. vulgare]	gi|242388782|emb|FP100212.1|	301	3e-79	Phyllostachys edulis cDNA clone: bphylf025n01, full insert sequence	sp|Q9SKZ2|CAF1G_ARATH	176	4e-45	Probable CCR4-associated factor 1 homolog 7 OS=Arabidopsis thaliana GN=CAF1-7 PE=2 SV=2	SPCC18.06c	120	1e-27	COG5228	mRNA deadenylase subunit	K12581	8e-52	200	sbi:SORBI_02g024730	CCR4-NOT transcription complex subunit 7/8	-	GO:0003676//nucleic acid binding	GO:0005634//nucleus
CL1018.Contig2_All	624	19	1.8391	23	2.3373	0.345843	0.524503	#N/A	14	1.6014	-0.199666	0.794423	#N/A	gi|326489113|dbj|BAK01540.1|	220.3	1e-56	predicted protein [Hordeum vulgare subsp. vulgare] >gi|326521802|dbj|BAK00477.1| predicted protein [Hordeum vulgare subsp. vulgare]	gi|241984868|dbj|AK332128.1|	327	8e-87	Triticum aestivum cDNA, clone: WT003_D10, cultivar: Chinese Spring	sp|Q9SKZ2|CAF1G_ARATH	176	7e-45	Probable CCR4-associated factor 1 homolog 7 OS=Arabidopsis thaliana GN=CAF1-7 PE=2 SV=2	SPCC18.06c	119	4e-27	COG5228	mRNA deadenylase subunit	K12581	2e-56	216	sbi:SORBI_02g024730	CCR4-NOT transcription complex subunit 7/8	-	GO:0003676//nucleic acid binding	GO:0005634//nucleus
CL1018.Contig3_All	1130	597	31.9111	1124	63.0746	0.983001	5.67022e-42	#N/A	1257	79.3994	1.31507	3.27273e-79	Up	gi|326489113|dbj|BAK01540.1|	523.9	2e-147	predicted protein [Hordeum vulgare subsp. vulgare] >gi|326521802|dbj|BAK00477.1| predicted protein [Hordeum vulgare subsp. vulgare]	gi|241984868|dbj|AK332128.1|	1051	0	Triticum aestivum cDNA, clone: WT003_D10, cultivar: Chinese Spring	sp|Q9SKZ2|CAF1G_ARATH	390	8e-109	Probable CCR4-associated factor 1 homolog 7 OS=Arabidopsis thaliana GN=CAF1-7 PE=2 SV=2	SPCC18.06c	248	2e-65	COG5228	mRNA deadenylase subunit	K12581	2e-144	510	bdi:100838839	CCR4-NOT transcription complex subunit 7/8	-	GO:0003676//nucleic acid binding	GO:0005634//nucleus
CL10180.Contig1_All	280	4	0.8629	12	2.7176	1.65507	0.0653997	#N/A	12	3.059	1.82579	0.0469382	#N/A	gi|323450478|gb|EGB06359.1|	51.6	4e-06	hypothetical protein AURANDRAFT_38135 [Aureococcus anophagefferens]	--	--	--	--	--	--	--	--	--	--	--	--	--	--	--	--	--	--	-	-	-
CL10181.Contig1_All	219	2	0.5516	5	1.4477	1.39207	0.334913	#N/A	3	0.9778	0.825917	0.652605	#N/A	--	--	--	--	--	--	--	--	--	--	--	--	--	--	--	--	--	--	--	--	--	--	-	-	-
CL10181.Contig2_All	225	10	2.6845	19	5.3547	0.996152	0.115457	#N/A	13	4.124	0.619391	0.429952	#N/A	--	--	--	--	--	--	--	--	--	--	--	--	--	--	--	--	--	--	--	--	--	--	-	-	-
CL10182.Contig1_All	692	60	5.2371	72	6.5977	0.333195	0.254486	#N/A	35	3.6101	-0.536729	0.146809	#N/A	gi|149392783|gb|ABR26194.1|	115.2	9e-25	kelch motif family protein [Oryza sativa Indica Group]	gi|151421344|dbj|AK248328.1|	145	7e-32	Hordeum vulgare subsp. vulgare cDNA clone: FLbaf50e02, mRNA sequence	sp|Q9C5S0|AGP9_ARATH	47.8	6e-06	Classical arabinogalactan protein 9 OS=Arabidopsis thaliana GN=AGP9 PE=1 SV=2	DRA0210	52.8	5e-07	COG0747	ABC-type dipeptide transport system, periplasmic component	K00850	1e-07	55.1	osa:4336113	6-phosphofructokinase [EC:2.7.1.11]	-	-	GO:0005777//peroxisome
CL10182.Contig2_All	1697	86	3.061	127	4.7456	0.632587	0.0037404	#N/A	84	3.5331	0.206932	0.469529	#N/A	gi|326502476|dbj|BAJ95301.1|	764.6	0	predicted protein [Hordeum vulgare subsp. vulgare]	gi|151421344|dbj|AK248328.1|	860	0	Hordeum vulgare subsp. vulgare cDNA clone: FLbaf50e02, mRNA sequence	sp|Q8L736|SKI11_ARATH	456	2e-128	F-box/kelch-repeat protein SKIP11 OS=Arabidopsis thaliana GN=SKIP11 PE=1 SV=2	SPBC28F2.12	76.3	2e-13	COG0086	DNA-directed RNA polymerase, beta' subunit/160 kD subunit	K03006	7e-16	84	bdi:100841250	DNA-directed RNA polymerase II subunit RPB1 [EC:2.7.7.6]	-	-	GO:0005777//peroxisome
CL10182.Contig3_All	1818	105	3.4885	102	3.5577	0.028338	0.915667	#N/A	133	5.2218	0.58194	0.00586698	#N/A	gi|326502476|dbj|BAJ95301.1|	764.6	0	predicted protein [Hordeum vulgare subsp. vulgare]	gi|151421344|dbj|AK248328.1|	876	0	Hordeum vulgare subsp. vulgare cDNA clone: FLbaf50e02, mRNA sequence	sp|Q8L736|SKI11_ARATH	454	6e-128	F-box/kelch-repeat protein SKIP11 OS=Arabidopsis thaliana GN=SKIP11 PE=1 SV=2	SPBC28F2.12	75.1	4e-13	COG0086	DNA-directed RNA polymerase, beta' subunit/160 kD subunit	K03006	4e-15	81.6	sbi:SORBI_07g003680	DNA-directed RNA polymerase II subunit RPB1 [EC:2.7.7.6]	-	-	GO:0005777//peroxisome
CL10183.Contig1_All	311	9	1.7479	6	1.2234	-0.514726	0.595089	#N/A	7	1.6066	-0.121612	0.922527	#N/A	--	--	--	--	--	--	--	--	--	--	--	--	--	--	--	--	--	--	--	--	--	--	-	-	-
CL10183.Contig2_All	440	9	1.2355	7	1.0088	-0.292455	0.761179	#N/A	11	1.7844	0.530344	0.533877	#N/A	--	--	--	--	--	--	--	--	--	--	--	--	--	--	--	--	--	--	--	--	--	--	-	-	-
CL10184.Contig1_All	1138	17126	908.992	8771	488.735	-0.895216	0	#N/A	7126	446.955	-1.02414	0	Down	gi|326496957|dbj|BAJ98505.1|	480.7	2e-134	predicted protein [Hordeum vulgare subsp. vulgare]	gi|241985257|dbj|AK332517.1|	1197	0	Triticum aestivum cDNA, clone: WT004_C20, cultivar: Chinese Spring	sp|Q6ER94|BAS1_ORYSJ	414	4e-116	2-Cys peroxiredoxin BAS1, chloroplastic OS=Oryza sativa subsp. japonica GN=BAS1 PE=1 SV=1	alr4641	303	3e-82	COG0450	Peroxiredoxin	K03386	3e-131	466	bdi:100842398	peroxiredoxin (alkyl hydroperoxide reductase subunit C) [EC:1.11.1.15]	GO:0009750//response to fructose stimulus;GO:0019684//photosynthesis, light reaction;GO:0031348//negative regulation of defense response;GO:0006098//pentose-phosphate shunt;GO:0009595//detection of biotic stimulus;GO:0042744//hydrogen peroxide catabolic process;GO:0000038//very long-chain fatty acid metabolic process;GO:0009867//jasmonic acid mediated signaling pathway;GO:0009697//salicylic acid …	GO:0005515//protein binding;GO:0051920//peroxiredoxin activity;GO:0004601//peroxidase activity	GO:0009941//chloroplast envelope;GO:0048046//apoplast;GO:0010319//stromule;GO:0005829//cytosol;GO:0009570//chloroplast stroma;GO:0009579//thylakoid;GO:0005739//mitochondrion
CL10184.Contig2_All	223	41	11.1052	6	1.7061	-2.70246	1.14399e-06	Down	0	0	-13.4389	1.2199e-10	Down	gi|1076722|pir||S49173	57.4	8e-08	hypothetical protein - barley (fragment)	gi|861009|emb|Z34917.1|	167	6e-39	Hordeum vulgare mRNA for bas1 protein	--	--	--	--	--	--	--	--	--	--	--	--	--	--	-	-	-
CL10185.Contig1_All	341	18	3.1883	6	1.1157	-1.51484	0.0369699	#N/A	10	2.0932	-0.607077	0.421914	#N/A	--	--	--	--	--	--	--	--	--	--	--	--	--	--	--	--	--	--	--	--	--	--	-	-	-
CL10186.Contig1_All	1971	636	19.4902	1495	48.0973	1.30321	3.78383e-87	Up	800	28.971	0.571861	7.34617e-13	#N/A	gi|326506310|dbj|BAJ86473.1|	897.1	0	predicted protein [Hordeum vulgare subsp. vulgare] >gi|326514220|dbj|BAJ92260.1| predicted protein [Hordeum vulgare subsp. vulgare]	gi|151426628|dbj|AK253021.1|	1879	0	Hordeum vulgare subsp. vulgare cDNA clone: FLbaf22p08, mRNA sequence	sp|Q60E70|COBL3_ORYSJ	851	0	COBRA-like protein 3 OS=Oryza sativa subsp. japonica GN=BC1L4 PE=2 SV=1	--	--	--	--	--	--	--	--	--	--	GO:0010215//cellulose microfibril organization;GO:0009825//multidimensional cell growth;GO:0009651//response to salt stress	-	GO:0009505//plant-type cell wall;GO:0046658//anchored to plasma membrane;GO:0016023//cytoplasmic membrane-bounded vesicle;GO:0009930//longitudinal side of cell surface;GO:0016021//integral to membrane
CL10186.Contig2_All	343	11	1.9371	9	1.6639	-0.21933	0.797352	#N/A	5	1.0405	-0.896621	0.382669	#N/A	--	--	--	--	gi|151426628|dbj|AK253021.1|	119	2e-24	Hordeum vulgare subsp. vulgare cDNA clone: FLbaf22p08, mRNA sequence	--	--	--	--	--	--	--	--	--	--	--	--	--	--	-	-	-
CL10187.Contig1_All	1214	84	4.1793	10	0.5223	-3.00031	3.24305e-14	Down	35	2.0578	-1.02216	0.00102897	#N/A	--	--	--	--	--	--	--	--	--	--	--	--	--	--	--	--	--	--	--	--	--	--	-	-	-
CL10187.Contig2_All	1275	109	5.1637	30	1.492	-1.79116	2.98774e-10	Down	117	6.5499	0.343068	0.137214	#N/A	--	--	--	--	--	--	--	--	--	--	--	--	--	--	--	--	--	--	--	--	--	--	-	-	-
CL10187.Contig3_All	250	27	6.5233	1	0.2536	-4.68498	1.02618e-06	Down	16	4.5681	-0.514008	0.385803	#N/A	--	--	--	--	--	--	--	--	--	--	--	--	--	--	--	--	--	--	--	--	--	--	-	-	-
CL10188.Contig1_All	607	11	1.0946	45	4.701	2.10256	5.90034e-06	Up	3	0.3528	-1.63348	0.137628	#N/A	gi|326522506|dbj|BAK07715.1|	72.4	5e-12	predicted protein [Hordeum vulgare subsp. vulgare]	--	--	--	--	sp|O82427|SMT2_ORYSJ	69.7	1e-12	24-methylenesterol C-methyltransferase 2 OS=Oryza sativa subsp. japonica GN=Smt2-1 PE=2 SV=2	--	--	--	--	--	K08242	3e-12	69.7	osa:4331540	24-methylenesterol C-methyltransferase [EC:2.1.1.143]	GO:0044699;GO:0006694//steroid biosynthetic process	GO:0008757//S-adenosylmethionine-dependent methyltransferase activity	-
CL10188.Contig2_All	390	8	1.239	12	1.9511	0.655112	0.406698	#N/A	1	0.183	-2.75926	0.0844798	#N/A	--	--	--	--	--	--	--	--	--	--	--	--	--	--	--	--	--	--	--	--	--	--	-	-	-
CL10189.Contig1_All	1484	103	4.1923	73	3.1193	-0.42652	0.0857942	#N/A	115	5.5313	0.399877	0.0838148	#N/A	gi|326519751|dbj|BAK00248.1|	581.3	1e-164	predicted protein [Hordeum vulgare subsp. vulgare]	gi|241986009|dbj|AK333270.1|	1078	0	Triticum aestivum cDNA, clone: WT006_A23, cultivar: Chinese Spring	sp|Q94BN0|BT2_ARATH	270	2e-72	BTB/POZ and TAZ domain-containing protein 2 OS=Arabidopsis thaliana GN=BT2 PE=1 SV=1	--	--	--	--	--	K00517	6e-72	270	ath:AT3G48360	[EC:1.14.-.-]	GO:0006355//regulation of transcription, DNA-dependent;GO:0009743//response to carbohydrate stimulus;GO:0009553//embryo sac development;GO:0007623//circadian rhythm;GO:0009733//response to auxin stimulus;GO:0051973//positive regulation of telomerase activity;GO:0009555//pollen development;GO:0010167//response to nitrate;GO:0080134//regulation of response to stress;GO:0016573//histone acetylation	GO:0003712//transcription cofactor activity;GO:0008270//zinc ion binding;GO:0004402//histone acetyltransferase activity	GO:0005737//cytoplasm;GO:0005634//nucleus
CL10189.Contig2_All	1468	85	3.4974	36	1.555	-1.16937	8.16829e-05	Down	43	2.0908	-0.742228	0.014267	#N/A	gi|326519751|dbj|BAK00248.1|	581.3	1e-164	predicted protein [Hordeum vulgare subsp. vulgare]	gi|241986009|dbj|AK333270.1|	1086	0	Triticum aestivum cDNA, clone: WT006_A23, cultivar: Chinese Spring	sp|Q94BN0|BT2_ARATH	270	2e-72	BTB/POZ and TAZ domain-containing protein 2 OS=Arabidopsis thaliana GN=BT2 PE=1 SV=1	DR2133	52.8	2e-06	COG4372	Uncharacterized protein conserved in bacteria with the myosin-like domain	K00517	6e-72	270	ath:AT3G48360	[EC:1.14.-.-]	GO:0006355//regulation of transcription, DNA-dependent;GO:0009743//response to carbohydrate stimulus;GO:0009553//embryo sac development;GO:0007623//circadian rhythm;GO:0009733//response to auxin stimulus;GO:0051973//positive regulation of telomerase activity;GO:0009555//pollen development;GO:0010167//response to nitrate;GO:0080134//regulation of response to stress;GO:0016573//histone acetylation	GO:0003712//transcription cofactor activity;GO:0008270//zinc ion binding;GO:0004402//histone acetyltransferase activity	GO:0005737//cytoplasm;GO:0005634//nucleus
CL1019.Contig1_All	519	116	13.5001	131	16.0055	0.245598	0.248784	#N/A	143	19.6666	0.542777	0.00745384	#N/A	gi|326506508|dbj|BAJ86572.1|	290.4	8e-78	predicted protein [Hordeum vulgare subsp. vulgare]	gi|300681509|emb|FN564433.1|	476	1e-131	Triticum aestivum chromosome 3B-specific BAC library, contig ctg0661b	sp|Q9FMY1|C86B1_ARATH	101	3e-22	Cytochrome P450 86B1 OS=Arabidopsis thaliana GN=CYP86B1 PE=2 SV=1	YDL140c	56.2	3e-08	COG0086	DNA-directed RNA polymerase, beta' subunit/160 kD subunit	K15405	3e-28	122	aly:ARALYDRAFT_474859	cytochrome P450, family 96, subfamily A, polypeptide 15 (midchain alkane hydroxylase)	GO:0055114//oxidation-reduction process	GO:0009055//electron carrier activity;GO:0004497//monooxygenase activity;GO:0005506//iron ion binding;GO:0020037//heme binding;GO:0016705//oxidoreductase activity, acting on paired donors, with incorporation or reduction of molecular oxygen	GO:0016023//cytoplasmic membrane-bounded vesicle
CL10190.Contig1_All	1604	274	10.3179	273	10.7926	0.0648931	0.668022	#N/A	317	14.1064	0.4512	0.000574296	#N/A	gi|125537836|gb|EAY84231.1|	548.9	9e-155	hypothetical protein OsI_05613 [Oryza sativa Indica Group]	gi|41053242|dbj|AP004084.4|	117	4e-23	Oryza sativa Japonica Group genomic DNA, chromosome 2, BAC clone:OJ1217_F02	sp|Q6MWG9|FH18_ORYSJ	57	3e-08	Formin-like protein 18 OS=Oryza sativa subsp. japonica GN=FH18 PE=2 SV=1	Cgl1939	52	3e-06	COG0532	Translation initiation factor 2 (IF-2; GTPase)	K14325	4e-08	58.2	bdi:100845778	RNA-binding protein with serine-rich domain 1	-	-	-
CL10190.Contig2_All	231	13	3.3992	11	3.0196	-0.170838	0.825238	#N/A	9	2.7809	-0.289643	0.757262	#N/A	gi|125537836|gb|EAY84231.1|	121.7	3e-27	hypothetical protein OsI_05613 [Oryza sativa Indica Group]	gi|115443844|ref|NM_001052237.1|	65.9	2e-08	Oryza sativa Japonica Group Os02g0119600 (Os02g0119600) mRNA, complete cds	--	--	--	--	--	--	--	--	--	--	--	--	--	--	-	-	GO:0005739//mitochondrion
CL10191.Contig1_All	410	15	2.2098	18	2.7839	0.333192	0.591173	#N/A	2	0.3482	-2.66593	0.0114019	#N/A	gi|357148929|ref|XP_003574941.1|	61.2	5e-09	PREDICTED: dihydroxy-acid dehydratase-like [Brachypodium distachyon]	gi|151426785|dbj|AK248834.1|	69.9	2e-09	Hordeum vulgare subsp. vulgare cDNA clone: FLbaf3h05, mRNA sequence	--	--	--	--	--	--	--	--	--	K01687	5e-10	61.2	bdi:100829216	dihydroxy-acid dehydratase [EC:4.2.1.9]	-	-	GO:0009536//plastid
CL10191.Contig2_All	720	73	6.124	58	5.1081	-0.261688	0.385535	#N/A	64	6.3447	0.0510777	0.881901	#N/A	gi|357148929|ref|XP_003574941.1|	64.3	2e-09	PREDICTED: dihydroxy-acid dehydratase-like [Brachypodium distachyon]	gi|151426785|dbj|AK248834.1|	69.9	3e-09	Hordeum vulgare subsp. vulgare cDNA clone: FLbaf3h05, mRNA sequence	sp|P13983|EXTN_TOBAC	49.7	2e-06	Extensin OS=Nicotiana tabacum GN=HRGPNT3 PE=2 SV=1	--	--	--	--	--	K01687	2e-10	64.3	bdi:100829216	dihydroxy-acid dehydratase [EC:4.2.1.9]	-	-	GO:0009536//plastid
CL10192.Contig1_All	405	3	0.4474	33	5.1668	3.52963	2.94819e-07	Up	0	0	-8.80542	0.273465	#N/A	gi|326533340|dbj|BAJ93642.1|	120.2	1e-26	predicted protein [Hordeum vulgare subsp. vulgare]	gi|241984945|dbj|AK332205.1|	127	9e-27	Triticum aestivum cDNA, clone: WT003_G14, cultivar: Chinese Spring	sp|Q8LPJ4|AB2E_ARATH	106	4e-24	ABC transporter E family member 2 OS=Arabidopsis thaliana GN=ABCE2 PE=2 SV=1	YDR091c	79.3	2e-15	COG1245	Predicted ATPase, RNase L inhibitor (RLI) homolog	K06174	3e-26	114	sbi:SORBI_01g042020	ATP-binding cassette, sub-family E, member 1	GO:0006200//ATP catabolic process	GO:0051536//iron-sulfur cluster binding;GO:0009055//electron carrier activity;GO:0005524//ATP binding;GO:0016887//ATPase activity	-
CL10192.Contig2_All	421	3	0.4304	32	4.8199	3.48525	5.37797e-07	Up	2	0.3391	-0.343967	0.895374	#N/A	gi|326533340|dbj|BAJ93642.1|	120.2	1e-26	predicted protein [Hordeum vulgare subsp. vulgare]	gi|241984945|dbj|AK332205.1|	127	1e-26	Triticum aestivum cDNA, clone: WT003_G14, cultivar: Chinese Spring	sp|Q8LPJ4|AB2E_ARATH	106	4e-24	ABC transporter E family member 2 OS=Arabidopsis thaliana GN=ABCE2 PE=2 SV=1	YDR091c	79.3	2e-15	COG1245	Predicted ATPase, RNase L inhibitor (RLI) homolog	K06174	4e-26	114	sbi:SORBI_01g042020	ATP-binding cassette, sub-family E, member 1	GO:0006200//ATP catabolic process	GO:0051536//iron-sulfur cluster binding;GO:0009055//electron carrier activity;GO:0005524//ATP binding;GO:0016887//ATPase activity	-
CL10193.Contig1_All	837	61	4.402	53	4.0153	-0.132651	0.695435	#N/A	6	0.5117	-3.10479	6.18228e-10	Down	gi|326506030|dbj|BAJ91254.1|	293.1	3e-78	predicted protein [Hordeum vulgare subsp. vulgare] >gi|326520906|dbj|BAJ92816.1| predicted protein [Hordeum vulgare subsp. vulgare]	gi|297721624|ref|NM_001186246.1|	428	1e-117	Oryza sativa Japonica Group Os02g0784901 (Os02g0784901) mRNA, complete cds	sp|P21997|SSGP_VOLCA	60.5	1e-09	Sulfated surface glycoprotein 185 OS=Volvox carteri PE=1 SV=1	RSc2303	52.4	9e-07	COG4796	Type II secretory pathway, component HofQ	K13171	2e-08	57.8	aly:ARALYDRAFT_901882	serine/arginine repetitive matrix protein 1	-	-	GO:0009508//plastid chromosome;GO:0009507//chloroplast
CL10193.Contig2_All	866	99	6.905	70	5.1256	-0.429921	0.0899512	#N/A	38	3.132	-1.14056	7.40559e-05	Down	gi|326506030|dbj|BAJ91254.1|	293.1	3e-78	predicted protein [Hordeum vulgare subsp. vulgare] >gi|326520906|dbj|BAJ92816.1| predicted protein [Hordeum vulgare subsp. vulgare]	gi|297721624|ref|NM_001186246.1|	428	1e-117	Oryza sativa Japonica Group Os02g0784901 (Os02g0784901) mRNA, complete cds	sp|P21997|SSGP_VOLCA	60.5	1e-09	Sulfated surface glycoprotein 185 OS=Volvox carteri PE=1 SV=1	RSc2303	52.4	1e-06	COG4796	Type II secretory pathway, component HofQ	K13171	2e-08	57.8	aly:ARALYDRAFT_901882	serine/arginine repetitive matrix protein 1	-	-	GO:0009508//plastid chromosome;GO:0009507//chloroplast
CL10194.Contig1_All	1891	92	2.9386	72	2.4144	-0.283464	0.284487	#N/A	82	3.0952	0.0749036	0.807183	#N/A	gi|326504360|dbj|BAJ91012.1|	694.1	0	predicted protein [Hordeum vulgare subsp. vulgare] >gi|326514318|dbj|BAJ96146.1| predicted protein [Hordeum vulgare subsp. vulgare]	gi|357123262|ref|XM_003563283.1|	1465	0	PREDICTED: Brachypodium distachyon probable protein phosphatase 2C 58-like (LOC100840499), mRNA	sp|Q67UP9|P2C58_ORYSJ	659	0	Probable protein phosphatase 2C 58 OS=Oryza sativa subsp. japonica GN=Os06g0651600 PE=2 SV=1	SPAC2G11.07c	246	1e-64	COG0631	Serine/threonine protein phosphatase	K01090	0	659	osa:4341693	protein phosphatase [EC:3.1.3.16]	GO:0006470//protein dephosphorylation	GO:0046872//metal ion binding;GO:0004722//protein serine/threonine phosphatase activity	-
CL10194.Contig2_All	1985	108	3.2863	33	1.0542	-1.64032	4.26598e-09	Down	76	2.7328	-0.266084	0.331583	#N/A	gi|326504360|dbj|BAJ91012.1|	699.1	0	predicted protein [Hordeum vulgare subsp. vulgare] >gi|326514318|dbj|BAJ96146.1| predicted protein [Hordeum vulgare subsp. vulgare]	gi|357123262|ref|XM_003563283.1|	1465	0	PREDICTED: Brachypodium distachyon probable protein phosphatase 2C 58-like (LOC100840499), mRNA	sp|Q67UP9|P2C58_ORYSJ	658	0	Probable protein phosphatase 2C 58 OS=Oryza sativa subsp. japonica GN=Os06g0651600 PE=2 SV=1	SPAC2G11.07c	246	1e-64	COG0631	Serine/threonine protein phosphatase	K01090	0	658	osa:4341693	protein phosphatase [EC:3.1.3.16]	GO:0006470//protein dephosphorylation	GO:0046872//metal ion binding;GO:0004722//protein serine/threonine phosphatase activity	-
CL10195.Contig1_All	571	26	2.7503	52	5.7748	1.07018	0.00375301	#N/A	32	4.0001	0.540447	0.251391	#N/A	--	--	--	--	--	--	--	--	--	--	--	--	--	--	--	--	--	--	--	--	--	--	-	-	-
CL10195.Contig2_All	1081	35	1.9556	105	6.1593	1.65516	1.83899e-09	Up	52	3.4335	0.812069	0.0235915	#N/A	--	--	--	--	--	--	--	--	--	--	--	--	--	--	--	--	--	--	--	--	--	--	-	-	-
CL10195.Contig3_All	243	0	0	0	0	#N/A	#N/A	#N/A	0	0	#N/A	#N/A	#N/A	--	--	--	--	--	--	--	--	--	--	--	--	--	--	--	--	--	--	--	--	--	--	-	-	-
CL10196.Contig1_All	991	378	23.039	191	12.2215	-0.914657	1.91166e-12	#N/A	251	18.0784	-0.349811	0.00808766	#N/A	gi|115469958|ref|NP_001058578.1|	160.6	3e-38	Os06g0714800 [Oryza sativa Japonica Group] >gi|113596618|dbj|BAF20492.1| Os06g0714800 [Oryza sativa Japonica Group]	gi|242388313|emb|FP099942.1|	159	7e-36	Phyllostachys edulis cDNA clone: bphyem127f24, full insert sequence	--	--	--	--	--	--	--	--	--	K13171	9e-06	49.3	aly:ARALYDRAFT_901882	serine/arginine repetitive matrix protein 1	-	-	GO:0005634//nucleus
CL10196.Contig2_All	214	17	4.7982	5	1.4816	-1.69534	0.0278406	#N/A	13	4.336	-0.146129	0.861592	#N/A	gi|357123741|ref|XP_003563566.1|	53.1	1e-06	PREDICTED: uncharacterized protein LOC100837238 [Brachypodium distachyon]	gi|357123740|ref|XM_003563518.1|	107	4e-21	PREDICTED: Brachypodium distachyon uncharacterized LOC100837238 (LOC100837238), mRNA	--	--	--	--	--	--	--	--	--	--	--	--	--	--	-	-	-
CL10197.Contig1_All	856	169	11.925	103	7.6301	-0.644215	0.000863344	#N/A	31	2.5849	-2.20581	1.70961e-18	Down	gi|357132466|ref|XP_003567851.1|	550.8	1e-155	PREDICTED: CTP synthase-like isoform 1 [Brachypodium distachyon]	gi|151420271|dbj|AK251623.1|	1205	0	Hordeum vulgare subsp. vulgare cDNA clone: FLbaf124b21, mRNA sequence	--	--	--	--	YBL039c	352	5e-97	COG0504	CTP synthase (UTP-ammonia lyase)	K01937	8e-157	550	bdi:100834103	CTP synthase [EC:6.3.4.2]	GO:0006221//pyrimidine nucleotide biosynthetic process	GO:0003883//CTP synthase activity	GO:0016023//cytoplasmic membrane-bounded vesicle
CL10197.Contig2_All	2380	702	17.8158	1334	35.5423	0.99638	8.66655e-51	#N/A	1056	31.6699	0.829955	1.34416e-31	#N/A	gi|326501300|dbj|BAJ98881.1|	1123.6	0	predicted protein [Hordeum vulgare subsp. vulgare]	gi|357132367|ref|XM_003567754.1|	2117	0	PREDICTED: Brachypodium distachyon CTP synthase-like, transcript variant 1 (LOC100845896), mRNA	--	--	--	--	YBL039c	641	0	COG0504	CTP synthase (UTP-ammonia lyase)	K01937	0	1107	bdi:100845896	CTP synthase [EC:6.3.4.2]	GO:0000478//endonucleolytic cleavage involved in rRNA processing;GO:0006221//pyrimidine nucleotide biosynthetic process;GO:0046686//response to cadmium ion;GO:0009793//embryo development ending in seed dormancy	GO:0003883//CTP synthase activity	GO:0005829//cytosol
CL10197.Contig3_All	969	120	7.48	53	3.4683	-1.10881	5.97903e-06	Down	10	0.7366	-3.34408	2.55522e-20	Down	gi|357135528|ref|XP_003569361.1|	540	2e-152	PREDICTED: CTP synthase 1-like isoform 1 [Brachypodium distachyon]	gi|357135527|ref|XM_003569313.1|	1185	0	PREDICTED: Brachypodium distachyon CTP synthase 1-like, transcript variant 1 (LOC100828089), mRNA	--	--	--	--	SPAC10F6.03c	362	5e-100	COG0504	CTP synthase (UTP-ammonia lyase)	K01937	2e-153	540	bdi:100828089	CTP synthase [EC:6.3.4.2]	GO:0046686//response to cadmium ion;GO:0006221//pyrimidine nucleotide biosynthetic process	GO:0003883//CTP synthase activity	GO:0016023//cytoplasmic membrane-bounded vesicle
CL10198.Contig1_All	1631	27	0.9999	24	0.9331	-0.0997521	0.852143	#N/A	43	1.8818	0.912258	0.0230763	#N/A	gi|357140765|ref|XP_003571934.1|	745	0	PREDICTED: myosin-Vb-like [Brachypodium distachyon]	gi|357140764|ref|XM_003571886.1|	1522	0	PREDICTED: Brachypodium distachyon myosin-Vb-like (LOC100822132), mRNA	--	--	--	--	YOR326w	55.1	4e-07	COG5022	Myosin heavy chain	K10357	2e-96	351	aly:ARALYDRAFT_887631	myosin V	GO:0048767//root hair elongation;GO:0060151//peroxisome localization;GO:0051646//mitochondrion localization;GO:0051645//Golgi localization	GO:0017137//Rab GTPase binding;GO:0005524//ATP binding;GO:0030742//GTP-dependent protein binding;GO:0003774//motor activity;GO:0003779//actin binding	GO:0005777//peroxisome;GO:0016459//myosin complex
CL10198.Contig2_All	3278	276	5.0856	121	2.3407	-1.11948	1.20781e-12	Down	213	4.638	-0.132915	0.436019	#N/A	gi|357140765|ref|XP_003571934.1|	1723	0	PREDICTED: myosin-Vb-like [Brachypodium distachyon]	gi|357140764|ref|XM_003571886.1|	3467	0	PREDICTED: Brachypodium distachyon myosin-Vb-like (LOC100822132), mRNA	--	--	--	--	YOR326w	247	1e-64	COG5022	Myosin heavy chain	K03165	3e-158	557	ota:Ot06g03550	DNA topoisomerase III [EC:5.99.1.2]	GO:0048767//root hair elongation;GO:0060151//peroxisome localization;GO:0051646//mitochondrion localization;GO:0051645//Golgi localization	GO:0017137//Rab GTPase binding;GO:0005524//ATP binding;GO:0030742//GTP-dependent protein binding;GO:0003774//motor activity;GO:0003779//actin binding	GO:0005777//peroxisome;GO:0016459//myosin complex
CL10199.Contig1_All	1744	88	3.0478	118	4.2904	0.493344	0.0280003	#N/A	178	7.2851	1.25718	4.49242e-11	Up	gi|218201813|gb|EEC84240.1|	689.9	0	hypothetical protein OsI_30674 [Oryza sativa Indica Group]	gi|115478319|ref|NM_001069290.1|	607	1e-170	Oryza sativa Japonica Group Os09g0279000 (Os09g0279000) mRNA, complete cds	sp|Q9FPQ6|GP1_CHLRE	51.6	1e-06	Vegetative cell wall protein gp1 OS=Chlamydomonas reinhardtii GN=GP1 PE=2 SV=1	--	--	--	--	--	K08737	1e-08	59.7	pop:POPTR_572625	DNA mismatch repair protein MSH6	-	-	-
CL10199.Contig2_All	1828	70	2.313	213	7.3887	1.67556	1.24622e-18	Up	198	7.7312	1.74093	2.00795e-19	Up	gi|218201813|gb|EEC84240.1|	689.9	0	hypothetical protein OsI_30674 [Oryza sativa Indica Group]	gi|115478319|ref|NM_001069290.1|	622	1e-175	Oryza sativa Japonica Group Os09g0279000 (Os09g0279000) mRNA, complete cds	sp|Q9FPQ6|GP1_CHLRE	51.6	1e-06	Vegetative cell wall protein gp1 OS=Chlamydomonas reinhardtii GN=GP1 PE=2 SV=1	--	--	--	--	--	K08737	2e-08	59.7	pop:POPTR_572625	DNA mismatch repair protein MSH6	-	-	-
CL102.Contig1_All	980	57	3.5131	48	3.1059	-0.177733	0.60803	#N/A	31	2.2579	-0.637763	0.0935199	#N/A	--	--	--	--	gi|315631235|gb|HQ390278.1|	186	3e-44	Triticum aestivum clone UCDTA00729 genomic sequence	--	--	--	--	--	--	--	--	--	--	--	--	--	--	-	-	-
CL102.Contig2_All	1243	19	0.9233	22	1.1223	0.281587	0.609851	#N/A	16	0.9188	-0.00704863	0.997188	#N/A	--	--	--	--	--	--	--	--	--	--	--	--	--	--	--	--	--	--	--	--	--	--	-	-	-
CL102.Contig3_All	1055	16	0.916	32	1.9234	1.07024	0.0257698	#N/A	35	2.368	1.37025	0.00361976	#N/A	--	--	--	--	--	--	--	--	--	--	--	--	--	--	--	--	--	--	--	--	--	--	-	-	-
CL102.Contig4_All	441	24	3.2871	31	4.4575	0.439419	0.340652	#N/A	18	2.9134	-0.174112	0.795637	#N/A	--	--	--	--	--	--	--	--	--	--	--	--	--	--	--	--	--	--	--	--	--	--	-	-	-
CL1020.Contig1_All	880	30	2.0591	16	1.1529	-0.836747	0.0944246	#N/A	83	6.7322	1.70906	2.19905e-08	Up	gi|326487173|dbj|BAJ89571.1|	332	7e-90	predicted protein [Hordeum vulgare subsp. vulgare]	gi|241983571|dbj|AK331513.1|	714	0	Triticum aestivum cDNA, clone: WT007_L04, cultivar: Chinese Spring	sp|Q9SEE9|SR45_ARATH	58.2	6e-09	Arginine/serine-rich protein 45 OS=Arabidopsis thaliana GN=SR45 PE=1 SV=1	--	--	--	--	--	K13171	1e-10	65.1	ath:AT2G29210	serine/arginine repetitive matrix protein 1	-	-	GO:0016023//cytoplasmic membrane-bounded vesicle;GO:0005634//nucleus
CL1020.Contig2_All	464	10	1.3018	2	0.2733	-2.25195	0.0492247	#N/A	2	0.3077	-2.08091	0.0943413	#N/A	gi|326487173|dbj|BAJ89571.1|	291.2	3e-78	predicted protein [Hordeum vulgare subsp. vulgare]	gi|357120637|ref|XM_003561984.1|	628	1e-177	PREDICTED: Brachypodium distachyon uncharacterized LOC100845460 (LOC100845460), mRNA	sp|Q9SEE9|SR45_ARATH	53.5	5e-08	Arginine/serine-rich protein 45 OS=Arabidopsis thaliana GN=SR45 PE=1 SV=1	Cgl1939	49.7	2e-06	COG0532	Translation initiation factor 2 (IF-2; GTPase)	K13171	5e-08	55.1	vvi:100262120	serine/arginine repetitive matrix protein 1	-	-	GO:0016023//cytoplasmic membrane-bounded vesicle
CL10201.Contig1_All	1451	7	0.2914	40	1.7481	2.58471	1.26253e-06	Up	14	0.6887	1.24087	0.113134	#N/A	--	--	--	--	--	--	--	--	--	--	--	--	--	--	--	--	--	--	--	--	--	--	-	-	-
CL10201.Contig2_All	1477	16	0.6543	95	4.0786	2.64005	5.8387e-15	Up	39	1.8847	1.52631	0.000725684	Up	--	--	--	--	--	--	--	--	--	--	--	--	--	--	--	--	--	--	--	--	--	--	-	-	-
CL10202.Contig1_All	292	2	0.4137	25	5.429	3.71403	7.08626e-06	Up	12	2.9333	2.82587	0.00800581	#N/A	gi|212276005|ref|NP_001130698.1|	194.1	5e-49	uncharacterized protein LOC100191801 [Zea mays]	gi|212276004|ref|NM_001137226.1|	315	1e-83	Zea mays uncharacterized LOC100191801 (LOC100191801), mRNA >gi|194689865|gb|BT034012.1| Zea mays full-length cDNA clone ZM_BFc0036G23 mRNA, complete cds	sp|O82043|ILV5_PEA	67.8	1e-12	Ketol-acid reductoisomerase, chloroplastic OS=Pisum sativum GN=PGAAIR PE=2 SV=1	YLR355c	170	5e-43	COG0059	Ketol-acid reductoisomerase	K00053	3e-50	194	zma:100191801	ketol-acid reductoisomerase [EC:1.1.1.86]	GO:0009082//branched-chain amino acid biosynthetic process	GO:0016491//oxidoreductase activity;GO:0000287//magnesium ion binding;GO:0070402//NADPH binding;GO:0042803//protein homodimerization activity	-
CL10202.Contig2_All	209	2	0.578	0	0	-9.17493	0.34625	#N/A	17	5.8058	3.32835	0.000397351	Up	gi|212276005|ref|NP_001130698.1|	139	2e-32	uncharacterized protein LOC100191801 [Zea mays]	gi|212276004|ref|NM_001137226.1|	216	7e-54	Zea mays uncharacterized LOC100191801 (LOC100191801), mRNA >gi|194689865|gb|BT034012.1| Zea mays full-length cDNA clone ZM_BFc0036G23 mRNA, complete cds	sp|O82043|ILV5_PEA	52.8	5e-08	Ketol-acid reductoisomerase, chloroplastic OS=Pisum sativum GN=PGAAIR PE=2 SV=1	YLR355c	136	8e-33	COG0059	Ketol-acid reductoisomerase	K00053	1e-33	139	zma:100191801	ketol-acid reductoisomerase [EC:1.1.1.86]	-	-	-
CL10203.Contig1_All	342	1	0.1766	4	0.7417	2.07035	0.266501	#N/A	2	0.4174	1.24095	0.622351	#N/A	gi|326529899|dbj|BAK08229.1|	95.5	2e-19	predicted protein [Hordeum vulgare subsp. vulgare]	gi|186695200|gb|EU662204.1|	194	4e-47	Triticum aestivum cultivar Florida armadillo repeat protein 1 mRNA, partial cds	--	--	--	--	--	--	--	--	--	--	--	--	--	--	GO:0009860//pollen tube growth;GO:0030036//actin cytoskeleton organization	-	GO:0005737//cytoplasm;GO:0005886//plasma membrane;GO:0090404//pollen tube tip;GO:0005634//nucleus
CL10203.Contig2_All	344	1	0.1756	21	3.871	4.46234	1.37708e-05	Up	14	2.9049	4.04812	0.000595619	Up	gi|326529899|dbj|BAK08229.1|	95.5	2e-19	predicted protein [Hordeum vulgare subsp. vulgare]	gi|186695200|gb|EU662204.1|	194	4e-47	Triticum aestivum cultivar Florida armadillo repeat protein 1 mRNA, partial cds	--	--	--	--	--	--	--	--	--	--	--	--	--	--	GO:0009860//pollen tube growth;GO:0030036//actin cytoskeleton organization	-	GO:0005737//cytoplasm;GO:0005886//plasma membrane;GO:0090404//pollen tube tip;GO:0005634//nucleus
CL10204.Contig1_All	1275	48	2.2739	27	1.3428	-0.759924	0.0476549	#N/A	53	2.9671	0.383885	0.283638	#N/A	gi|357146071|ref|XP_003573866.1|	553.1	3e-156	PREDICTED: general transcription factor IIH subunit 3-like [Brachypodium distachyon]	gi|357146070|ref|XM_003573818.1|	1106	0	PREDICTED: Brachypodium distachyon general transcription factor IIH subunit 3-like (LOC100830439), mRNA	--	--	--	--	SPBC30B4.07c	157	4e-38	COG5242	RNA polymerase II transcription initiation/nucleotide excision repair factor TFIIH, subunit TFB4	K03143	3e-157	553	bdi:100830439	transcription initiation factor TFIIH subunit 3	GO:0006289//nucleotide-excision repair;GO:0006355//regulation of transcription, DNA-dependent;GO:0000394//RNA splicing, via endonucleolytic cleavage and ligation;GO:0006366//transcription from RNA polymerase II promoter	-	GO:0016023//cytoplasmic membrane-bounded vesicle;GO:0000439//core TFIIH complex
CL10204.Contig2_All	434	6	0.835	11	1.6072	0.944701	0.268897	#N/A	22	3.6182	2.11542	0.00170806	#N/A	gi|326513394|dbj|BAK06937.1|	160.6	6e-39	predicted protein [Hordeum vulgare subsp. vulgare]	gi|357146070|ref|XM_003573818.1|	287	5e-75	PREDICTED: Brachypodium distachyon general transcription factor IIH subunit 3-like (LOC100830439), mRNA	--	--	--	--	--	--	--	--	--	K03143	1e-39	159	bdi:100830439	transcription initiation factor TFIIH subunit 3	GO:0006289//nucleotide-excision repair;GO:0006355//regulation of transcription, DNA-dependent;GO:0000394//RNA splicing, via endonucleolytic cleavage and ligation;GO:0006366//transcription from RNA polymerase II promoter	-	GO:0016023//cytoplasmic membrane-bounded vesicle;GO:0000439//core TFIIH complex
CL10204.Contig3_All	773	1	0.0781	8	0.6563	3.07096	0.0325715	#N/A	0	0	-6.28725	0.69036	#N/A	gi|357146071|ref|XP_003573866.1|	325.1	7e-88	PREDICTED: general transcription factor IIH subunit 3-like [Brachypodium distachyon]	gi|357146070|ref|XM_003573818.1|	700	0	PREDICTED: Brachypodium distachyon general transcription factor IIH subunit 3-like (LOC100830439), mRNA	--	--	--	--	SPBC30B4.07c	122	9e-28	COG5242	RNA polymerase II transcription initiation/nucleotide excision repair factor TFIIH, subunit TFB4	K03143	6e-89	325	bdi:100830439	transcription initiation factor TFIIH subunit 3	GO:0006289//nucleotide-excision repair;GO:0006355//regulation of transcription, DNA-dependent;GO:0000394//RNA splicing, via endonucleolytic cleavage and ligation;GO:0006366//transcription from RNA polymerase II promoter	-	GO:0016023//cytoplasmic membrane-bounded vesicle;GO:0000439//core TFIIH complex
CL10205.Contig1_All	1224	354	17.469	191	9.8951	-0.820011	6.89569e-10	#N/A	383	22.3346	0.354483	0.00282871	#N/A	gi|326495748|dbj|BAJ85970.1|	464.5	1e-129	predicted protein [Hordeum vulgare subsp. vulgare]	gi|357158794|ref|XM_003578195.1|	351	1e-93	PREDICTED: Brachypodium distachyon probable carboxylesterase 13-like (LOC100823821), mRNA	sp|Q9SMN0|CXE12_ARATH	222	3e-58	Probable carboxylesterase 12 OS=Arabidopsis thaliana GN=CXE12 PE=2 SV=1	RSp0232	102	1e-21	COG0657	Esterase/lipase	K13258	4e-58	223	gmx:547489	2-hydroxyisoflavanone dehydratase [EC:4.2.1.105]	-	GO:0016787//hydrolase activity	GO:0009536//plastid
CL10205.Contig2_All	202	13	3.8872	0	0	-11.9245	0.000514086	Down	0	0	-11.9245	0.00134873	#N/A	gi|326511525|dbj|BAJ91907.1|	124.8	4e-28	predicted protein [Hordeum vulgare subsp. vulgare]	gi|357158794|ref|XM_003578195.1|	167	5e-39	PREDICTED: Brachypodium distachyon probable carboxylesterase 13-like (LOC100823821), mRNA	sp|Q9FX92|CXE3_ARATH	80.9	2e-16	Probable carboxylesterase 3 OS=Arabidopsis thaliana GN=CXE3 PE=2 SV=1	--	--	--	--	--	K14493	8e-10	60.1	osa:4338764	gibberellin receptor GID1 [EC:3.-.-.-]	GO:0008152//metabolic process	GO:0004091//carboxylesterase activity	GO:0009536//plastid
CL10206.Contig1_All	629	15	1.4404	20	2.0163	0.485241	0.40881	#N/A	28	3.1774	1.14138	0.028553	#N/A	gi|77556529|gb|ABA99325.1|	162.9	3e-39	hAT family dimerisation domain containing protein [Oryza sativa Japonica Group]	gi|297723884|ref|NM_001187377.1|	87.7	1e-14	Oryza sativa Japonica Group Os05g0256350 (Os05g0256350) mRNA, complete cds	--	--	--	--	--	--	--	--	--	K10949	2e-08	57.4	vvi:100259001	ER lumen protein retaining receptor	-	GO:0003676//nucleic acid binding	-
CL10206.Contig2_All	524	1	0.1153	21	2.5413	4.4621	1.3784e-05	Up	8	1.0897	3.24047	0.0261694	#N/A	gi|50399983|gb|AAT76371.1|	116.7	1e-25	hypothetical protein [Oryza sativa Japonica Group] >gi|108709479|gb|ABF97274.1| hypothetical protein LOC_Os03g38130 [Oryza sativa Japonica Group]	gi|297723884|ref|NM_001187377.1|	63.9	2e-07	Oryza sativa Japonica Group Os05g0256350 (Os05g0256350) mRNA, complete cds	--	--	--	--	--	--	--	--	--	K10949	3e-08	55.8	vvi:100259001	ER lumen protein retaining receptor	-	GO:0005488//binding	-
CL10207.Contig1_All	246	5	1.2277	14	3.6088	1.55556	0.0548369	#N/A	21	6.0932	2.31124	0.00117934	#N/A	--	--	--	--	--	--	--	--	sp|Q9FPQ6|GP1_CHLRE	46.2	4e-06	Vegetative cell wall protein gp1 OS=Chlamydomonas reinhardtii GN=GP1 PE=2 SV=1	--	--	--	--	--	--	--	--	--	--	-	-	-
CL10208.Contig1_All	934	1	0.0647	5	0.3395	2.39157	0.161824	#N/A	13	0.9935	3.94068	0.00114151	#N/A	gi|357146681|ref|XP_003574075.1|	400.2	2e-110	PREDICTED: uncharacterized protein LOC100845411 [Brachypodium distachyon]	gi|357146680|ref|XM_003574027.1|	825	0	PREDICTED: Brachypodium distachyon uncharacterized LOC100845411 (LOC100845411), mRNA	sp|Q6K8Z4|FH7_ORYSJ	58.5	5e-09	Formin-like protein 7 OS=Oryza sativa subsp. japonica GN=FH7 PE=2 SV=2	PA0197	53.5	5e-07	COG0810	Periplasmic protein TonB, links inner and outer membranes	K01115	4e-09	60.5	vcn:VOLCADRAFT_99471	phospholipase D [EC:3.1.4.4]	-	-	-
CL10208.Contig2_All	581	0	0	0	0	#N/A	#N/A	#N/A	5	0.6143	9.2628	0.0427373	#N/A	gi|218184760|gb|EEC67187.1|	244.6	7e-64	hypothetical protein OsI_34060 [Oryza sativa Indica Group]	gi|357146680|ref|XM_003574027.1|	454	1e-125	PREDICTED: Brachypodium distachyon uncharacterized LOC100845411 (LOC100845411), mRNA	sp|Q6K8Z4|FH7_ORYSJ	58.5	3e-09	Formin-like protein 7 OS=Oryza sativa subsp. japonica GN=FH7 PE=2 SV=2	PA0197	53.5	2e-07	COG0810	Periplasmic protein TonB, links inner and outer membranes	K01115	2e-09	60.5	vcn:VOLCADRAFT_99471	phospholipase D [EC:3.1.4.4]	-	GO:0008270//zinc ion binding	GO:0005737//cytoplasm
CL10208.Contig3_All	997	9	0.5452	6	0.3816	-0.514724	0.595041	#N/A	15	1.0739	0.978002	0.182725	#N/A	gi|218184760|gb|EEC67187.1|	389.8	3e-107	hypothetical protein OsI_34060 [Oryza sativa Indica Group]	gi|116013886|dbj|AK240935.1|	587	1e-165	Oryza sativa Japonica Group cDNA, clone: J065041H23, full insert sequence	sp|Q6K8Z4|FH7_ORYSJ	58.5	6e-09	Formin-like protein 7 OS=Oryza sativa subsp. japonica GN=FH7 PE=2 SV=2	PA0197	53.5	6e-07	COG0810	Periplasmic protein TonB, links inner and outer membranes	K01115	4e-09	60.5	vcn:VOLCADRAFT_99471	phospholipase D [EC:3.1.4.4]	-	GO:0008270//zinc ion binding	GO:0005737//cytoplasm
CL10209.Contig1_All	1232	71	3.4809	64	3.2941	-0.079576	0.799275	#N/A	36	2.0857	-0.738929	0.0276299	#N/A	gi|27573360|gb|AAO20078.1|	359	9e-98	putative polyprotein [Oryza sativa Japonica Group]	gi|123706845|emb|AM481105.1|	61.9	1e-06	Vitis vinifera, whole genome shotgun sequence, contig VV78X039298.4, clone ENTAV 115	sp|P10978|POLX_TOBAC	132	4e-31	Retrovirus-related Pol polyprotein from transposon TNT 1-94 OS=Nicotiana tabacum PE=2 SV=1	--	--	--	--	--	K12619	1e-32	139	osa:4349826	5'-3' exoribonuclease 2 [EC:3.1.13.-]	-	-	-
CL1021.Contig1_All	227	12	3.193	1	0.2793	-3.51503	0.00567461	#N/A	2	0.6289	-2.34401	0.0417909	#N/A	gi|115475876|ref|NP_001061534.1|	100.1	1e-20	Os08g0321500 [Oryza sativa Japonica Group] >gi|113623503|dbj|BAF23448.1| Os08g0321500, partial [Oryza sativa Japonica Group]	--	--	--	--	--	--	--	--	--	--	--	--	--	--	--	--	--	--	GO:0006333//chromatin assembly or disassembly;GO:0006310//DNA recombination	GO:0003676//nucleic acid binding;GO:0003682//chromatin binding	GO:0005634//nucleus
CL1021.Contig2_All	230	8	2.1009	1	0.2757	-2.92984	0.0463167	#N/A	0	0	-11.0368	0.0207845	#N/A	gi|10122041|gb|AAG13430.1|AC051634_11	110.9	6e-24	putative plant disease resistance polyprotein [Oryza sativa Japonica Group]	gi|312283774|gb|AC243243.1|	61.9	3e-07	Panicum virgatum clone PV_ABa051-K10, complete sequence	--	--	--	--	--	--	--	--	--	--	--	--	--	--	GO:0006333//chromatin assembly or disassembly;GO:0015074//DNA integration;GO:0006310//DNA recombination	GO:0003676//nucleic acid binding;GO:0003682//chromatin binding	-
CL1021.Contig3_All	355	13	2.2119	11	1.9649	-0.17083	0.825129	#N/A	24	4.8255	1.12539	0.0472786	#N/A	gi|10122041|gb|AAG13430.1|AC051634_11	155.6	2e-37	putative plant disease resistance polyprotein [Oryza sativa Japonica Group]	--	--	--	--	--	--	--	--	--	--	--	--	--	--	--	--	--	--	GO:0006333//chromatin assembly or disassembly;GO:0006310//DNA recombination	GO:0003682//chromatin binding	-
CL10210.Contig1_All	451	82	10.9821	83	11.6699	0.0876382	0.754087	#N/A	164	25.9554	1.24088	4.49375e-10	Up	--	--	--	--	--	--	--	--	--	--	--	--	--	--	--	--	--	--	--	--	--	--	-	-	-
CL10210.Contig2_All	207	15	4.3769	14	4.2887	-0.029369	0.969847	#N/A	5	1.7241	-1.34407	0.125215	#N/A	--	--	--	--	--	--	--	--	--	--	--	--	--	--	--	--	--	--	--	--	--	--	-	-	-
CL10211.Contig1_All	356	5	0.8483	31	5.5218	2.70249	1.52149e-05	Up	7	1.4035	0.726383	0.516157	#N/A	--	--	--	--	--	--	--	--	--	--	--	--	--	--	--	--	--	--	--	--	--	--	-	-	-
CL10211.Contig2_All	328	0	0	3	0.58	9.17991	0.166343	#N/A	1	0.2176	7.76553	0.538272	#N/A	--	--	--	--	--	--	--	--	--	--	--	--	--	--	--	--	--	--	--	--	--	--	-	-	-
CL10212.Contig1_All	702	79	6.7973	141	12.7364	0.905924	2.04731e-05	#N/A	73	7.4224	0.126924	0.687905	#N/A	gi|326492421|dbj|BAK01994.1|	162.9	4e-39	predicted protein [Hordeum vulgare subsp. vulgare]	gi|357160522|ref|XM_003578744.1|	367	1e-98	PREDICTED: Brachypodium distachyon uncharacterized LOC100836707 (LOC100836707), mRNA	--	--	--	--	--	--	--	--	--	--	--	--	--	--	-	-	-
CL10212.Contig2_All	434	10	1.3917	5	0.7305	-0.929892	0.323827	#N/A	12	1.9736	0.503981	0.533707	#N/A	gi|326492421|dbj|BAK01994.1|	144.4	5e-34	predicted protein [Hordeum vulgare subsp. vulgare]	gi|357160522|ref|XM_003578744.1|	345	2e-92	PREDICTED: Brachypodium distachyon uncharacterized LOC100836707 (LOC100836707), mRNA	--	--	--	--	--	--	--	--	--	--	--	--	--	--	-	-	-
CL10213.Contig1_All	1899	2024	64.3772	4109	137.207	1.09174	3.86368e-180	Up	2496	93.8166	0.543293	3.55911e-35	#N/A	gi|357144547|ref|XP_003573331.1|	1066.6	0	PREDICTED: pre-mRNA-splicing factor SLU7-like [Brachypodium distachyon]	gi|357144546|ref|XM_003573283.1|	2171	0	PREDICTED: Brachypodium distachyon pre-mRNA-splicing factor SLU7-like (LOC100821942), mRNA	sp|Q6ZK48|SLU7_ORYSJ	1023	0	Pre-mRNA-splicing factor SLU7 OS=Oryza sativa subsp. japonica GN=Os08g0127700 PE=2 SV=1	--	--	--	--	--	K12819	0	1066	bdi:100821942	pre-mRNA-processing factor SLU7	GO:0051276//chromosome organization;GO:0035196//production of miRNAs involved in gene silencing by miRNA;GO:0000398//mRNA splicing, via spliceosome;GO:0043687//post-translational protein modification;GO:0009410//response to xenobiotic stimulus;GO:0030422//production of siRNA involved in RNA interference;GO:0008284//positive regulation of cell proliferation;GO:0045893//positive regulation of trans…	GO:0008270//zinc ion binding;GO:0003727//single-stranded RNA binding	GO:0005681//spliceosomal complex
CL10214.Contig1_All	367	0	0	28	4.8379	12.2402	1.10128e-08	Up	17	3.3063	11.691	8.70945e-06	Up	--	--	--	--	--	--	--	--	--	--	--	--	--	--	--	--	--	--	--	--	--	--	-	-	-
CL10215.Contig1_All	2893	1076	22.4652	438	9.6005	-1.22651	3.31383e-54	Down	465	11.4727	-0.969487	1.01335e-34	#N/A	gi|357128925|ref|XP_003566120.1|	1215.7	0	PREDICTED: probable leucine-rich repeat receptor-like protein kinase At5g49770-like [Brachypodium distachyon]	gi|357128924|ref|XM_003566072.1|	932	0	PREDICTED: Brachypodium distachyon probable leucine-rich repeat receptor-like protein kinase At5g49770-like (LOC100835519), mRNA	sp|Q9LT96|Y5977_ARATH	733	0	Probable leucine-rich repeat receptor-like protein kinase At5g49770 OS=Arabidopsis thaliana GN=At5g49770 PE=2 SV=1	MYPU_6850	86.3	3e-16	COG0515	Serine/threonine protein kinase	K13415	6e-69	261	aly:ARALYDRAFT_912402	protein brassinosteroid insensitive 1 [EC:2.7.10.1 2.7.11.1]	GO:0006468//protein phosphorylation	GO:0004674//protein serine/threonine kinase activity;GO:0005524//ATP binding	GO:0005739//mitochondrion;GO:0016023//cytoplasmic membrane-bounded vesicle;GO:0016020//membrane
CL10215.Contig2_All	217	19	5.2886	2	0.5844	-3.17786	0.000556177	Down	11	3.6182	-0.547614	0.446658	#N/A	gi|357128925|ref|XP_003566120.1|	100.5	8e-21	PREDICTED: probable leucine-rich repeat receptor-like protein kinase At5g49770-like [Brachypodium distachyon]	--	--	--	--	--	--	--	--	--	--	--	--	--	--	--	--	--	--	GO:0009987//cellular process;GO:0008152//metabolic process	GO:0016301//kinase activity	GO:0043231//intracellular membrane-bounded organelle;GO:0044444//cytoplasmic part
CL10216.Contig1_All	1649	121	4.4321	329	12.6515	1.51325	1.44229e-24	Up	138	5.9734	0.430562	0.0383229	#N/A	gi|326512144|dbj|BAJ96053.1|	783.5	0	predicted protein [Hordeum vulgare subsp. vulgare]	gi|241985052|dbj|AK332312.1|	1332	0	Triticum aestivum cDNA, clone: WT003_K23, cultivar: Chinese Spring	sp|Q84ZL0|FH5_ORYSJ	79.3	6e-15	Formin-like protein 5 OS=Oryza sativa subsp. japonica GN=FH5 PE=2 SV=2	Rv3876	63.2	1e-09	COG0455	ATPases involved in chromosome partitioning	K13171	5e-13	74.3	ath:AT2G29210	serine/arginine repetitive matrix protein 1	-	GO:0016757//transferase activity, transferring glycosyl groups	GO:0005739//mitochondrion
CL10216.Contig2_All	203	1	0.2975	4	1.2495	2.07039	0.266516	#N/A	6	2.1097	2.82608	0.0838201	#N/A	gi|326512144|dbj|BAJ96053.1|	52.4	2e-06	predicted protein [Hordeum vulgare subsp. vulgare]	--	--	--	--	sp|Q9C5S0|AGP9_ARATH	45.1	1e-05	Classical arabinogalactan protein 9 OS=Arabidopsis thaliana GN=AGP9 PE=1 SV=2	--	--	--	--	--	K01115	3e-06	48.1	vcn:VOLCADRAFT_99471	phospholipase D [EC:3.1.4.4]	-	-	-
CL10217.Contig1_All	207	14	4.0851	12	3.676	-0.152235	0.839474	#N/A	26	8.9653	1.13398	0.0367052	#N/A	--	--	--	--	gi|460240530|gb|KC244204.1|	67.9	4e-09	Triticum aestivum glycerol kinase mRNA, complete cds	--	--	--	--	--	--	--	--	--	--	--	--	--	--	-	-	-
CL10217.Contig2_All	200	7	2.114	12	3.8047	0.847807	0.291915	#N/A	3	1.0707	-0.981421	0.474768	#N/A	--	--	--	--	gi|460240530|gb|KC244204.1|	91.7	2e-16	Triticum aestivum glycerol kinase mRNA, complete cds	--	--	--	--	--	--	--	--	--	--	--	--	--	--	-	-	-
CL10218.Contig1_All	693	6	0.523	41	3.7516	2.84262	2.15557e-07	Up	8	0.824	0.655833	0.524732	#N/A	gi|294336041|gb|ADE62529.1|	265	7e-70	UDP-glucose pyrophosphorylase [Gracilaria lemaneiformis]	--	--	--	--	sp|P57751|UGPA1_ARATH	254	3e-68	UTP--glucose-1-phosphate uridylyltransferase 1 OS=Arabidopsis thaliana GN=At5g17310 PE=2 SV=1	SPCC1322.04	337	8e-93	COG4284	UDP-glucose pyrophosphorylase	K00963	3e-68	256	ppp:PHYPADRAFT_179979	UTP--glucose-1-phosphate uridylyltransferase [EC:2.7.7.9]	GO:0052543//callose deposition in cell wall;GO:0010264//myo-inositol hexakisphosphate biosynthetic process;GO:0009651//response to salt stress;GO:0009555//pollen development;GO:0046686//response to cadmium ion	GO:0003983//UTP:glucose-1-phosphate uridylyltransferase activity	GO:0005829//cytosol;GO:0005886//plasma membrane
CL10218.Contig2_All	200	0	0	12	3.8047	11.8936	0.000530899	Up	0	0	#N/A	#N/A	#N/A	gi|294336041|gb|ADE62529.1|	83.6	1e-15	UDP-glucose pyrophosphorylase [Gracilaria lemaneiformis]	--	--	--	--	sp|Q43772|UGPA_HORVU	72	8e-14	UTP--glucose-1-phosphate uridylyltransferase OS=Hordeum vulgare PE=2 SV=1	SPCC1322.04	101	3e-22	COG4284	UDP-glucose pyrophosphorylase	K00963	2e-14	75.1	cme:CMS159C	UTP--glucose-1-phosphate uridylyltransferase [EC:2.7.7.9]	GO:0044763;GO:0006950//response to stress	GO:0016740//transferase activity	-
CL10219.Contig1_All	235	15	3.8554	3	0.8095	-2.25178	0.0127089	#N/A	1	0.3037	-3.66616	0.00301767	#N/A	gi|357114164|ref|XP_003558870.1|	132.9	1e-30	PREDICTED: F-box/LRR-repeat protein 10-like [Brachypodium distachyon]	gi|241987555|dbj|AK334812.1|	182	1e-43	Triticum aestivum cDNA, clone: WT011_C10, cultivar: Chinese Spring	--	--	--	--	--	--	--	--	--	--	--	--	--	--	-	-	GO:0009536//plastid
CL10219.Contig2_All	2230	513	13.895	673	19.1371	0.461806	2.13554e-07	#N/A	517	16.548	0.252091	0.0137831	#N/A	gi|357114164|ref|XP_003558870.1|	1082.8	0	PREDICTED: F-box/LRR-repeat protein 10-like [Brachypodium distachyon]	gi|357114163|ref|XM_003558822.1|	1778	0	PREDICTED: Brachypodium distachyon F-box/LRR-repeat protein 10-like (LOC100845935), mRNA	sp|Q9SDA8|FBL10_ARATH	564	7e-161	F-box/LRR-repeat protein 10 OS=Arabidopsis thaliana GN=FBL10 PE=2 SV=1	YPO2725	59.3	3e-08	COG3501	Uncharacterized protein conserved in bacteria	K10268	2e-23	109	gmx:100812999	F-box and leucine-rich repeat protein 2/20	-	-	GO:0009536//plastid
CL1022.Contig1_All	2249	3	0.0806	5	0.141	0.806843	0.544018	#N/A	2	0.0635	-0.344023	0.893624	#N/A	gi|357124422|ref|XP_003563899.1|	90.9	1e-16	PREDICTED: UPF0061 protein AZOSEA38000-like [Brachypodium distachyon]	gi|357124421|ref|XM_003563851.1|	1499	0	PREDICTED: Brachypodium distachyon UPF0061 protein AZOSEA38000-like (LOC100838071), mRNA	sp|Q9FPQ6|GP1_CHLRE	63.2	6e-10	Vegetative cell wall protein gp1 OS=Chlamydomonas reinhardtii GN=GP1 PE=2 SV=1	XF2619	396	7e-110	COG0397	Uncharacterized conserved protein	K01115	1e-06	53.9	vcn:VOLCADRAFT_99471	phospholipase D [EC:3.1.4.4]	-	-	GO:0005829//cytosol;GO:0005739//mitochondrion;GO:0009570//chloroplast stroma
CL1022.Contig2_All	2295	160	4.211	127	3.509	-0.263103	0.180609	#N/A	149	4.6341	0.138126	0.523283	#N/A	gi|357124422|ref|XP_003563899.1|	1084.3	0	PREDICTED: UPF0061 protein AZOSEA38000-like [Brachypodium distachyon]	gi|357124421|ref|XM_003563851.1|	1558	0	PREDICTED: Brachypodium distachyon UPF0061 protein AZOSEA38000-like (LOC100838071), mRNA	sp|Q9FPQ6|GP1_CHLRE	63.2	6e-10	Vegetative cell wall protein gp1 OS=Chlamydomonas reinhardtii GN=GP1 PE=2 SV=1	XF2619	411	2e-114	COG0397	Uncharacterized conserved protein	K03509	5e-07	55.1	vcn:VOLCADRAFT_116690	DNA polymerase eta subunit [EC:2.7.7.7]	-	-	GO:0009507//chloroplast
CL1022.Contig3_All	2282	128	3.388	74	2.0563	-0.720383	0.00142562	#N/A	116	3.6283	0.0988599	0.684852	#N/A	gi|326516894|dbj|BAJ96439.1|	1093.6	0	predicted protein [Hordeum vulgare subsp. vulgare]	gi|357124421|ref|XM_003563851.1|	1596	0	PREDICTED: Brachypodium distachyon UPF0061 protein AZOSEA38000-like (LOC100838071), mRNA	sp|Q9FPQ6|GP1_CHLRE	69.7	7e-12	Vegetative cell wall protein gp1 OS=Chlamydomonas reinhardtii GN=GP1 PE=2 SV=1	XF2619	412	1e-114	COG0397	Uncharacterized conserved protein	K14709	3e-08	58.9	vcn:VOLCADRAFT_104214	solute carrier family 39 (zinc transporter), member 1/2/3	-	-	GO:0005829//cytosol;GO:0005739//mitochondrion;GO:0009570//chloroplast stroma
CL1022.Contig4_All	257	16	3.7604	2	0.4935	-2.92976	0.00263253	#N/A	0	0	-11.8767	0.000251479	Down	gi|326516894|dbj|BAJ96439.1|	175.6	2e-43	predicted protein [Hordeum vulgare subsp. vulgare]	gi|357124421|ref|XM_003563851.1|	258	2e-66	PREDICTED: Brachypodium distachyon UPF0061 protein AZOSEA38000-like (LOC100838071), mRNA	--	--	--	--	PA5023	83.6	8e-17	COG0397	Uncharacterized conserved protein	--	--	--	--	--	-	-	GO:0009507//chloroplast
CL1022.Contig5_All	2187	195	5.3856	137	3.9723	-0.439132	0.0127078	#N/A	131	4.2755	-0.333014	0.0838858	#N/A	gi|357124422|ref|XP_003563899.1|	1102	0	PREDICTED: UPF0061 protein AZOSEA38000-like [Brachypodium distachyon]	gi|357124421|ref|XM_003563851.1|	1596	0	PREDICTED: Brachypodium distachyon UPF0061 protein AZOSEA38000-like (LOC100838071), mRNA	sp|Q9FPQ6|GP1_CHLRE	72.4	1e-12	Vegetative cell wall protein gp1 OS=Chlamydomonas reinhardtii GN=GP1 PE=2 SV=1	XF2619	413	7e-115	COG0397	Uncharacterized conserved protein	K01115	3e-10	65.9	vcn:VOLCADRAFT_99471	phospholipase D [EC:3.1.4.4]	-	-	GO:0005829//cytosol;GO:0005739//mitochondrion;GO:0009570//chloroplast stroma
CL1022.Contig6_All	602	1	0.1003	3	0.316	1.6556	0.427609	#N/A	0	0	-6.64818	0.688696	#N/A	gi|326516894|dbj|BAJ96439.1|	100.9	1e-20	predicted protein [Hordeum vulgare subsp. vulgare]	gi|357124421|ref|XM_003563851.1|	89.7	3e-15	PREDICTED: Brachypodium distachyon UPF0061 protein AZOSEA38000-like (LOC100838071), mRNA	sp|Q03211|PEXLP_TOBAC	39.3	2e-09	Pistil-specific extensin-like protein OS=Nicotiana tabacum PE=2 SV=1	--	--	--	--	--	K14325	6e-06	48.9	bdi:100845778	RNA-binding protein with serine-rich domain 1	-	-	GO:0044444//cytoplasmic part;GO:0043229//intracellular organelle
CL1022.Contig7_All	2121	2	0.057	5	0.1495	1.39111	0.334876	#N/A	16	0.5384	3.23964	0.000737287	Up	gi|357124422|ref|XP_003563899.1|	91.3	7e-17	PREDICTED: UPF0061 protein AZOSEA38000-like [Brachypodium distachyon]	gi|357124421|ref|XM_003563851.1|	1491	0	PREDICTED: Brachypodium distachyon UPF0061 protein AZOSEA38000-like (LOC100838071), mRNA	sp|Q03211|PEXLP_TOBAC	39.3	1e-08	Pistil-specific extensin-like protein OS=Nicotiana tabacum PE=2 SV=1	XF2619	396	7e-110	COG0397	Uncharacterized conserved protein	--	--	--	--	--	-	-	GO:0005829//cytosol;GO:0005739//mitochondrion;GO:0009570//chloroplast stroma
CL10220.Contig1_All	1009	15	0.8979	52	3.268	1.86378	6.71803e-06	Up	11	0.7781	-0.206599	0.818011	#N/A	gi|357132239|ref|XP_003567739.1|	183.7	4e-45	PREDICTED: AMSH-like ubiquitin thiolesterase 3-like [Brachypodium distachyon]	gi|357132238|ref|XM_003567691.1|	946	0	PREDICTED: Brachypodium distachyon AMSH-like ubiquitin thiolesterase 3-like (LOC100826031), mRNA	sp|Q5PNU3|AMSH3_ARATH	222	3e-58	AMSH-like ubiquitin thioesterase 3 OS=Arabidopsis thaliana GN=AMSH3 PE=1 SV=2	SPAC19B12.10	88.2	2e-17	COG1310	Predicted metal-dependent protease of the PAD1/JAB1 superfamily	K11866	5e-119	425	bdi:100826031	STAM-binding protein [EC:3.1.2.15]	-	-	-
CL10220.Contig2_All	1116	76	4.1134	138	7.8412	0.930743	1.60436e-05	#N/A	90	5.7562	0.484785	0.0653578	#N/A	gi|357132239|ref|XP_003567739.1|	650.6	0	PREDICTED: AMSH-like ubiquitin thiolesterase 3-like [Brachypodium distachyon]	gi|357132238|ref|XM_003567691.1|	981	0	PREDICTED: Brachypodium distachyon AMSH-like ubiquitin thiolesterase 3-like (LOC100826031), mRNA	sp|Q5PNU3|AMSH3_ARATH	305	2e-83	AMSH-like ubiquitin thioesterase 3 OS=Arabidopsis thaliana GN=AMSH3 PE=1 SV=2	SPAC19B12.10	105	2e-22	COG1310	Predicted metal-dependent protease of the PAD1/JAB1 superfamily	K11866	0	650	bdi:100826031	STAM-binding protein [EC:3.1.2.15]	-	-	-
CL10221.Contig1_All	407	11	1.6325	19	2.9602	0.858612	0.168115	#N/A	0	0	-10.6729	0.00407518	#N/A	--	--	--	--	--	--	--	--	--	--	--	--	--	--	--	--	--	--	--	--	--	--	-	-	-
CL10221.Contig2_All	460	28	3.6766	33	4.5491	0.307209	0.491736	#N/A	19	2.9482	-0.318538	0.592481	#N/A	--	--	--	--	--	--	--	--	--	--	--	--	--	--	--	--	--	--	--	--	--	--	-	-	-
CL10222.Contig1_All	1072	301	16.9597	560	33.1253	0.965823	1.04071e-20	#N/A	254	16.9122	-0.00404631	0.984603	#N/A	gi|357125518|ref|XP_003564440.1|	384.4	1e-105	PREDICTED: probable U3 small nucleolar RNA-associated protein 11-like [Brachypodium distachyon]	gi|357125517|ref|XM_003564392.1|	731	0	PREDICTED: Brachypodium distachyon probable U3 small nucleolar RNA-associated protein 11-like (LOC100822418), mRNA	sp|Q8S1Z1|UTP11_ORYSJ	374	7e-104	Probable U3 small nucleolar RNA-associated protein 11 OS=Oryza sativa subsp. japonica GN=Os01g0810000 PE=2 SV=2	SPAC18G6.06	120	5e-27	COG5223	Uncharacterized conserved protein	K14769	1e-106	384	bdi:100822418	U3 small nucleolar RNA-associated protein 11	GO:0009560//embryo sac egg cell differentiation;GO:0000741//karyogamy;GO:0006364//rRNA processing	GO:0005515//protein binding	GO:0005730//nucleolus;GO:0032040//small-subunit processome
CL10222.Contig2_All	488	37	4.5796	74	9.6156	1.07016	0.000471827	Up	16	2.3402	-0.96859	0.0500553	#N/A	gi|115440601|ref|NP_001044580.1|	242.3	2e-63	Os01g0810000 [Oryza sativa Japonica Group] >gi|73621302|sp|Q8S1Z1.2|UTP11_ORYSJ RecName: Full=Probable U3 small nucleolar RNA-associated protein 11; Short=U3 snoRNA-associated protein 11 >gi|113534111|dbj|BAF06494.1| Os01g0810000 [Oryza sativa Japonica Group]	gi|357125517|ref|XM_003564392.1|	470	1e-130	PREDICTED: Brachypodium distachyon probable U3 small nucleolar RNA-associated protein 11-like (LOC100822418), mRNA	sp|Q8S1Z1|UTP11_ORYSJ	242	9e-65	Probable U3 small nucleolar RNA-associated protein 11 OS=Oryza sativa subsp. japonica GN=Os01g0810000 PE=2 SV=2	SPAC18G6.06	102	2e-22	COG5223	Uncharacterized conserved protein	K14769	2e-64	242	osa:4327566	U3 small nucleolar RNA-associated protein 11	GO:0006364//rRNA processing;GO:0009561//megagametogenesis	-	GO:0005730//nucleolus;GO:0032040//small-subunit processome
CL10223.Contig1_All	1623	372	13.8443	492	19.2226	0.473511	6.72985e-06	#N/A	322	14.1611	0.0326412	0.83123	#N/A	gi|326515412|dbj|BAK03619.1|	763.8	0	predicted protein [Hordeum vulgare subsp. vulgare]	gi|357124316|ref|XM_003563799.1|	1372	0	PREDICTED: Brachypodium distachyon nicotianamine aminotransferase A-like (LOC100822209), mRNA	sp|Q9ST02|NAATA_HORVU	513	9e-146	Nicotianamine aminotransferase A OS=Hordeum vulgare GN=naat-A PE=1 SV=2	aq_1969	152	2e-36	COG0436	Aspartate/tyrosine/aromatic aminotransferase	K00815	0	755	bdi:100822209	tyrosine aminotransferase [EC:2.6.1.5]	GO:0010189//vitamin E biosynthetic process;GO:0006520//cellular amino acid metabolic process;GO:0006826//iron ion transport	GO:0030170//pyridoxal phosphate binding;GO:0033855	GO:0009536//plastid;GO:0005739//mitochondrion
CL10223.Contig2_All	331	4	0.7299	22	4.2146	2.52962	0.000567634	Up	9	1.9408	1.41088	0.171771	#N/A	gi|357124317|ref|XP_003563847.1|	166.8	9e-41	PREDICTED: nicotianamine aminotransferase A-like [Brachypodium distachyon]	gi|357124316|ref|XM_003563799.1|	305	1e-80	PREDICTED: Brachypodium distachyon nicotianamine aminotransferase A-like (LOC100822209), mRNA	sp|Q9ST02|NAATA_HORVU	117	2e-27	Nicotianamine aminotransferase A OS=Hordeum vulgare GN=naat-A PE=1 SV=2	--	--	--	--	--	K00815	6e-42	166	bdi:100822209	tyrosine aminotransferase [EC:2.6.1.5]	GO:0010189//vitamin E biosynthetic process;GO:0006520//cellular amino acid metabolic process;GO:0006826//iron ion transport	GO:0030170//pyridoxal phosphate binding;GO:0033855	GO:0009536//plastid;GO:0005739//mitochondrion
CL10223.Contig3_All	498	12	1.4555	40	5.0933	1.80709	0.000132706	Up	12	1.7199	0.24081	0.762033	#N/A	gi|326515412|dbj|BAK03619.1|	161.8	4e-39	predicted protein [Hordeum vulgare subsp. vulgare]	gi|357124316|ref|XM_003563799.1|	252	3e-64	PREDICTED: Brachypodium distachyon nicotianamine aminotransferase A-like (LOC100822209), mRNA	sp|Q9ST03|NAATB_HORVU	84.7	2e-17	Nicotianamine aminotransferase B OS=Hordeum vulgare GN=naat-B PE=1 SV=2	--	--	--	--	--	K00815	5e-40	161	osa:4340970	tyrosine aminotransferase [EC:2.6.1.5]	GO:0010189//vitamin E biosynthetic process;GO:0006520//cellular amino acid metabolic process	GO:0030170//pyridoxal phosphate binding;GO:0008483//transaminase activity	GO:0005739//mitochondrion
CL10224.Contig1_All	2236	501	13.5336	2087	59.1857	2.1287	5.00814e-244	Up	937	29.9108	1.14412	1.41938e-47	Up	gi|326521182|dbj|BAJ96794.1|	1122.1	0	predicted protein [Hordeum vulgare subsp. vulgare]	gi|357112582|ref|XM_003558040.1|	1838	0	PREDICTED: Brachypodium distachyon medium-chain-fatty-acid--CoA ligase-like (LOC100836068), mRNA	sp|Q8VZF1|AEE7_ARATH	855	0	Acetate/butyrate--CoA ligase AAE7, peroxisomal OS=Arabidopsis thaliana GN=AAE7 PE=1 SV=1	DR0336	345	2e-94	COG0318	Acyl-CoA synthetases (AMP-forming)/AMP-acid ligases II	K00666	1e-147	522	sbi:SORBI_10g012080	fatty-acyl-CoA synthase [EC:6.2.1.-]	GO:0006083//acetate metabolic process;GO:0006097//glyoxylate cycle	GO:0003987//acetate-CoA ligase activity	GO:0005777//peroxisome
CL10224.Contig2_All	1881	939	30.1525	484	16.3163	-0.885964	3.64563e-28	#N/A	2616	99.268	1.71905	4.99318e-245	Up	gi|326489302|dbj|BAK01634.1|	1108.2	0	predicted protein [Hordeum vulgare subsp. vulgare]	gi|241985228|dbj|AK332488.1|	2355	0	Triticum aestivum cDNA, clone: WT004_B16, cultivar: Chinese Spring	sp|Q8VZF1|AEE7_ARATH	869	0	Acetate/butyrate--CoA ligase AAE7, peroxisomal OS=Arabidopsis thaliana GN=AAE7 PE=1 SV=1	DR0336	357	3e-98	COG0318	Acyl-CoA synthetases (AMP-forming)/AMP-acid ligases II	K00666	1e-156	551	sbi:SORBI_10g012080	fatty-acyl-CoA synthase [EC:6.2.1.-]	GO:0006083//acetate metabolic process;GO:0006097//glyoxylate cycle	GO:0003987//acetate-CoA ligase activity	GO:0005777//peroxisome
CL10225.Contig1_All	316	7	1.338	16	3.2107	1.26281	0.0796781	#N/A	3	0.6776	-0.981572	0.474831	#N/A	gi|326500912|dbj|BAJ95122.1|	115.5	2e-25	predicted protein [Hordeum vulgare subsp. vulgare] >gi|326527907|dbj|BAJ89005.1| predicted protein [Hordeum vulgare subsp. vulgare]	gi|241986903|dbj|AK334164.1|	210	6e-52	Triticum aestivum cDNA, clone: WT009_A22, cultivar: Chinese Spring	sp|Q5Z653|ZIP10_ORYSJ	87	2e-18	Zinc transporter 10 OS=Oryza sativa subsp. japonica GN=ZIP10 PE=3 SV=2	--	--	--	--	--	K14709	1e-20	96.3	bdi:100830270	solute carrier family 39 (zinc transporter), member 1/2/3	GO:0050896//response to stimulus;GO:0034220//ion transmembrane transport;GO:0006829//zinc ion transport;GO:0006826//iron ion transport	GO:0022890//inorganic cation transmembrane transporter activity;GO:0046915//transition metal ion transmembrane transporter activity	GO:0016020//membrane
CL10225.Contig2_All	332	6	1.0916	7	1.337	0.292555	0.776713	#N/A	3	0.645	-0.759073	0.616366	#N/A	gi|326500912|dbj|BAJ95122.1|	118.6	3e-26	predicted protein [Hordeum vulgare subsp. vulgare] >gi|326527907|dbj|BAJ89005.1| predicted protein [Hordeum vulgare subsp. vulgare]	gi|241986903|dbj|AK334164.1|	220	7e-55	Triticum aestivum cDNA, clone: WT009_A22, cultivar: Chinese Spring	sp|Q5Z653|ZIP10_ORYSJ	96.7	3e-21	Zinc transporter 10 OS=Oryza sativa subsp. japonica GN=ZIP10 PE=3 SV=2	DR2417m	47.4	6e-06	COG0595	Predicted hydrolase of the metallo-beta-lactamase superfamily	K14709	2e-21	99	bdi:100830270	solute carrier family 39 (zinc transporter), member 1/2/3	GO:0050896//response to stimulus;GO:0034220//ion transmembrane transport;GO:0006829//zinc ion transport;GO:0006826//iron ion transport	GO:0022890//inorganic cation transmembrane transporter activity;GO:0046915//transition metal ion transmembrane transporter activity	GO:0016020//membrane
CL10225.Contig3_All	353	13	2.2244	30	5.3891	1.27663	0.0124182	#N/A	17	3.4374	0.627902	0.349595	#N/A	gi|326500912|dbj|BAJ95122.1|	119.4	1e-26	predicted protein [Hordeum vulgare subsp. vulgare] >gi|326527907|dbj|BAJ89005.1| predicted protein [Hordeum vulgare subsp. vulgare]	gi|241986903|dbj|AK334164.1|	194	4e-47	Triticum aestivum cDNA, clone: WT009_A22, cultivar: Chinese Spring	sp|Q5Z653|ZIP10_ORYSJ	99.8	3e-22	Zinc transporter 10 OS=Oryza sativa subsp. japonica GN=ZIP10 PE=3 SV=2	--	--	--	--	--	K14709	8e-21	96.7	bdi:100830270	solute carrier family 39 (zinc transporter), member 1/2/3	GO:0050896//response to stimulus;GO:0071577//zinc ion transmembrane transport;GO:0006826//iron ion transport	GO:0005385//zinc ion transmembrane transporter activity	GO:0016021//integral to membrane
CL10225.Contig4_All	275	9	1.9768	22	5.0729	1.35964	0.0264045	#N/A	3	0.7787	-1.34403	0.2677	#N/A	gi|326500912|dbj|BAJ95122.1|	116.7	1e-25	predicted protein [Hordeum vulgare subsp. vulgare] >gi|326527907|dbj|BAJ89005.1| predicted protein [Hordeum vulgare subsp. vulgare]	gi|241986903|dbj|AK334164.1|	202	1e-49	Triticum aestivum cDNA, clone: WT009_A22, cultivar: Chinese Spring	sp|Q5Z653|ZIP10_ORYSJ	105	5e-24	Zinc transporter 10 OS=Oryza sativa subsp. japonica GN=ZIP10 PE=3 SV=2	DR2417m	47.8	5e-06	COG0595	Predicted hydrolase of the metallo-beta-lactamase superfamily	K14709	2e-24	108	bdi:100830270	solute carrier family 39 (zinc transporter), member 1/2/3	GO:0050896//response to stimulus;GO:0034220//ion transmembrane transport;GO:0006829//zinc ion transport;GO:0006826//iron ion transport	GO:0022890//inorganic cation transmembrane transporter activity;GO:0046915//transition metal ion transmembrane transporter activity	GO:0016020//membrane
CL10226.Contig1_All	3384	5170	92.2798	6881	128.94	0.482613	4.77741e-73	#N/A	4527	95.4861	0.0492759	0.165686	#N/A	gi|326520802|dbj|BAJ92764.1|	1756.1	0	predicted protein [Hordeum vulgare subsp. vulgare]	gi|241986082|dbj|AK333343.1|	3947	0	Triticum aestivum cDNA, clone: WT006_D22, cultivar: Chinese Spring	sp|Q6AVA8|PPDK1_ORYSJ	1686	0	Pyruvate, phosphate dikinase 1, chloroplastic OS=Oryza sativa subsp. japonica GN=PPDK1 PE=1 SV=1	TM0272	996	0	COG0574	Phosphoenolpyruvate synthase/pyruvate phosphate dikinase	K01006	0	1745	bdi:100840523	pyruvate,orthophosphate dikinase [EC:2.7.9.1]	GO:0019252//starch biosynthetic process;GO:0008610//lipid biosynthetic process;GO:0006090//pyruvate metabolic process;GO:0015979//photosynthesis;GO:0045860//positive regulation of protein kinase activity;GO:0009416//response to light stimulus	GO:0004676//3-phosphoinositide-dependent protein kinase activity;GO:0035091//phosphatidylinositol binding;GO:0050242//pyruvate, phosphate dikinase activity;GO:0046872//metal ion binding;GO:0005524//ATP binding	GO:0005829//cytosol;GO:0009570//chloroplast stroma;GO:0005886//plasma membrane;GO:0005634//nucleus
CL10227.Contig1_All	710	33	2.8074	46	4.1083	0.549307	0.141924	#N/A	17	1.709	-0.716082	0.17019	#N/A	--	--	--	--	gi|291498594|gb|GU985444.1|	184	8e-44	Triticum aestivum mitochondrion, complete genome	sp|P43298|TMK1_ARATH	50.1	1e-06	Probable receptor protein kinase TMK1 OS=Arabidopsis thaliana GN=TMK1 PE=2 SV=1	--	--	--	--	--	K00924	3e-06	50.1	ath:AT1G66150	[EC:2.7.1.-]	-	-	-
CL10227.Contig2_All	1905	367	11.6364	325	10.8182	-0.105184	0.422396	#N/A	184	6.8942	-0.75519	2.35423e-08	#N/A	gi|357152532|ref|XP_003576150.1|	252.7	1e-65	PREDICTED: uncharacterized protein LOC100845829 [Brachypodium distachyon]	--	--	--	--	sp|Q8S9L6|CRK29_ARATH	199	4e-51	Cysteine-rich receptor-like protein kinase 29 OS=Arabidopsis thaliana GN=CRK29 PE=2 SV=1	YAR019c	103	1e-21	COG0515	Serine/threonine protein kinase	K00924	3e-41	168	ath:AT1G66150	[EC:2.7.1.-]	-	GO:0005488//binding	-
CL10228.Contig1_All	284	6	1.2761	15	3.3492	1.39208	0.0673311	#N/A	6	1.508	0.240895	0.827953	#N/A	gi|357131954|ref|XP_003567598.1|	40.8	6e-10	PREDICTED: uncharacterized protein LOC100835215 [Brachypodium distachyon]	--	--	--	--	--	--	--	--	--	--	--	--	--	--	--	--	--	--	-	-	-
CL10229.Contig1_All	731	258	21.3181	334	28.9731	0.442635	0.000592483	#N/A	269	26.2661	0.301123	0.0387303	#N/A	gi|357159467|ref|XP_003578456.1|	432.9	2e-120	PREDICTED: ankyrin repeat-containing protein At5g02620-like [Brachypodium distachyon]	gi|357159466|ref|XM_003578408.1|	815	0	PREDICTED: Brachypodium distachyon ankyrin repeat-containing protein At5g02620-like (LOC100837322), mRNA	sp|Q6AWW5|Y5262_ARATH	253	8e-68	Ankyrin repeat-containing protein At5g02620 OS=Arabidopsis thaliana GN=At5g02620 PE=1 SV=1	--	--	--	--	--	--	--	--	--	--	-	-	GO:0005886//plasma membrane
CL10229.Contig2_All	2423	869	21.6627	809	21.172	-0.0330555	0.706513	#N/A	1141	33.6119	0.633759	1.66511e-21	#N/A	gi|357148688|ref|XP_003574859.1|	986.9	0	PREDICTED: ankyrin repeat-containing protein At5g02620-like [Brachypodium distachyon]	gi|357148687|ref|XM_003574811.1|	1885	0	PREDICTED: Brachypodium distachyon ankyrin repeat-containing protein At5g02620-like (LOC100829215), mRNA	sp|Q6AWW5|Y5262_ARATH	486	3e-137	Ankyrin repeat-containing protein At5g02620 OS=Arabidopsis thaliana GN=At5g02620 PE=1 SV=1	all2748	100	9e-21	COG0666	FOG: Ankyrin repeat	K06694	6e-16	84.7	gmx:100499930	26S proteasome non-ATPase regulatory subunit 10	-	-	GO:0005886//plasma membrane
CL1023.Contig1_All	265	15	3.4189	7	1.675	-1.02937	0.172287	#N/A	26	7.0031	1.03446	0.0547384	#N/A	gi|302833329|ref|XP_002948228.1|	32.3	6e-07	metalloproteinase, extracellular matrix glycoprotein VMP10 [Volvox carteri f. nagariensis] >gi|300266448|gb|EFJ50635.1| metalloproteinase, extracellular matrix glycoprotein VMP10 [Volvox carteri f. nagariensis]	--	--	--	--	sp|Q9C5S0|AGP9_ARATH	37	8e-08	Classical arabinogalactan protein 9 OS=Arabidopsis thaliana GN=AGP9 PE=1 SV=2	--	--	--	--	--	K15178	2e-06	48.9	vcn:VOLCADRAFT_98246	RNA polymerase-associated protein RTF1	-	-	-
CL10230.Contig1_All	274	9	1.984	16	3.7028	0.900205	0.191208	#N/A	2	0.521	-1.92906	0.138376	#N/A	gi|326533392|dbj|BAJ93668.1|	132.5	2e-30	predicted protein [Hordeum vulgare subsp. vulgare]	gi|241986585|dbj|AK333846.1|	190	5e-46	Triticum aestivum cDNA, clone: WT008_O20, cultivar: Chinese Spring	--	--	--	--	--	--	--	--	--	--	--	--	--	--	-	-	-
CL10230.Contig2_All	334	7	1.2659	17	3.2275	1.35025	0.0554674	#N/A	7	1.4959	0.24085	0.819608	#N/A	gi|326533392|dbj|BAJ93668.1|	163.7	8e-40	predicted protein [Hordeum vulgare subsp. vulgare]	gi|241986585|dbj|AK333846.1|	194	4e-47	Triticum aestivum cDNA, clone: WT008_O20, cultivar: Chinese Spring	--	--	--	--	--	--	--	--	--	--	--	--	--	--	-	-	-
CL10231.Contig1_All	1224	44	2.1713	61	3.1602	0.541457	0.0915656	#N/A	17	0.9914	-1.13102	0.0126626	#N/A	gi|357157269|ref|XP_003577741.1|	461.1	1e-128	PREDICTED: magnesium transporter NIPA2-like [Brachypodium distachyon]	gi|151421440|dbj|AK252593.1|	999	0	Hordeum vulgare subsp. vulgare cDNA clone: FLbaf163b04, mRNA sequence	--	--	--	--	--	--	--	--	--	--	--	--	--	--	GO:0015693//magnesium ion transport	GO:0015095//magnesium ion transmembrane transporter activity	GO:0016020//membrane
CL10231.Contig2_All	1212	356	17.7416	163	8.5281	-1.05684	1.03968e-14	Down	88	5.1825	-1.77542	4.93565e-29	Down	gi|357157269|ref|XP_003577741.1|	467.2	2e-130	PREDICTED: magnesium transporter NIPA2-like [Brachypodium distachyon]	gi|151421440|dbj|AK252593.1|	1070	0	Hordeum vulgare subsp. vulgare cDNA clone: FLbaf163b04, mRNA sequence	--	--	--	--	--	--	--	--	--	--	--	--	--	--	GO:0015693//magnesium ion transport	GO:0015095//magnesium ion transmembrane transporter activity	GO:0016020//membrane
CL10232.Contig1_All	1945	24	0.7453	154	5.0207	2.752	6.71651e-25	Up	79	2.8991	1.95971	1.65664e-09	Up	gi|357113660|ref|XP_003558619.1|	885.2	0	PREDICTED: uncharacterized protein LOC100846342 [Brachypodium distachyon]	gi|357113659|ref|XM_003558571.1|	1911	0	PREDICTED: Brachypodium distachyon uncharacterized LOC100846342 (LOC100846342), mRNA	sp|Q9SEE9|SR45_ARATH	55.8	9e-08	Arginine/serine-rich protein 45 OS=Arabidopsis thaliana GN=SR45 PE=1 SV=1	DR2133	55.8	3e-07	COG4372	Uncharacterized protein conserved in bacteria with the myosin-like domain	K14325	1e-07	57	ppp:PHYPADRAFT_166555	RNA-binding protein with serine-rich domain 1	-	-	GO:0005634//nucleus
CL10232.Contig2_All	1965	22	0.6762	90	2.9043	2.10267	4.91488e-11	Up	27	0.9808	0.536509	0.296963	#N/A	gi|357113660|ref|XP_003558619.1|	885.2	0	PREDICTED: uncharacterized protein LOC100846342 [Brachypodium distachyon]	gi|357113659|ref|XM_003558571.1|	1842	0	PREDICTED: Brachypodium distachyon uncharacterized LOC100846342 (LOC100846342), mRNA	sp|Q9SEE9|SR45_ARATH	55.8	9e-08	Arginine/serine-rich protein 45 OS=Arabidopsis thaliana GN=SR45 PE=1 SV=1	DR2133	55.8	3e-07	COG4372	Uncharacterized protein conserved in bacteria with the myosin-like domain	K14325	1e-07	57	ppp:PHYPADRAFT_166555	RNA-binding protein with serine-rich domain 1	-	-	GO:0005634//nucleus
CL10233.Contig1_All	279	4	0.866	15	3.4092	1.97699	0.0175409	#N/A	4	1.0233	0.24079	0.857702	#N/A	gi|348667222|gb|EGZ07048.1|	50.8	7e-06	OTU ovarian tumor-like cysteine protease [Phytophthora sojae]	--	--	--	--	--	--	--	--	--	--	--	--	--	--	--	--	--	--	-	-	-
CL10233.Contig2_All	348	9	1.5621	23	4.191	1.42381	0.0182921	#N/A	28	5.743	1.87832	0.000966539	Up	--	--	--	--	--	--	--	--	--	--	--	--	--	--	--	--	--	--	--	--	--	--	-	-	-
CL10234.Contig1_All	838	131	9.4422	129	9.7614	0.047965	0.829837	#N/A	80	6.8141	-0.4706	0.0470604	#N/A	gi|326503504|dbj|BAJ86258.1|	374.4	1e-102	predicted protein [Hordeum vulgare subsp. vulgare] >gi|326506034|dbj|BAJ91256.1| predicted protein [Hordeum vulgare subsp. vulgare] >gi|326525837|dbj|BAJ93095.1| predicted protein [Hordeum vulgare subsp. vulgare] >gi|326534318|dbj|BAJ89509.1| predicted protein [Hordeum vulgare subsp. vulgare]	gi|357148415|ref|XM_003574707.1|	462	1e-127	PREDICTED: Brachypodium distachyon uncharacterized LOC100823595 (LOC100823595), mRNA	sp|Q9FPQ6|GP1_CHLRE	87.8	7e-18	Vegetative cell wall protein gp1 OS=Chlamydomonas reinhardtii GN=GP1 PE=2 SV=1	SPBC28F2.12	67.4	3e-11	COG0086	DNA-directed RNA polymerase, beta' subunit/160 kD subunit	K01115	7e-15	79.3	vcn:VOLCADRAFT_99471	phospholipase D [EC:3.1.4.4]	-	-	-
CL10234.Contig2_All	872	216	14.9618	169	12.2896	-0.283846	0.0891621	#N/A	160	13.0968	-0.192069	0.308876	#N/A	gi|326503504|dbj|BAJ86258.1|	396.7	2e-109	predicted protein [Hordeum vulgare subsp. vulgare] >gi|326506034|dbj|BAJ91256.1| predicted protein [Hordeum vulgare subsp. vulgare] >gi|326525837|dbj|BAJ93095.1| predicted protein [Hordeum vulgare subsp. vulgare] >gi|326534318|dbj|BAJ89509.1| predicted protein [Hordeum vulgare subsp. vulgare]	gi|241983906|dbj|AK331848.1|	678	0	Triticum aestivum cDNA, clone: WT002_I07, cultivar: Chinese Spring	sp|Q9FPQ6|GP1_CHLRE	88.2	6e-18	Vegetative cell wall protein gp1 OS=Chlamydomonas reinhardtii GN=GP1 PE=2 SV=1	SPBC28F2.12	67	4e-11	COG0086	DNA-directed RNA polymerase, beta' subunit/160 kD subunit	K01115	3e-14	77.4	vcn:VOLCADRAFT_99471	phospholipase D [EC:3.1.4.4]	-	-	-
CL10235.Contig1_All	276	251	54.9302	6	1.3785	-5.31643	2.07467e-62	Down	0	0	-15.7453	7.51671e-66	Down	gi|387931620|gb|AFK12208.1|	75.1	3e-13	metallothionein [Hordeum vulgare]	gi|151419390|dbj|AK250741.1|	285	1e-74	Hordeum vulgare subsp. vulgare cDNA clone: FLbaf90n18, mRNA sequence	sp|Q5JM82|MT2B_ORYSJ	63.5	3e-11	Metallothionein-like protein 2B OS=Oryza sativa subsp. japonica GN=MT2B PE=2 SV=1	--	--	--	--	--	--	--	--	--	--	-	-	-
CL10236.Contig1_All	1025	298	17.5606	281	17.384	-0.0145821	0.92954	#N/A	224	15.5986	-0.170926	0.284216	#N/A	gi|326521826|dbj|BAK00489.1|	412.9	4e-114	predicted protein [Hordeum vulgare subsp. vulgare]	gi|241989233|dbj|AK336211.1|	904	0	Triticum aestivum cDNA, clone: SET3_H24, cultivar: Chinese Spring	sp|Q9ZVJ2|AMERL_ARATH	323	8e-89	Uncharacterized protein At2g38710 OS=Arabidopsis thaliana GN=At2g38710 PE=2 SV=1	SPAC688.03c	116	7e-26	COG2078	Uncharacterized conserved protein	--	--	--	--	--	GO:0009651//response to salt stress	-	GO:0005829//cytosol
CL10236.Contig2_All	1000	94	5.6777	136	8.6239	0.603034	0.00406449	#N/A	66	4.7109	-0.269304	0.362616	#N/A	gi|326521826|dbj|BAK00489.1|	119.8	4e-99	predicted protein [Hordeum vulgare subsp. vulgare]	gi|241989233|dbj|AK336211.1|	575	1e-161	Triticum aestivum cDNA, clone: SET3_H24, cultivar: Chinese Spring	sp|Q9ZVJ2|AMERL_ARATH	216	9e-75	Uncharacterized protein At2g38710 OS=Arabidopsis thaliana GN=At2g38710 PE=2 SV=1	YOR289w	81.6	3e-18	COG2078	Uncharacterized conserved protein	--	--	--	--	--	GO:0009651//response to salt stress	-	GO:0005829//cytosol
CL10237.Contig1_All	353	22	3.7644	40	7.1854	0.932649	0.0257249	#N/A	6	1.2132	-1.6336	0.0231089	#N/A	--	--	--	--	--	--	--	--	--	--	--	--	--	--	--	--	--	--	--	--	--	--	-	-	-
CL10238.Contig1_All	310	6	1.1691	7	1.4319	0.292532	0.776946	#N/A	1	0.2302	-2.34444	0.196989	#N/A	gi|391358721|sp|F2E2E4.1|CSPL3_HORVD	93.6	1e-18	RecName: Full=CASP-like protein 3	gi|241897034|gb|AC230040.3|	93.7	1e-16	Zea mays BAC clone CH201-122P19 from chromosome 7, complete sequence	sp|F2E2E4|CSPL3_HORVD	93.6	2e-20	CASP-like protein 3 OS=Hordeum vulgare var. distichum PE=2 SV=1	--	--	--	--	--	--	--	--	--	--	-	-	GO:0005886//plasma membrane;GO:0016021//integral to membrane
CL10238.Contig2_All	795	79	6.0021	92	7.3382	0.289959	0.258662	#N/A	26	2.3344	-1.36242	4.72704e-05	Down	gi|391358721|sp|F2E2E4.1|CSPL3_HORVD	279.3	5e-74	RecName: Full=CASP-like protein 3	gi|115474242|ref|NM_001067255.1|	147	2e-32	Oryza sativa Japonica Group Os07g0692200 (Os07g0692200) mRNA, complete cds	sp|F2E2E4|CSPL3_HORVD	279	2e-75	CASP-like protein 3 OS=Hordeum vulgare var. distichum PE=2 SV=1	--	--	--	--	--	K14325	6e-07	52.8	gmx:100804778	RNA-binding protein with serine-rich domain 1	-	-	GO:0016020//membrane
CL10239.Contig1_All	324	75	13.9818	1	0.1957	-6.15876	7.73576e-20	Down	0	0	-13.7713	1.81226e-19	Down	--	--	--	--	gi|151426096|dbj|AK248519.1|	121	5e-25	Hordeum vulgare subsp. vulgare cDNA clone: FLbaf40m14, mRNA sequence	sp|Q6H7U3|FH10_ORYSJ	45.4	7e-06	Formin-like protein 10 OS=Oryza sativa subsp. japonica GN=FH10 PE=2 SV=1	--	--	--	--	--	--	--	--	--	--	-	-	-
CL10239.Contig2_All	302	51	10.2002	1	0.21	-5.60206	3.55833e-13	Down	0	0	-13.3163	3.17493e-13	Down	--	--	--	--	gi|151426096|dbj|AK248519.1|	113	1e-22	Hordeum vulgare subsp. vulgare cDNA clone: FLbaf40m14, mRNA sequence	sp|Q6H7U3|FH10_ORYSJ	45.4	8e-06	Formin-like protein 10 OS=Oryza sativa subsp. japonica GN=FH10 PE=2 SV=1	--	--	--	--	--	--	--	--	--	--	-	-	-
CL1024.Contig1_All	277	8	1.7444	7	1.6025	-0.122407	0.911897	#N/A	19	4.8959	1.48884	0.0273555	#N/A	gi|326488407|dbj|BAJ93872.1|	171.8	2e-42	predicted protein [Hordeum vulgare subsp. vulgare]	gi|357137823|ref|XM_003570451.1|	283	5e-74	PREDICTED: Brachypodium distachyon subtilisin-like protease-like (LOC100838394), mRNA	sp|O65351|SUBL_ARATH	122	6e-29	Subtilisin-like protease OS=Arabidopsis thaliana GN=ARA12 PE=1 SV=1	BS_vpr	50.4	8e-07	COG1404	Subtilisin-like serine proteases	--	--	--	--	--	GO:0006508//proteolysis;GO:0043086//negative regulation of catalytic activity	GO:0042802//identical protein binding;GO:0004252//serine-type endopeptidase activity	GO:0009505//plant-type cell wall;GO:0005773//vacuole;GO:0016023//cytoplasmic membrane-bounded vesicle;GO:0005886//plasma membrane;GO:0048046//apoplast
CL1024.Contig2_All	203	11	3.273	6	1.8742	-0.804339	0.36023	#N/A	0	0	-11.6764	0.00408686	#N/A	gi|326526239|dbj|BAJ97136.1|	128.6	2e-29	predicted protein [Hordeum vulgare subsp. vulgare]	gi|226510541|ref|NM_001152377.1|	228	2e-57	Zea mays uncharacterized LOC100279360 (LOC100279360), mRNA >gi|219884696|gb|BT054116.1| Zea mays full-length cDNA clone ZM_BFb0110E09 mRNA, complete cds	sp|O65351|SUBL_ARATH	87.8	1e-18	Subtilisin-like protease OS=Arabidopsis thaliana GN=ARA12 PE=1 SV=1	--	--	--	--	--	--	--	--	--	--	GO:0006508//proteolysis;GO:0043086//negative regulation of catalytic activity	GO:0042802//identical protein binding;GO:0004252//serine-type endopeptidase activity	GO:0009505//plant-type cell wall;GO:0005773//vacuole;GO:0016023//cytoplasmic membrane-bounded vesicle;GO:0005886//plasma membrane;GO:0048046//apoplast
CL1024.Contig3_All	798	84	6.358	81	6.4365	0.0177034	0.950607	#N/A	49	4.3828	-0.53672	0.0782415	#N/A	gi|326526063|dbj|BAJ93208.1|	396	3e-109	predicted protein [Hordeum vulgare subsp. vulgare]	gi|182382493|gb|EU431190.1|	837	0	Triticum aestivum cultivar Torero subtilisin protease mRNA, partial cds	sp|O65351|SUBL_ARATH	186	2e-47	Subtilisin-like protease OS=Arabidopsis thaliana GN=ARA12 PE=1 SV=1	DR2133	57.4	3e-08	COG4372	Uncharacterized protein conserved in bacteria with the myosin-like domain	K14325	1e-12	72	sbi:SORBI_03g046480	RNA-binding protein with serine-rich domain 1	GO:0006508//proteolysis;GO:0043086//negative regulation of catalytic activity	GO:0042802//identical protein binding;GO:0004252//serine-type endopeptidase activity	GO:0009505//plant-type cell wall;GO:0005773//vacuole;GO:0016023//cytoplasmic membrane-bounded vesicle;GO:0005886//plasma membrane;GO:0048046//apoplast
CL1024.Contig4_All	2601	1499	34.8103	1508	36.7644	0.0787952	0.192213	#N/A	888	24.3687	-0.514485	2.06606e-16	#N/A	gi|326526063|dbj|BAJ93208.1|	1268.8	0	predicted protein [Hordeum vulgare subsp. vulgare]	gi|357137817|ref|XM_003570448.1|	1754	0	PREDICTED: Brachypodium distachyon subtilisin-like protease-like (LOC100837181), mRNA	sp|O65351|SUBL_ARATH	707	0	Subtilisin-like protease OS=Arabidopsis thaliana GN=ARA12 PE=1 SV=1	BH0831	143	2e-33	COG1404	Subtilisin-like serine proteases	K01115	3e-25	115	vcn:VOLCADRAFT_99471	phospholipase D [EC:3.1.4.4]	GO:0015996//chlorophyll catabolic process;GO:0006508//proteolysis;GO:0043086//negative regulation of catalytic activity	GO:0042802//identical protein binding;GO:0004252//serine-type endopeptidase activity	GO:0005829//cytosol;GO:0009505//plant-type cell wall;GO:0005774//vacuolar membrane;GO:0016023//cytoplasmic membrane-bounded vesicle;GO:0005886//plasma membrane;GO:0048046//apoplast
CL10240.Contig1_All	1020	158	9.3563	54	3.3571	-1.47872	3.17448e-11	Down	58	4.0587	-1.20492	7.878e-08	Down	gi|357122630|ref|XP_003563018.1|	473	3e-132	PREDICTED: cytochrome P450 716B1-like [Brachypodium distachyon]	gi|357122629|ref|XM_003562970.1|	660	0	PREDICTED: Brachypodium distachyon cytochrome P450 716B1-like (LOC100846787), mRNA	sp|Q50EK1|C16B1_PICSI	242	2e-64	Cytochrome P450 716B1 OS=Picea sitchensis GN=CYP716B1 PE=2 SV=1	slr0574	130	3e-30	COG2124	Cytochrome P450	K09843	7e-47	186	aly:ARALYDRAFT_683506	(+)-abscisic acid 8'-hydroxylase [EC:1.14.13.93]	GO:0055114//oxidation-reduction process	GO:0020037//heme binding;GO:0016705//oxidoreductase activity, acting on paired donors, with incorporation or reduction of molecular oxygen;GO:0004497//monooxygenase activity;GO:0005506//iron ion binding;GO:0009055//electron carrier activity	-
CL10241.Contig1_All	259	16	3.7314	3	0.7345	-2.34488	0.00802584	#N/A	1	0.2756	-3.75907	0.00182891	#N/A	gi|221327786|gb|ACM17602.1|	61.6	4e-09	LRR/receptor-like kinase [Oryza sativa Indica Group]	gi|221327771|gb|FJ266024.1|	151	4e-34	Oryza sativa Indica group clone OSI9Ba083O10_092B13, complete sequence	sp|C0LGS2|Y4361_ARATH	58.5	8e-10	Probable LRR receptor-like serine/threonine-protein kinase At4g36180 OS=Arabidopsis thaliana GN=At4g36180 PE=1 SV=1	--	--	--	--	--	K13418	1e-08	56.2	rcu:RCOM_0186340	somatic embryogenesis receptor kinase 1 [EC:2.7.10.1 2.7.11.1]	GO:0006468//protein phosphorylation	GO:0004713//protein tyrosine kinase activity;GO:0005524//ATP binding;GO:0004674//protein serine/threonine kinase activity	GO:0016023//cytoplasmic membrane-bounded vesicle;GO:0009536//plastid
CL10242.Contig1_All	606	24	2.3921	42	4.3948	0.87752	0.0301727	#N/A	61	7.1848	1.58667	8.01175e-06	Up	gi|357163208|ref|XP_003579658.1|	261.9	4e-69	PREDICTED: uncharacterized protein LOC100824034 [Brachypodium distachyon]	gi|357163207|ref|XM_003579610.1|	367	9e-99	PREDICTED: Brachypodium distachyon uncharacterized LOC100824034 (LOC100824034), mRNA	sp|Q8LPG9|IQD14_ARATH	52.4	2e-07	Protein IQ-DOMAIN 14 OS=Arabidopsis thaliana GN=IQD14 PE=1 SV=1	DR2133	65.1	8e-11	COG4372	Uncharacterized protein conserved in bacteria with the myosin-like domain	K13171	1e-10	64.3	ath:AT2G29210	serine/arginine repetitive matrix protein 1	-	GO:0046872//metal ion binding	GO:0016023//cytoplasmic membrane-bounded vesicle;GO:0009536//plastid
CL10242.Contig2_All	674	34	3.0469	42	3.9514	0.375022	0.336656	#N/A	59	6.2482	1.0361	0.00230742	#N/A	gi|357163208|ref|XP_003579658.1|	268.5	6e-71	PREDICTED: uncharacterized protein LOC100824034 [Brachypodium distachyon]	gi|357163207|ref|XM_003579610.1|	450	1e-124	PREDICTED: Brachypodium distachyon uncharacterized LOC100824034 (LOC100824034), mRNA	sp|Q8LPG9|IQD14_ARATH	55.5	3e-08	Protein IQ-DOMAIN 14 OS=Arabidopsis thaliana GN=IQD14 PE=1 SV=1	DR2133	62	8e-10	COG4372	Uncharacterized protein conserved in bacteria with the myosin-like domain	K13171	2e-11	67	ath:AT2G29210	serine/arginine repetitive matrix protein 1	-	GO:0046872//metal ion binding	GO:0016023//cytoplasmic membrane-bounded vesicle;GO:0009536//plastid
CL10243.Contig1_All	1971	317	9.7145	1294	41.6307	2.09944	8.69056e-149	Up	725	26.255	1.43438	2.147e-52	Up	gi|326501500|dbj|BAK02539.1|	780.8	0	predicted protein [Hordeum vulgare subsp. vulgare]	gi|357138973|ref|XM_003571013.1|	825	0	PREDICTED: Brachypodium distachyon SWI/SNF complex subunit SWI3B-like (LOC100821616), mRNA	sp|Q84JG2|SWI3B_ARATH	358	8e-99	SWI/SNF complex subunit SWI3B OS=Arabidopsis thaliana GN=SWI3B PE=1 SV=1	SPAC23H3.10	154	5e-37	COG5259	RSC chromatin remodeling complex subunit RSC8	K11649	0	750	bdi:100821616	SWI/SNF related-matrix-associated actin-dependent regulator of chromatin subfamily C	GO:0040029//regulation of gene expression, epigenetic;GO:0048573//photoperiodism, flowering	GO:0003677//DNA binding;GO:0003682//chromatin binding;GO:0005515//protein binding	GO:0005634//nucleus;GO:0009536//plastid
CL10243.Contig2_All	224	34	9.1681	89	25.1946	1.45842	6.05127e-07	Up	73	23.2614	1.34324	1.70141e-05	Up	gi|326501500|dbj|BAK02539.1|	87.8	5e-17	predicted protein [Hordeum vulgare subsp. vulgare]	gi|303288480|ref|XM_003063483.1|	60	1e-06	Micromonas pusilla CCMP1545 glycosyltransferase family 2 protein, mRNA	sp|Q9FPQ6|GP1_CHLRE	60.8	2e-10	Vegetative cell wall protein gp1 OS=Chlamydomonas reinhardtii GN=GP1 PE=2 SV=1	CC3494_1	47	9e-06	COG3637	Opacity protein and related surface antigens	K11649	6e-12	67	bdi:100821616	SWI/SNF related-matrix-associated actin-dependent regulator of chromatin subfamily C	-	-	-
CL10244.Contig1_All	1709	28	0.9896	88	3.2652	1.72225	1.73125e-08	Up	25	1.0441	0.0773425	0.886268	#N/A	gi|357114234|ref|XP_003558905.1|	818.5	0	PREDICTED: exosome complex exonuclease RRP44-like isoform 2 [Brachypodium distachyon]	gi|357114233|ref|XM_003558857.1|	1889	0	PREDICTED: Brachypodium distachyon exosome complex exonuclease RRP44-like, transcript variant 2 (LOC100829846), mRNA	sp|Q6NQJ6|RNR1_ARATH	62	1e-09	Ribonuclease II, chloroplastic/mitochondrial OS=Arabidopsis thaliana GN=RNR1 PE=1 SV=1	SPBC26H8.10	371	2e-102	COG0557	Exoribonuclease R	K12585	0	808	bdi:100829846	exosome complex exonuclease DIS3/RRP44 [EC:3.1.13.-]	-	GO:0003723//RNA binding;GO:0008859//exoribonuclease II activity	-
CL10244.Contig2_All	3308	340	6.2081	451	8.6452	0.477748	1.44797e-05	#N/A	241	5.2001	-0.255612	0.0737742	#N/A	gi|357114232|ref|XP_003558904.1|	1761.9	0	PREDICTED: exosome complex exonuclease RRP44-like isoform 1 [Brachypodium distachyon]	gi|241986397|dbj|AK333658.1|	3907	0	Triticum aestivum cDNA, clone: SET2_C02, cultivar: Chinese Spring	sp|Q6NQJ6|RNR1_ARATH	90.9	4e-18	Ribonuclease II, chloroplastic/mitochondrial OS=Arabidopsis thaliana GN=RNR1 PE=1 SV=1	SPBC26H8.10	742	0	COG0557	Exoribonuclease R	K12585	0	1761	bdi:100829846	exosome complex exonuclease DIS3/RRP44 [EC:3.1.13.-]	-	GO:0003723//RNA binding;GO:0008859//exoribonuclease II activity	-
CL10245.Contig1_All	1146	125	6.5883	132	7.3039	0.148761	0.491691	#N/A	66	4.1107	-0.680522	0.00515628	#N/A	--	--	--	--	--	--	--	--	--	--	--	--	--	--	--	--	--	--	--	--	--	--	-	-	-
CL10245.Contig2_All	324	22	4.1013	29	5.6757	0.468717	0.328173	#N/A	3	0.6609	-2.63358	0.00154958	#N/A	--	--	--	--	--	--	--	--	--	--	--	--	--	--	--	--	--	--	--	--	--	--	-	-	-
CL10246.Contig1_All	394	12	1.8396	37	5.9549	1.69469	0.000476856	Up	20	3.6232	0.977872	0.116486	#N/A	--	--	--	--	--	--	--	--	--	--	--	--	--	--	--	--	--	--	--	--	--	--	-	-	-
CL10246.Contig2_All	281	0	0	0	0	#N/A	#N/A	#N/A	0	0	#N/A	#N/A	#N/A	--	--	--	--	--	--	--	--	--	--	--	--	--	--	--	--	--	--	--	--	--	--	-	-	-
CL10247.Contig1_All	2318	603	15.7127	350	9.5746	-0.714647	5.77846e-13	#N/A	815	25.096	0.675526	2.33825e-17	#N/A	gi|357134717|ref|XP_003568962.1|	1048.9	0	PREDICTED: mitogen-activated protein kinase 14-like [Brachypodium distachyon]	gi|84105091|gb|DQ322667.1|	2101	0	Triticum aestivum mitogen-activated protein kinase 2 (MAPK2C) mRNA, complete cds	sp|Q75KK8|MPK14_ORYSJ	990	0	Mitogen-activated protein kinase 14 OS=Oryza sativa subsp. japonica GN=MPK14 PE=2 SV=1	YBL016w	278	3e-74	COG0515	Serine/threonine protein kinase	K00924	0	641	ath:AT2G01450	[EC:2.7.1.-]	GO:0006468//protein phosphorylation;GO:0000165//MAPK cascade	GO:0004707//MAP kinase activity;GO:0005524//ATP binding	GO:0005773//vacuole;GO:0005886//plasma membrane
CL10247.Contig2_All	895	87	5.8714	27	1.913	-1.61787	2.25698e-07	Down	49	3.9078	-0.587348	0.0487298	#N/A	gi|357134717|ref|XP_003568962.1|	407.5	1e-112	PREDICTED: mitogen-activated protein kinase 14-like [Brachypodium distachyon]	gi|84105087|gb|DQ322665.1|	874	0	Triticum aestivum mitogen-activated protein kinase 2 (MAPK2A) mRNA, complete cds	sp|Q53N72|MPK15_ORYSJ	399	9e-112	Mitogen-activated protein kinase 15 OS=Oryza sativa subsp. japonica GN=MPK15 PE=2 SV=1	YBL016w	172	7e-43	COG0515	Serine/threonine protein kinase	K00924	4e-92	335	ath:AT2G01450	[EC:2.7.1.-]	GO:0006468//protein phosphorylation;GO:0000165//MAPK cascade	GO:0004707//MAP kinase activity;GO:0005524//ATP binding	GO:0005773//vacuole;GO:0005886//plasma membrane
CL10247.Contig3_All	871	27	1.8724	9	0.6552	-1.51488	0.00895945	#N/A	24	1.9668	0.0709616	0.893678	#N/A	gi|357134717|ref|XP_003568962.1|	407.5	1e-112	PREDICTED: mitogen-activated protein kinase 14-like [Brachypodium distachyon]	gi|84105087|gb|DQ322665.1|	850	0	Triticum aestivum mitogen-activated protein kinase 2 (MAPK2A) mRNA, complete cds	sp|Q53N72|MPK15_ORYSJ	399	9e-112	Mitogen-activated protein kinase 15 OS=Oryza sativa subsp. japonica GN=MPK15 PE=2 SV=1	YBL016w	173	4e-43	COG0515	Serine/threonine protein kinase	K00924	4e-92	335	ath:AT2G01450	[EC:2.7.1.-]	GO:0006468//protein phosphorylation;GO:0000165//MAPK cascade	GO:0004707//MAP kinase activity;GO:0005524//ATP binding	GO:0005773//vacuole;GO:0005886//plasma membrane
CL10248.Contig1_All	1149	101	5.3094	262	14.4593	1.44538	1.79342e-18	Up	145	9.0076	0.762594	0.000168055	#N/A	gi|326509509|dbj|BAJ91671.1|	575.1	7e-163	predicted protein [Hordeum vulgare subsp. vulgare] >gi|326515122|dbj|BAK03474.1| predicted protein [Hordeum vulgare subsp. vulgare] >gi|326519178|dbj|BAJ96588.1| predicted protein [Hordeum vulgare subsp. vulgare]	gi|357123017|ref|XM_003563162.1|	876	0	PREDICTED: Brachypodium distachyon epoxide hydrolase 2-like (LOC100828768), mRNA	sp|Q9SN46|LRX5_ARATH	65.9	4e-11	Leucine-rich repeat extensin-like protein 5 OS=Arabidopsis thaliana GN=LRX5 PE=2 SV=2	AGc3327A	216	8e-56	COG0596	Predicted hydrolases or acyltransferases (alpha/beta hydrolase superfamily)	K03006	3e-07	54.7	mtr:MTR_5g023020	DNA-directed RNA polymerase II subunit RPB1 [EC:2.7.7.6]	GO:0008152//metabolic process	GO:0016787//hydrolase activity	-
CL10249.Contig1_All	305	17	3.3666	31	6.4451	0.93691	0.0509947	#N/A	22	5.1485	0.61286	0.291569	#N/A	gi|134920|sp|P21997.1|SSGP_VOLCA	54.3	6e-07	RecName: Full=Sulfated surface glycoprotein 185; Short=SSG 185; Flags: Precursor >gi|1405821|emb|CAA35953.1| SULFATED SURFACE GLYCOPROTEIN 185 [Volvox carteri]	gi|242064659|ref|XM_002453574.1|	58	5e-06	Sorghum bicolor hypothetical protein, mRNA	sp|P21997|SSGP_VOLCA	83.6	2e-17	Sulfated surface glycoprotein 185 OS=Volvox carteri PE=1 SV=1	XF0818	64.3	5e-11	COG2730	Endoglucanase	K01115	5e-14	73.9	vcn:VOLCADRAFT_99471	phospholipase D [EC:3.1.4.4]	-	-	-
CL1025.Contig1_All	586	20	2.0615	66	7.1419	1.79261	6.468e-07	Up	25	3.0451	0.562795	0.29664	#N/A	gi|326514650|dbj|BAJ96312.1|	197.2	1e-49	predicted protein [Hordeum vulgare subsp. vulgare]	gi|357120991|ref|XM_003562158.1|	95.6	5e-17	PREDICTED: Brachypodium distachyon DNA (cytosine-5)-methyltransferase DRM1-like (LOC100828568), mRNA	--	--	--	--	--	--	--	--	--	--	--	--	--	--	GO:0090304;GO:0040029//regulation of gene expression, epigenetic;GO:0043414//macromolecule methylation	GO:0016740//transferase activity	-
CL1025.Contig2_All	2141	318	8.9713	357	10.5735	0.237064	0.0565873	#N/A	657	21.9033	1.28776	2.37877e-40	Up	gi|326514650|dbj|BAJ96312.1|	950.7	0	predicted protein [Hordeum vulgare subsp. vulgare]	gi|357150431|ref|XM_003575408.1|	367	3e-98	PREDICTED: Brachypodium distachyon DNA (cytosine-5)-methyltransferase DRM2-like (LOC100835039), mRNA	sp|Q9LXE5|DRM1_ARATH	533	2e-151	DNA (cytosine-5)-methyltransferase DRM1 OS=Arabidopsis thaliana GN=DRM1 PE=4 SV=2	--	--	--	--	--	--	--	--	--	--	GO:0016569//covalent chromatin modification;GO:0006306//DNA methylation	GO:0003677//DNA binding;GO:0008168//methyltransferase activity	-
CL10250.Contig1_All	2256	3028	81.0705	4689	131.798	0.701075	3.1808e-97	#N/A	2492	78.8441	-0.0401742	0.428535	#N/A	gi|126513560|gb|ABO15892.1|	766.9	0	translation initiation factor eIF5 [Triticum aestivum]	gi|241985096|dbj|AK332356.1|	1598	0	Triticum aestivum cDNA, clone: WT003_M15, cultivar: Chinese Spring	sp|P55876|IF5_MAIZE	680	0	Eukaryotic translation initiation factor 5 OS=Zea mays GN=EIF5 PE=2 SV=1	YPR041w	195	3e-49	COG1601	Translation initiation factor 2, beta subunit (eIF-2beta)/eIF-5 N-terminal domain	K03262	0	762	bdi:100831458	translation initiation factor 5	GO:0006413//translational initiation;GO:0016070//RNA metabolic process	GO:0005525//GTP binding;GO:0003743//translation initiation factor activity	GO:0005737//cytoplasm;GO:0005634//nucleus
CL10250.Contig2_All	928	263	17.118	288	19.6794	0.201172	0.1516	#N/A	247	18.9981	0.150341	0.353147	#N/A	gi|357148270|ref|XP_003574697.1|	424.5	1e-117	PREDICTED: eukaryotic translation initiation factor 5-like [Brachypodium distachyon]	gi|241985096|dbj|AK332356.1|	509	1e-141	Triticum aestivum cDNA, clone: WT003_M15, cultivar: Chinese Spring	sp|P55876|IF5_MAIZE	345	2e-95	Eukaryotic translation initiation factor 5 OS=Zea mays GN=EIF5 PE=2 SV=1	--	--	--	--	--	K03262	1e-118	424	bdi:100831458	translation initiation factor 5	GO:0006413//translational initiation;GO:0016070//RNA metabolic process	GO:0003743//translation initiation factor activity;GO:0000166//nucleotide binding	GO:0005737//cytoplasm;GO:0005634//nucleus
CL10251.Contig1_All	1161	34	1.7689	27	1.4747	-0.262431	0.566395	#N/A	6	0.3689	-2.26155	0.000212036	Down	gi|326488841|dbj|BAJ98032.1|	477.2	2e-133	predicted protein [Hordeum vulgare subsp. vulgare] >gi|326492013|dbj|BAJ98231.1| predicted protein [Hordeum vulgare subsp. vulgare]	gi|357147276|ref|XM_003574238.1|	825	0	PREDICTED: Brachypodium distachyon DNA-binding protein HEXBP-like, transcript variant 2 (LOC100832358), mRNA	sp|O65639|CSP1_ARATH	95.1	7e-20	Cold shock protein 1 OS=Arabidopsis thaliana GN=CSP1 PE=2 SV=1	YNL255c	118	2e-26	COG5082	Arginine methyltransferase-interacting protein, contains RING Zn-finger	K09250	3e-122	436	sbi:SORBI_01g030150	cellular nucleic acid-binding protein	-	GO:0008270//zinc ion binding;GO:0003677//DNA binding	-
CL10251.Contig2_All	1417	55	2.3444	172	7.6971	1.7151	1.11829e-15	Up	50	2.5186	0.103403	0.790642	#N/A	gi|326488841|dbj|BAJ98032.1|	546.2	5e-154	predicted protein [Hordeum vulgare subsp. vulgare] >gi|326492013|dbj|BAJ98231.1| predicted protein [Hordeum vulgare subsp. vulgare]	gi|241986162|dbj|AK333423.1|	920	0	Triticum aestivum cDNA, clone: WT006_H01, cultivar: Chinese Spring	sp|O65639|CSP1_ARATH	95.1	9e-20	Cold shock protein 1 OS=Arabidopsis thaliana GN=CSP1 PE=2 SV=1	YNL255c	118	3e-26	COG5082	Arginine methyltransferase-interacting protein, contains RING Zn-finger	K09250	4e-139	493	sbi:SORBI_01g030150	cellular nucleic acid-binding protein	-	GO:0008270//zinc ion binding;GO:0003677//DNA binding	-
CL10252.Contig1_All	341	18	3.1883	8	1.4877	-1.0997	0.108924	#N/A	2	0.4186	-2.92914	0.00286755	#N/A	--	--	--	--	--	--	--	--	--	--	--	--	--	--	--	--	--	--	--	--	--	--	-	-	-
CL10252.Contig2_All	256	5	1.1797	17	4.2109	1.83571	0.0155118	#N/A	2	0.5576	-1.08112	0.531967	#N/A	--	--	--	--	--	--	--	--	--	--	--	--	--	--	--	--	--	--	--	--	--	--	-	-	-
CL10253.Contig1_All	418	5	0.7225	25	3.7925	2.39208	0.000350499	Up	4	0.683	-0.081112	0.974097	#N/A	--	--	--	--	--	--	--	--	--	--	--	--	--	--	--	--	--	--	--	--	--	--	-	-	-
CL10253.Contig2_All	561	54	5.814	84	9.4947	0.707591	0.00981107	#N/A	35	4.4531	-0.384721	0.334664	#N/A	--	--	--	--	--	--	--	--	--	--	--	--	--	--	--	--	--	--	--	--	--	--	-	-	-
CL10254.Contig1_All	242	18	4.4927	5	1.3101	-1.77791	0.0187115	#N/A	0	0	-12.1334	8.12378e-05	Down	--	--	--	--	--	--	--	--	--	--	--	--	--	--	--	--	--	--	--	--	--	--	-	-	-
CL10254.Contig2_All	295	38	7.7805	25	5.3738	-0.53392	0.213058	#N/A	4	0.9678	-3.00708	2.95111e-06	Down	--	--	--	--	--	--	--	--	--	--	--	--	--	--	--	--	--	--	--	--	--	--	-	-	-
CL10255.Contig1_All	521	30	3.478	61	7.4243	1.094	0.00130719	#N/A	102	13.9741	2.00643	2.06171e-12	Up	--	--	--	--	--	--	--	--	--	--	--	--	--	--	--	--	--	--	--	--	--	--	-	-	-
CL10255.Contig2_All	223	9	2.4377	12	3.4123	0.485224	0.534351	#N/A	9	2.8807	0.240899	0.794449	#N/A	gi|297806811|ref|XP_002871289.1|	53.1	1e-06	predicted protein [Arabidopsis lyrata subsp. lyrata] >gi|297317126|gb|EFH47548.1| predicted protein [Arabidopsis lyrata subsp. lyrata]	--	--	--	--	sp|Q9T0K5|LRX3_ARATH	50.1	3e-07	Leucine-rich repeat extensin-like protein 3 OS=Arabidopsis thaliana GN=LRX3 PE=1 SV=1	--	--	--	--	--	K15174	5e-06	47.4	gmx:100797526	RNA polymerase II-associated factor 1	-	-	-
CL10256.Contig1_All	597	28	2.8329	20	2.1243	-0.415292	0.412596	#N/A	10	1.1956	-1.24454	0.0367413	#N/A	gi|326495380|dbj|BAJ85786.1|	266.9	1e-70	predicted protein [Hordeum vulgare subsp. vulgare]	gi|241984869|dbj|AK332129.1|	484	1e-134	Triticum aestivum cDNA, clone: WT003_D11, cultivar: Chinese Spring	sp|Q940J9|PMT8_ARATH	162	1e-40	Probable methyltransferase PMT8 OS=Arabidopsis thaliana GN=At1g04430 PE=1 SV=1	--	--	--	--	--	--	--	--	--	--	GO:0032259//methylation	GO:0008168//methyltransferase activity	GO:0016023//cytoplasmic membrane-bounded vesicle;GO:0005794//Golgi apparatus;GO:0005634//nucleus;GO:0005886//plasma membrane
CL10256.Contig2_All	478	13	1.6427	10	1.3266	-0.308336	0.6917	#N/A	14	2.0905	0.347779	0.643488	#N/A	gi|326495380|dbj|BAJ85786.1|	266.9	8e-71	predicted protein [Hordeum vulgare subsp. vulgare]	gi|241984869|dbj|AK332129.1|	523	1e-146	Triticum aestivum cDNA, clone: WT003_D11, cultivar: Chinese Spring	sp|Q940J9|PMT8_ARATH	162	7e-41	Probable methyltransferase PMT8 OS=Arabidopsis thaliana GN=At1g04430 PE=1 SV=1	--	--	--	--	--	--	--	--	--	--	GO:0032259//methylation	GO:0008168//methyltransferase activity	GO:0016023//cytoplasmic membrane-bounded vesicle;GO:0005794//Golgi apparatus;GO:0005634//nucleus;GO:0005886//plasma membrane
CL10256.Contig3_All	217	6	1.6701	14	4.091	1.29252	0.097479	#N/A	2	0.6579	-1.34399	0.397206	#N/A	gi|326495380|dbj|BAJ85786.1|	132.9	1e-30	predicted protein [Hordeum vulgare subsp. vulgare]	gi|241984869|dbj|AK332129.1|	200	4e-49	Triticum aestivum cDNA, clone: WT003_D11, cultivar: Chinese Spring	sp|Q93YV7|PMT3_ARATH	47	3e-06	Probable methyltransferase PMT3 OS=Arabidopsis thaliana GN=At4g14360 PE=1 SV=1	--	--	--	--	--	--	--	--	--	--	GO:0032259//methylation	GO:0008168//methyltransferase activity	GO:0016023//cytoplasmic membrane-bounded vesicle;GO:0005794//Golgi apparatus;GO:0005634//nucleus;GO:0005886//plasma membrane
CL10257.Contig1_All	1980	348	10.616	158	5.0601	-1.069	1.18693e-14	Down	655	23.6122	1.15329	7.06242e-34	Up	gi|357168017|ref|XP_003581442.1|	1106.7	0	PREDICTED: probable metal-nicotianamine transporter YSL13-like [Brachypodium distachyon]	gi|357168016|ref|XM_003581394.1|	2032	0	PREDICTED: Brachypodium distachyon probable metal-nicotianamine transporter YSL13-like (LOC100827444), mRNA	sp|Q7XKF4|YSL13_ORYSJ	1054	0	Probable metal-nicotianamine transporter YSL13 OS=Oryza sativa subsp. japonica GN=YSL13 PE=2 SV=2	YGL114w	127	9e-29	COG1297	Predicted membrane protein	--	--	--	--	--	GO:0055085//transmembrane transport	-	GO:0016021//integral to membrane;GO:0005886//plasma membrane
CL10257.Contig2_All	2133	343	9.7129	77	2.2891	-2.08512	2.88583e-37	Down	398	13.3184	0.455447	8.15459e-05	#N/A	gi|357164790|ref|XP_003580167.1|	1083.5	0	PREDICTED: probable metal-nicotianamine transporter YSL12-like [Brachypodium distachyon]	gi|357164789|ref|XM_003580119.1|	1637	0	PREDICTED: Brachypodium distachyon probable metal-nicotianamine transporter YSL12-like (LOC100826404), mRNA	sp|Q5JQD7|YSL12_ORYSJ	1082	0	Probable metal-nicotianamine transporter YSL12 OS=Oryza sativa subsp. japonica GN=YSL12 PE=2 SV=2	YGL114w	135	2e-31	COG1297	Predicted membrane protein	K14325	9e-08	57.4	ppp:PHYPADRAFT_105411	RNA-binding protein with serine-rich domain 1	GO:0055085//transmembrane transport	-	GO:0005886//plasma membrane
CL10258.Contig1_All	831	119	8.6495	12	0.9157	-3.23967	2.48488e-21	Down	242	20.7862	1.26494	6.52464e-15	Up	gi|326506092|dbj|BAJ91285.1|	340.1	2e-92	predicted protein [Hordeum vulgare subsp. vulgare]	gi|357126529|ref|XM_003564892.1|	577	1e-162	PREDICTED: Brachypodium distachyon probable auxin efflux carrier component 6-like (LOC100846385), mRNA	sp|Q5JLM1|PIN6_ORYSJ	313	8e-86	Probable auxin efflux carrier component 6 OS=Oryza sativa subsp. japonica GN=PIN6 PE=2 SV=1	--	--	--	--	--	K13947	2e-86	317	zma:100281763	auxin efflux carrier family	GO:0055085//transmembrane transport;GO:0080162//intracellular auxin transport;GO:0009926//auxin polar transport;GO:0009555//pollen development;GO:0010252//auxin homeostasis;GO:0009734//auxin mediated signaling pathway	GO:0009672//auxin:hydrogen symporter activity	GO:0016021//integral to membrane;GO:0005783//endoplasmic reticulum
CL10258.Contig2_All	215	7	1.9666	6	1.7696	-0.15228	0.896598	#N/A	10	3.3199	0.755436	0.409132	#N/A	gi|115441869|ref|NP_001045214.1|	101.3	4e-21	Os01g0919800 [Oryza sativa Japonica Group] >gi|75106156|sp|Q5JLM1.1|PIN6_ORYSJ RecName: Full=Probable auxin efflux carrier component 6; AltName: Full=OsPIN6 >gi|57899849|dbj|BAD87633.1| auxin efflux carrier-like [Oryza sativa Japonica Group] >gi|113534745|dbj|BAF07128.1| Os01g0919800 [Oryza sativa Japonica Group] >gi|294831572|tpd|FAA00683.1| TPA: auxin efflux carrier [Oryza sativa Japonica Group]	gi|294831571|tpd|BR000834.1|	202	1e-49	TPA_exp: Oryza sativa Japonica Group OsPIN5a gene for auxin efflux carrier, complete cds	sp|Q5JLM1|PIN6_ORYSJ	101	1e-22	Probable auxin efflux carrier component 6 OS=Oryza sativa subsp. japonica GN=PIN6 PE=2 SV=1	--	--	--	--	--	K13947	3e-22	101	osa:4324368	auxin efflux carrier family	GO:0055085//transmembrane transport;GO:0080162//intracellular auxin transport;GO:0009926//auxin polar transport;GO:0009555//pollen development;GO:0010252//auxin homeostasis;GO:0009734//auxin mediated signaling pathway	GO:0009672//auxin:hydrogen symporter activity	GO:0016021//integral to membrane;GO:0005783//endoplasmic reticulum
CL10259.Contig1_All	697	6	0.52	79	7.1872	3.78885	2.32519e-17	Up	28	2.8674	2.46316	6.94023e-05	Up	--	--	--	--	--	--	--	--	--	--	--	--	--	--	--	--	--	--	--	--	--	--	-	-	-
CL10259.Contig2_All	284	2	0.4254	15	3.3492	2.97692	0.00235917	#N/A	3	0.754	0.825744	0.653956	#N/A	--	--	--	--	--	--	--	--	--	--	--	--	--	--	--	--	--	--	--	--	--	--	-	-	-
CL1026.Contig1_All	1493	152	6.1494	320	13.5912	1.14416	8.12947e-16	Up	342	16.3503	1.4108	1.87619e-24	Up	gi|357154400|ref|XP_003576770.1|	668.7	0	PREDICTED: probable inactive purple acid phosphatase 29-like [Brachypodium distachyon]	gi|357154399|ref|XM_003576722.1|	1122	0	PREDICTED: Brachypodium distachyon probable inactive purple acid phosphatase 29-like (LOC100839131), mRNA	sp|Q9FMK9|PPA29_ARATH	454	6e-128	Probable inactive purple acid phosphatase 29 OS=Arabidopsis thaliana GN=PAP29 PE=2 SV=1	YLR361c	169	2e-41	COG1409	Predicted phosphohydrolases	K13171	1e-07	56.6	gmx:100790051	serine/arginine repetitive matrix protein 1	-	GO:0016787//hydrolase activity	GO:0016023//cytoplasmic membrane-bounded vesicle
CL1026.Contig2_All	1063	72	4.0912	89	5.3091	0.375943	0.14858	#N/A	29	1.9473	-1.07105	0.00168896	#N/A	gi|357154400|ref|XP_003576770.1|	501.9	7e-141	PREDICTED: probable inactive purple acid phosphatase 29-like [Brachypodium distachyon]	gi|357154399|ref|XM_003576722.1|	733	0	PREDICTED: Brachypodium distachyon probable inactive purple acid phosphatase 29-like (LOC100839131), mRNA	sp|Q9FMK9|PPA29_ARATH	347	9e-96	Probable inactive purple acid phosphatase 29 OS=Arabidopsis thaliana GN=PAP29 PE=2 SV=1	YLR361c	146	7e-35	COG1409	Predicted phosphohydrolases	--	--	--	--	--	-	GO:0016787//hydrolase activity	GO:0016023//cytoplasmic membrane-bounded vesicle
CL10260.Contig1_All	1056	129	7.3786	118	7.0857	-0.0584367	0.799761	#N/A	196	13.2481	0.844366	1.05982e-06	#N/A	gi|326525250|dbj|BAK07895.1|	461.5	1e-128	predicted protein [Hordeum vulgare subsp. vulgare]	gi|357115358|ref|XM_003559408.1|	848	0	PREDICTED: Brachypodium distachyon GATA transcription factor 28-like (LOC100838337), mRNA	sp|Q8H1G0|GAT28_ARATH	176	3e-44	GATA transcription factor 28 OS=Arabidopsis thaliana GN=GATA28 PE=2 SV=1	--	--	--	--	--	K12127	8e-11	66.2	osa:4330000	pseudo-response regulator 1	GO:0006355//regulation of transcription, DNA-dependent	GO:0003700//sequence-specific DNA binding transcription factor activity;GO:0043565//sequence-specific DNA binding;GO:0008270//zinc ion binding	-
CL10260.Contig2_All	336	6	1.0786	18	3.397	1.6551	0.0204705	#N/A	3	0.6373	-0.759115	0.61659	#N/A	gi|326525250|dbj|BAK07895.1|	101.3	4e-21	predicted protein [Hordeum vulgare subsp. vulgare]	gi|357115358|ref|XM_003559408.1|	240	8e-61	PREDICTED: Brachypodium distachyon GATA transcription factor 28-like (LOC100838337), mRNA	--	--	--	--	--	--	--	--	--	K14325	7e-08	53.5	pop:POPTR_823076	RNA-binding protein with serine-rich domain 1	GO:0006355//regulation of transcription, DNA-dependent	GO:0003700//sequence-specific DNA binding transcription factor activity;GO:0043565//sequence-specific DNA binding;GO:0008270//zinc ion binding	-
CL10261.Contig1_All	928	7	0.4556	17	1.1616	1.35027	0.0554873	#N/A	31	2.3844	2.38779	3.64968e-05	Up	gi|357123975|ref|XP_003563682.1|	62.8	9e-09	PREDICTED: pentatricopeptide repeat-containing protein At1g31430-like [Brachypodium distachyon]	--	--	--	--	sp|Q9FPQ6|GP1_CHLRE	59.3	3e-09	Vegetative cell wall protein gp1 OS=Chlamydomonas reinhardtii GN=GP1 PE=2 SV=1	--	--	--	--	--	K03006	4e-08	57	cre:CHLREDRAFT_196948	DNA-directed RNA polymerase II subunit RPB1 [EC:2.7.7.6]	GO:0044237//cellular metabolic process	GO:0016772//transferase activity, transferring phosphorus-containing groups;GO:0005488//binding	GO:0044464//cell part
CL10261.Contig2_All	768	50	3.9324	48	3.9632	0.0112557	0.972033	#N/A	144	13.3832	1.76694	1.31331e-14	Up	gi|357123975|ref|XP_003563682.1|	62.8	6e-09	PREDICTED: pentatricopeptide repeat-containing protein At1g31430-like [Brachypodium distachyon]	gi|242070276|ref|XM_002450370.1|	60	4e-06	Sorghum bicolor hypothetical protein, mRNA	sp|Q9SN46|LRX5_ARATH	48.9	3e-06	Leucine-rich repeat extensin-like protein 5 OS=Arabidopsis thaliana GN=LRX5 PE=2 SV=2	--	--	--	--	--	--	--	--	--	--	-	-	-
CL10261.Contig3_All	1420	71	3.0201	171	7.6361	1.33824	4.38501e-11	Up	66	3.3175	0.1355	0.68372	#N/A	gi|357123975|ref|XP_003563682.1|	57.4	7e-07	PREDICTED: pentatricopeptide repeat-containing protein At1g31430-like [Brachypodium distachyon]	gi|326518041|dbj|AK376078.1|	61.9	2e-06	Hordeum vulgare subsp. vulgare mRNA for predicted protein, complete cds, clone: NIASHv3114C24	sp|Q9FPQ6|GP1_CHLRE	48.9	7e-06	Vegetative cell wall protein gp1 OS=Chlamydomonas reinhardtii GN=GP1 PE=2 SV=1	--	--	--	--	--	--	--	--	--	--	-	-	-
CL10261.Contig4_All	607	21	2.0897	55	5.7457	1.45919	0.000115095	Up	39	4.586	1.13394	0.00865462	#N/A	gi|462406165|gb|EMJ11629.1|	67.4	1e-10	hypothetical protein PRUPE_ppa000314mg [Prunus persica]	gi|326525624|dbj|AK357645.1|	60	3e-06	Hordeum vulgare subsp. vulgare mRNA for predicted protein, complete cds, clone: NIASHv1058H06	sp|Q9SX31|PERK9_ARATH	58.2	4e-09	Proline-rich receptor-like protein kinase PERK9 OS=Arabidopsis thaliana GN=PERK9 PE=2 SV=1	--	--	--	--	--	K13171	2e-07	53.5	ath:AT2G29210	serine/arginine repetitive matrix protein 1	GO:0009737//response to abscisic acid stimulus;GO:0006200//ATP catabolic process;GO:0080168//abscisic acid transport	GO:0016887//ATPase activity;GO:0005524//ATP binding	GO:0016021//integral to membrane;GO:0005886//plasma membrane
CL10262.Contig1_All	214	2	0.5645	11	3.2595	2.52961	0.0198554	#N/A	17	5.6702	3.32835	0.000397442	Up	gi|222641439|gb|EEE69571.1|	106.7	1e-22	hypothetical protein OsJ_29091 [Oryza sativa Japonica Group]	gi|48716602|dbj|AP005422.3|	103	7e-20	Oryza sativa Japonica Group genomic DNA, chromosome 9, PAC clone:P0441A12	sp|Q7XA39|RGA4_SOLBU	45.1	1e-05	Putative disease resistance protein RGA4 OS=Solanum bulbocastanum GN=RGA4 PE=2 SV=1	--	--	--	--	--	--	--	--	--	--	GO:0006952//defense response	GO:0043531//ADP binding	-
CL10263.Contig1_All	222	1	0.2721	10	2.8564	3.39199	0.0105651	#N/A	0	0	-8.08799	0.683474	#N/A	--	--	--	--	--	--	--	--	--	--	--	--	--	--	--	--	--	--	--	--	--	--	-	-	-
CL10264.Contig1_All	202	27	8.0734	19	5.9644	-0.436799	0.398262	#N/A	11	3.8869	-1.05456	0.0782214	#N/A	--	--	--	--	--	--	--	--	--	--	--	--	--	--	--	--	--	--	--	--	--	--	-	-	-
CL10264.Contig2_All	660	38	3.4777	20	1.9216	-0.855825	0.0518881	#N/A	44	4.7585	0.452373	0.252654	#N/A	--	--	--	--	--	--	--	--	--	--	--	--	--	--	--	--	--	--	--	--	--	--	-	-	-
CL10264.Contig3_All	374	1	0.1615	1	0.1695	0.0697511	0.969731	#N/A	2	0.3817	1.24091	0.622447	#N/A	--	--	--	--	--	--	--	--	--	--	--	--	--	--	--	--	--	--	--	--	--	--	-	-	-
CL10265.Contig1_All	1612	84	3.1475	54	2.1242	-0.567287	0.0420531	#N/A	59	2.6124	-0.268831	0.397522	#N/A	gi|357124390|ref|XP_003563883.1|	729.6	0	PREDICTED: uncharacterized protein LOC100833249 [Brachypodium distachyon]	gi|357124389|ref|XM_003563835.1|	902	0	PREDICTED: Brachypodium distachyon uncharacterized LOC100833249 (LOC100833249), mRNA	--	--	--	--	--	--	--	--	--	K13128	0	729	bdi:100833249	zinc finger CCHC domain-containing protein 8	-	GO:0008270//zinc ion binding;GO:0003676//nucleic acid binding	-
CL10265.Contig2_All	1918	65	2.047	112	3.7028	0.855106	0.000344877	#N/A	57	2.1212	0.0513696	0.888006	#N/A	gi|357124390|ref|XP_003563883.1|	79.3	2e-13	PREDICTED: uncharacterized protein LOC100833249 [Brachypodium distachyon]	gi|357124389|ref|XM_003563835.1|	886	0	PREDICTED: Brachypodium distachyon uncharacterized LOC100833249 (LOC100833249), mRNA	--	--	--	--	--	--	--	--	--	K13128	0	657	bdi:100833249	zinc finger CCHC domain-containing protein 8	-	GO:0008270//zinc ion binding;GO:0003676//nucleic acid binding	-
CL10266.Contig1_All	210	9	2.5886	9	2.7176	0.0701611	0.936824	#N/A	0	0	-11.338	0.0121331	#N/A	--	--	--	--	--	--	--	--	--	--	--	--	--	--	--	--	--	--	--	--	--	--	-	-	-
CL10267.Contig1_All	298	14	2.8376	6	1.2767	-1.15225	0.147789	#N/A	32	7.6647	1.43356	0.00406023	#N/A	gi|326528085|dbj|BAJ89094.1|	72.4	2e-12	predicted protein [Hordeum vulgare subsp. vulgare]	gi|77817076|gb|DQ244400.1|	58	5e-06	Zea mays clone 7052 mRNA sequence	--	--	--	--	--	--	--	--	--	K02221	2e-07	52.4	zma:100382482	YggT family protein	-	-	-
CL10268.Contig1_All	942	14	0.8977	35	2.356	1.39203	0.00356629	#N/A	19	1.4397	0.681463	0.280866	#N/A	gi|357112159|ref|XP_003557877.1|	338.6	9e-92	PREDICTED: uncharacterized membrane protein C1281.03c-like isoform 1 [Brachypodium distachyon]	gi|151419219|dbj|AK250570.1|	761	0	Hordeum vulgare subsp. vulgare cDNA clone: FLbaf86m13, mRNA sequence	sp|O81126|RZP22_ARATH	49.3	3e-06	Serine/arginine-rich splicing factor RSZ22 OS=Arabidopsis thaliana GN=RSZ22 PE=1 SV=1	--	--	--	--	--	--	--	--	--	--	-	-	GO:0005634//nucleus;GO:0005783//endoplasmic reticulum
CL10268.Contig2_All	958	86	5.4222	145	9.5977	0.82381	7.24648e-05	#N/A	116	8.6428	0.67262	0.0031956	#N/A	gi|357112159|ref|XP_003557877.1|	339	7e-92	PREDICTED: uncharacterized membrane protein C1281.03c-like isoform 1 [Brachypodium distachyon]	gi|151419219|dbj|AK250570.1|	781	0	Hordeum vulgare subsp. vulgare cDNA clone: FLbaf86m13, mRNA sequence	sp|O81126|RZP22_ARATH	49.3	3e-06	Serine/arginine-rich splicing factor RSZ22 OS=Arabidopsis thaliana GN=RSZ22 PE=1 SV=1	--	--	--	--	--	--	--	--	--	--	-	-	GO:0005634//nucleus;GO:0005783//endoplasmic reticulum
CL10269.Contig1_All	1395	27	1.1691	49	2.2273	0.929898	0.0129934	#N/A	20	1.0233	-0.192169	0.756739	#N/A	gi|326528899|dbj|BAJ97471.1|	110.9	5e-23	predicted protein [Hordeum vulgare subsp. vulgare]	gi|242386891|emb|FP094144.1|	389	1e-105	Phyllostachys edulis cDNA clone: bphylf045p20, full insert sequence	sp|Q6ZCX3|FH6_ORYSJ	51.6	1e-06	Formin-like protein 6 OS=Oryza sativa subsp. japonica GN=FH6 PE=2 SV=2	RSc1191	50.8	6e-06	COG2812	DNA polymerase III, gamma/tau subunits	K11275	2e-06	52	osa:4334439	histone H1/5	-	-	-
CL10269.Contig2_All	1357	140	6.2315	86	4.0187	-0.632851	0.00302283	#N/A	160	8.4159	0.433538	0.0234568	#N/A	gi|326528899|dbj|BAJ97471.1|	334.7	2e-90	predicted protein [Hordeum vulgare subsp. vulgare]	gi|242386891|emb|FP094144.1|	462	1e-127	Phyllostachys edulis cDNA clone: bphylf045p20, full insert sequence	sp|Q56XJ7|Y4276_ARATH	62	8e-10	Uncharacterized protein At4g22758 OS=Arabidopsis thaliana GN=At4g22758 PE=2 SV=1	DR2133	58.2	3e-08	COG4372	Uncharacterized protein conserved in bacteria with the myosin-like domain	K13171	1e-06	53.1	vvi:100262120	serine/arginine repetitive matrix protein 1	-	-	-
CL10269.Contig3_All	1757	96	3.3002	81	2.9233	-0.174956	0.506341	#N/A	107	4.3468	0.3974	0.098484	#N/A	gi|326528899|dbj|BAJ97471.1|	110.9	7e-23	predicted protein [Hordeum vulgare subsp. vulgare]	gi|242386891|emb|FP094144.1|	389	1e-105	Phyllostachys edulis cDNA clone: bphylf045p20, full insert sequence	sp|Q6ZCX3|FH6_ORYSJ	51.6	1e-06	Formin-like protein 6 OS=Oryza sativa subsp. japonica GN=FH6 PE=2 SV=2	RSc1191	50.8	7e-06	COG2812	DNA polymerase III, gamma/tau subunits	K11275	3e-06	52	osa:4334439	histone H1/5	-	-	-
CL1027.Contig1_All	974	58	3.5968	28	1.8229	-0.980479	0.00578604	#N/A	22	1.6122	-1.15768	0.0028873	#N/A	gi|326520425|dbj|BAK07471.1|	323.6	3e-87	predicted protein [Hordeum vulgare subsp. vulgare]	gi|151421339|dbj|AK248323.1|	135	1e-28	Hordeum vulgare subsp. vulgare cDNA clone: FLbaf54k05, mRNA sequence	sp|O22286|BPM3_ARATH	169	2e-42	BTB/POZ and MATH domain-containing protein 3 OS=Arabidopsis thaliana GN=BPM3 PE=1 SV=1	--	--	--	--	--	K10523	5e-68	256	sbi:SORBI_06g000720	speckle-type POZ protein	-	-	-
CL1027.Contig2_All	384	16	2.5167	23	3.7981	0.593745	0.278097	#N/A	55	10.2233	2.02226	4.0872e-07	Up	gi|326520425|dbj|BAK07471.1|	162.5	1e-39	predicted protein [Hordeum vulgare subsp. vulgare]	gi|151421339|dbj|AK248323.1|	97.6	8e-18	Hordeum vulgare subsp. vulgare cDNA clone: FLbaf54k05, mRNA sequence	sp|Q8L765|BPM1_ARATH	92.4	6e-20	BTB/POZ and MATH domain-containing protein 1 OS=Arabidopsis thaliana GN=BPM1 PE=1 SV=1	--	--	--	--	--	K10523	1e-21	99.4	sbi:SORBI_01g021790	speckle-type POZ protein	-	-	-
CL1027.Contig3_All	241	16	4.01	19	4.9992	0.318095	0.597144	#N/A	20	5.9234	0.562823	0.358727	#N/A	gi|326520425|dbj|BAK07471.1|	104.8	4e-22	predicted protein [Hordeum vulgare subsp. vulgare]	gi|151421339|dbj|AK248323.1|	103	8e-20	Hordeum vulgare subsp. vulgare cDNA clone: FLbaf54k05, mRNA sequence	sp|Q8L765|BPM1_ARATH	57.8	1e-09	BTB/POZ and MATH domain-containing protein 1 OS=Arabidopsis thaliana GN=BPM1 PE=1 SV=1	--	--	--	--	--	K12621	2e-12	68.6	rcu:RCOM_0648390	U6 snRNA-associated Sm-like protein LSm2	-	-	-
CL1027.Contig4_All	1249	78	3.7721	156	7.9201	1.07015	1.94094e-07	Up	178	10.1723	1.43121	2.36749e-13	Up	gi|326520425|dbj|BAK07471.1|	376.3	6e-103	predicted protein [Hordeum vulgare subsp. vulgare]	gi|151421339|dbj|AK248323.1|	149	8e-33	Hordeum vulgare subsp. vulgare cDNA clone: FLbaf54k05, mRNA sequence	sp|Q9M8J9|BPM2_ARATH	202	3e-52	BTB/POZ and MATH domain-containing protein 2 OS=Arabidopsis thaliana GN=BPM2 PE=1 SV=1	--	--	--	--	--	K10523	2e-72	271	sbi:SORBI_06g000720	speckle-type POZ protein	-	-	-
CL1027.Contig5_All	208	5	1.452	8	2.4389	0.748189	0.455651	#N/A	4	1.3726	-0.0811302	0.974427	#N/A	gi|242074958|ref|XP_002447415.1|	80.1	1e-14	hypothetical protein SORBIDRAFT_06g000720 [Sorghum bicolor] >gi|241938598|gb|EES11743.1| hypothetical protein SORBIDRAFT_06g000720 [Sorghum bicolor]	--	--	--	--	--	--	--	--	--	--	--	--	--	K10523	7e-16	80.1	sbi:SORBI_06g000720	speckle-type POZ protein	-	-	-
CL10270.Contig1_All	3010	468	9.3913	1757	37.0145	1.97869	7.62682e-187	Up	506	11.999	0.353517	0.000522421	#N/A	gi|357112237|ref|XP_003557916.1|	1608.2	0	PREDICTED: uncharacterized protein At2g41620-like [Brachypodium distachyon]	gi|151420728|dbj|AK252080.1|	3725	0	Hordeum vulgare subsp. vulgare cDNA clone: FLbaf148j03, mRNA sequence	sp|O22224|Y2162_ARATH	1115	0	Uncharacterized protein At2g41620 OS=Arabidopsis thaliana GN=At2g41620 PE=2 SV=2	--	--	--	--	--	K14309	0	1608	bdi:100836281	nuclear pore complex protein Nup93	GO:0043247//telomere maintenance in response to DNA damage;GO:0031048//chromatin silencing by small RNA;GO:0050826//response to freezing;GO:0010332//response to gamma radiation;GO:0009793//embryo development ending in seed dormancy;GO:0006406//mRNA export from nucleus;GO:0006310//DNA recombination;GO:0045132//meiotic chromosome segregation;GO:0009640//photomorphogenesis;GO:0019915//lipid storage;…	GO:0005515//protein binding	GO:0005730//nucleolus;GO:0005643//nuclear pore;GO:0009506//plasmodesma
CL10271.Contig1_All	634	695	66.2128	646	64.6115	-0.0353192	0.718125	#N/A	639	71.9402	0.119688	0.217285	#N/A	gi|115441059|ref|NP_001044809.1|	118.6	7e-26	Os01g0849500 [Oryza sativa Japonica Group] >gi|113534340|dbj|BAF06723.1| Os01g0849500 [Oryza sativa Japonica Group]	gi|357125869|ref|XM_003564564.1|	196	2e-47	PREDICTED: Brachypodium distachyon uncharacterized LOC100824890 (LOC100824890), mRNA	--	--	--	--	--	--	--	--	--	--	--	--	--	--	-	-	GO:0031225//anchored to membrane;GO:0016023//cytoplasmic membrane-bounded vesicle
CL10272.Contig1_All	511	30	3.5461	37	4.5914	0.372701	0.373368	#N/A	81	11.3142	1.67383	5.47758e-08	Up	--	--	--	--	--	--	--	--	--	--	--	--	--	--	--	--	--	--	--	--	--	--	-	-	-
CL10273.Contig1_All	1319	103	4.7167	472	22.6915	2.2663	4.37453e-60	Up	237	12.8252	1.44313	9.73819e-18	Up	gi|326494702|dbj|BAJ94470.1|	645.6	0	predicted protein [Hordeum vulgare subsp. vulgare]	gi|115477772|ref|NM_001069017.1|	722	0	Oryza sativa Japonica Group Os08g0557200 (Os08g0557200) mRNA, complete cds	sp|Q8H5F8|ADPRM_ORYSJ	463	1e-130	Manganese-dependent ADP-ribose/CDP-alcohol diphosphatase OS=Oryza sativa subsp. japonica GN=Os07g0688000 PE=2 SV=1	AGc1602	118	3e-26	COG1409	Predicted phosphohydrolases	K01517	2e-155	547	sbi:SORBI_07g024380	manganese-dependent ADP-ribose/CDP-alcohol diphosphatase [EC:3.6.1.13 3.6.1.16 3.6.1.53]	-	GO:0046872//metal ion binding;GO:0004722//protein serine/threonine phosphatase activity;GO:0047631//ADP-ribose diphosphatase activity;GO:0047734//CDP-glycerol diphosphatase activity	GO:0005886//plasma membrane
CL10273.Contig2_All	1304	67	3.1034	224	10.8927	1.81144	1.02146e-21	Up	122	6.6779	1.10554	1.47426e-06	Up	gi|326494702|dbj|BAJ94470.1|	643.3	0	predicted protein [Hordeum vulgare subsp. vulgare]	gi|115477772|ref|NM_001069017.1|	722	0	Oryza sativa Japonica Group Os08g0557200 (Os08g0557200) mRNA, complete cds	sp|Q8H5F8|ADPRM_ORYSJ	463	1e-130	Manganese-dependent ADP-ribose/CDP-alcohol diphosphatase OS=Oryza sativa subsp. japonica GN=Os07g0688000 PE=2 SV=1	AGc1602	118	2e-26	COG1409	Predicted phosphohydrolases	K01517	1e-155	547	sbi:SORBI_07g024380	manganese-dependent ADP-ribose/CDP-alcohol diphosphatase [EC:3.6.1.13 3.6.1.16 3.6.1.53]	-	GO:0046872//metal ion binding;GO:0004722//protein serine/threonine phosphatase activity;GO:0047631//ADP-ribose diphosphatase activity;GO:0047734//CDP-glycerol diphosphatase activity	GO:0005886//plasma membrane
CL10274.Contig1_All	1741	46	1.5959	39	1.4205	-0.167971	0.66672	#N/A	43	1.7629	0.14358	0.724327	#N/A	gi|326495490|dbj|BAJ85841.1|	698	0	predicted protein [Hordeum vulgare subsp. vulgare]	gi|357124580|ref|XM_003563929.1|	1092	0	PREDICTED: Brachypodium distachyon carbon catabolite repressor protein 4 homolog 3-like (LOC100836230), mRNA	sp|Q9LS39|CCR4C_ARATH	341	9e-94	Carbon catabolite repressor protein 4 homolog 3 OS=Arabidopsis thaliana GN=CCR4-3 PE=2 SV=2	SPCC31H12.08c_2	114	5e-25	COG5239	mRNA deadenylase, exonuclease subunit and related nucleases	K12603	2e-32	139	smo:SELMODRAFT_178984	CCR4-NOT transcription complex subunit 6	GO:0019252//starch biosynthetic process;GO:0000023//maltose metabolic process	-	GO:0009536//plastid
CL10274.Contig2_All	1935	37	1.155	61	1.999	0.791386	0.0157905	#N/A	43	1.5862	0.457682	0.25304	#N/A	gi|326495490|dbj|BAJ85841.1|	38.1	0	predicted protein [Hordeum vulgare subsp. vulgare]	gi|357124580|ref|XM_003563929.1|	696	0	PREDICTED: Brachypodium distachyon carbon catabolite repressor protein 4 homolog 3-like (LOC100836230), mRNA	sp|Q8VYU4|CCR4F_ARATH	207	2e-53	Carbon catabolite repressor protein 4 homolog 6 OS=Arabidopsis thaliana GN=CCR4-6 PE=2 SV=2	SPCC31H12.08c_2	95.1	4e-19	COG5239	mRNA deadenylase, exonuclease subunit and related nucleases	K12603	3e-22	105	smo:SELMODRAFT_178984	CCR4-NOT transcription complex subunit 6	-	-	GO:0009536//plastid
CL10275.Contig1_All	2067	955	27.9067	1173	35.9852	0.366792	2.82977e-08	#N/A	1676	57.8754	1.05234	6.2815e-74	Up	gi|326515394|dbj|BAK03610.1|	789.6	0	predicted protein [Hordeum vulgare subsp. vulgare]	gi|242374179|emb|FP100895.1|	1088	0	Phyllostachys edulis cDNA clone: bphylf049j09, full insert sequence	sp|Q6AT41|NNJA4_ORYSJ	692	0	Ninja-family protein Os05g0558800 OS=Oryza sativa subsp. japonica GN=Os05g0558800 PE=2 SV=1	--	--	--	--	--	--	--	--	--	--	-	-	GO:0005634//nucleus
CL10275.Contig2_All	264	15	3.4319	26	6.245	0.863694	0.0992997	#N/A	7	1.8926	-0.858638	0.305419	#N/A	--	--	--	--	--	--	--	--	--	--	--	--	--	--	--	--	--	--	--	--	--	--	-	-	-
CL10276.Contig1_All	624	26	2.5167	37	3.76	0.579199	0.169721	#N/A	48	5.4906	1.12543	0.00342004	#N/A	--	--	--	--	--	--	--	--	--	--	--	--	--	--	--	--	--	--	--	--	--	--	-	-	-
CL10277.Contig1_All	742	36	2.9305	30	2.5638	-0.192863	0.663582	#N/A	133	12.794	2.12625	3.6682e-17	Up	gi|357132818|ref|XP_003568025.1|	302.8	3e-81	PREDICTED: calcineurin B-like protein 4-like [Brachypodium distachyon]	gi|357132817|ref|XM_003567977.1|	466	1e-128	PREDICTED: Brachypodium distachyon calcineurin B-like protein 4-like (LOC100835402), mRNA	sp|Q75KU4|CNBL4_ORYSJ	290	8e-79	Calcineurin B-like protein 4 OS=Oryza sativa subsp. japonica GN=CBL4 PE=1 SV=1	YKL190w	82	9e-16	COG5126	Ca2+-binding protein (EF-Hand superfamily)	K06268	3e-82	302	bdi:100835402	protein phosphatase 3, regulatory subunit	GO:0009414//response to water deprivation;GO:0042539//hypotonic salinity response;GO:0030007//cellular potassium ion homeostasis;GO:0005513//detection of calcium ion	GO:0005509//calcium ion binding	GO:0005737//cytoplasm;GO:0005886//plasma membrane
CL10277.Contig2_All	483	25	3.1264	4	0.5251	-2.57384	0.000317733	Down	33	4.8767	0.641403	0.16478	#N/A	gi|354832240|gb|AER42618.1|	260.8	6e-69	calcineurin B-like protein 4 [Hordeum brevisubulatum]	gi|320090222|gb|HM175881.1|	319	1e-84	Hordeum vulgare cultivar Sahara 3771 calcineurin B-like protein 4 (CBL4) mRNA, complete cds	sp|Q75KU4|CNBL4_ORYSJ	247	2e-66	Calcineurin B-like protein 4 OS=Oryza sativa subsp. japonica GN=CBL4 PE=1 SV=1	YKL190w	70.9	1e-12	COG5126	Ca2+-binding protein (EF-Hand superfamily)	K06268	9e-69	256	bdi:100835402	protein phosphatase 3, regulatory subunit	GO:0009414//response to water deprivation;GO:0042539//hypotonic salinity response;GO:0030007//cellular potassium ion homeostasis;GO:0005513//detection of calcium ion	GO:0005509//calcium ion binding	GO:0005737//cytoplasm;GO:0005886//plasma membrane
CL10278.Contig1_All	1497	200	8.0696	401	16.9859	1.07377	8.88263e-18	Up	464	22.1236	1.45502	1.75439e-34	Up	gi|326488815|dbj|BAJ98019.1|	709.9	0	predicted protein [Hordeum vulgare subsp. vulgare]	gi|357147222|ref|XM_003574219.1|	1564	0	PREDICTED: Brachypodium distachyon probable protein phosphatase 2C 27-like (LOC100826778), mRNA	sp|P93006|P2C27_ARATH	456	1e-128	Probable protein phosphatase 2C 27 OS=Arabidopsis thaliana GN=At2g33700 PE=2 SV=1	SPAC2G11.07c	154	4e-37	COG0631	Serine/threonine protein phosphatase	K01090	2e-96	351	osa:4341433	protein phosphatase [EC:3.1.3.16]	GO:0006470//protein dephosphorylation;GO:0016310//phosphorylation	GO:0016301//kinase activity;GO:0046872//metal ion binding;GO:0004722//protein serine/threonine phosphatase activity	-
CL10279.Contig1_All	4244	92	1.3094	34	0.508	-1.36601	2.99407e-06	Down	359	6.0378	2.20512	2.16682e-47	Up	gi|357142274|ref|XP_003572516.1|	730.3	0	PREDICTED: protein phosphatase 2C and cyclic nucleotide-binding/kinase domain-containing protein-like [Brachypodium distachyon]	gi|357142273|ref|XM_003572468.1|	2432	0	PREDICTED: Brachypodium distachyon protein phosphatase 2C and cyclic nucleotide-binding/kinase domain-containing protein-like (LOC100840536), mRNA	sp|Q9SL76|P2C19_ARATH	769	0	Protein phosphatase 2C and cyclic nucleotide-binding/kinase domain-containing protein OS=Arabidopsis thaliana GN=At2g20050 PE=1 SV=2	SPAC17G8.14c_2	108	6e-23	COG0515	Serine/threonine protein kinase	K04345	0	883	vvi:100266345	protein kinase A [EC:2.7.11.11]	GO:0006470//protein dephosphorylation;GO:0001932//regulation of protein phosphorylation	GO:0004672//protein kinase activity;GO:0046872//metal ion binding;GO:0005524//ATP binding;GO:0004722//protein serine/threonine phosphatase activity;GO:0008603//cAMP-dependent protein kinase regulator activity	GO:0005952//cAMP-dependent protein kinase complex;GO:0005886//plasma membrane
CL10279.Contig2_All	4387	173	2.3819	138	1.9947	-0.255941	0.174791	#N/A	192	3.1239	0.391235	0.0241007	#N/A	gi|357142274|ref|XP_003572516.1|	582	3e-164	PREDICTED: protein phosphatase 2C and cyclic nucleotide-binding/kinase domain-containing protein-like [Brachypodium distachyon]	gi|357142273|ref|XM_003572468.1|	3963	0	PREDICTED: Brachypodium distachyon protein phosphatase 2C and cyclic nucleotide-binding/kinase domain-containing protein-like (LOC100840536), mRNA	sp|Q9SL76|P2C19_ARATH	984	0	Protein phosphatase 2C and cyclic nucleotide-binding/kinase domain-containing protein OS=Arabidopsis thaliana GN=At2g20050 PE=1 SV=2	SPAC17G8.14c_2	108	6e-23	COG0515	Serine/threonine protein kinase	K04345	0	1065	vvi:100266345	protein kinase A [EC:2.7.11.11]	GO:0006470//protein dephosphorylation;GO:0001932//regulation of protein phosphorylation	GO:0004692//cGMP-dependent protein kinase activity;GO:0046872//metal ion binding;GO:0005524//ATP binding;GO:0004722//protein serine/threonine phosphatase activity;GO:0008603//cAMP-dependent protein kinase regulator activity	GO:0005952//cAMP-dependent protein kinase complex;GO:0005886//plasma membrane
CL1028.Contig1_All	691	10	0.8741	1	0.0918	-3.25123	0.0164737	#N/A	4	0.4132	-1.08096	0.325979	#N/A	gi|326532484|dbj|BAK05171.1|	80.1	3e-14	predicted protein [Hordeum vulgare subsp. vulgare]	--	--	--	--	--	--	--	--	--	--	--	--	--	--	--	--	--	--	-	-	-
CL1028.Contig2_All	1150	17	0.8929	8	0.4411	-1.01739	0.14669	#N/A	35	2.1724	1.28272	0.00594469	#N/A	--	--	--	--	--	--	--	--	--	--	--	--	--	--	--	--	--	--	--	--	--	--	-	-	-
CL1028.Contig3_All	2069	48	1.4013	73	2.2373	0.674993	0.0217576	#N/A	81	2.7944	0.995773	0.000457874	#N/A	gi|326532484|dbj|BAK05171.1|	143.7	1e-32	predicted protein [Hordeum vulgare subsp. vulgare]	--	--	--	--	--	--	--	--	--	--	--	--	--	--	--	--	--	--	-	-	-
CL10280.Contig1_All	658	47	4.3144	57	5.4931	0.348461	0.29334	#N/A	30	3.2543	-0.406813	0.345504	#N/A	gi|242043704|ref|XP_002459723.1|	275.4	5e-73	hypothetical protein SORBIDRAFT_02g009350 [Sorghum bicolor] >gi|241923100|gb|EER96244.1| hypothetical protein SORBIDRAFT_02g009350 [Sorghum bicolor]	gi|242385959|emb|FP093810.1|	484	1e-134	Phyllostachys edulis cDNA clone: bphylf024i05, full insert sequence	sp|F4J469|TI22L_ARATH	155	2e-38	Protein TIC 22-like, chloroplastic OS=Arabidopsis thaliana GN=TIC22L PE=3 SV=1	--	--	--	--	--	--	--	--	--	--	-	-	GO:0009706//chloroplast inner membrane
CL10280.Contig2_All	401	6	0.9038	9	1.4232	0.655063	0.481106	#N/A	7	1.246	0.463229	0.667712	#N/A	gi|242043704|ref|XP_002459723.1|	167.2	7e-41	hypothetical protein SORBIDRAFT_02g009350 [Sorghum bicolor] >gi|241923100|gb|EER96244.1| hypothetical protein SORBIDRAFT_02g009350 [Sorghum bicolor]	gi|242385959|emb|FP093810.1|	297	4e-78	Phyllostachys edulis cDNA clone: bphylf024i05, full insert sequence	sp|F4J469|TI22L_ARATH	112	5e-26	Protein TIC 22-like, chloroplastic OS=Arabidopsis thaliana GN=TIC22L PE=3 SV=1	--	--	--	--	--	--	--	--	--	--	-	-	GO:0009706//chloroplast inner membrane
CL10280.Contig3_All	404	15	2.2426	15	2.3544	0.0701871	0.920277	#N/A	15	2.6501	0.240874	0.731151	#N/A	gi|242043704|ref|XP_002459723.1|	167.2	7e-41	hypothetical protein SORBIDRAFT_02g009350 [Sorghum bicolor] >gi|241923100|gb|EER96244.1| hypothetical protein SORBIDRAFT_02g009350 [Sorghum bicolor]	gi|242385959|emb|FP093810.1|	297	5e-78	Phyllostachys edulis cDNA clone: bphylf024i05, full insert sequence	sp|F4J469|TI22L_ARATH	112	5e-26	Protein TIC 22-like, chloroplastic OS=Arabidopsis thaliana GN=TIC22L PE=3 SV=1	--	--	--	--	--	--	--	--	--	--	-	-	GO:0009706//chloroplast inner membrane
CL10281.Contig1_All	2360	39	0.9982	32	0.8598	-0.215328	0.611783	#N/A	98	2.964	1.57014	9.96731e-09	Up	gi|326519494|dbj|BAK00120.1|	1100.1	0	predicted protein [Hordeum vulgare subsp. vulgare]	gi|357164538|ref|XM_003580039.1|	2246	0	PREDICTED: Brachypodium distachyon uncharacterized LOC100826615 (LOC100826615), mRNA	sp|Q9T0K5|LRX3_ARATH	43.1	6e-06	Leucine-rich repeat extensin-like protein 3 OS=Arabidopsis thaliana GN=LRX3 PE=1 SV=1	SPy1392	58.5	5e-08	COG0477	Permeases of the major facilitator superfamily	K13171	3e-06	52.4	vvi:100262120	serine/arginine repetitive matrix protein 1	GO:0080167//response to karrikin;GO:0055085//transmembrane transport	-	GO:0016021//integral to membrane;GO:0005634//nucleus
CL10281.Contig2_All	2281	116	3.0717	86	2.3908	-0.361544	0.120241	#N/A	363	11.359	1.88673	4.00166e-39	Up	gi|326519494|dbj|BAK00120.1|	1100.1	0	predicted protein [Hordeum vulgare subsp. vulgare]	gi|357164538|ref|XM_003580039.1|	2246	0	PREDICTED: Brachypodium distachyon uncharacterized LOC100826615 (LOC100826615), mRNA	sp|Q9T0K5|LRX3_ARATH	43.1	6e-06	Leucine-rich repeat extensin-like protein 3 OS=Arabidopsis thaliana GN=LRX3 PE=1 SV=1	SPy1392	58.5	5e-08	COG0477	Permeases of the major facilitator superfamily	K13171	2e-06	53.1	vvi:100262120	serine/arginine repetitive matrix protein 1	GO:0080167//response to karrikin;GO:0055085//transmembrane transport	-	GO:0016021//integral to membrane;GO:0005634//nucleus
CL10281.Contig3_All	2297	15	0.3944	6	0.1656	-1.25196	0.106751	#N/A	11	0.3418	-0.206507	0.81743	#N/A	gi|326519494|dbj|BAK00120.1|	1099	0	predicted protein [Hordeum vulgare subsp. vulgare]	gi|357164538|ref|XM_003580039.1|	2254	0	PREDICTED: Brachypodium distachyon uncharacterized LOC100826615 (LOC100826615), mRNA	sp|A7XQ02|MLX56_MORAL	42.4	8e-06	Mulatexin OS=Morus alba PE=1 SV=2	SPy1392	58.5	5e-08	COG0477	Permeases of the major facilitator superfamily	--	--	--	--	--	GO:0080167//response to karrikin;GO:0055085//transmembrane transport	-	GO:0016021//integral to membrane;GO:0005634//nucleus
CL10281.Contig4_All	2264	31	0.827	12	0.3361	-1.299	0.0125722	#N/A	34	1.0719	0.374211	0.417539	#N/A	gi|326519494|dbj|BAK00120.1|	1099	0	predicted protein [Hordeum vulgare subsp. vulgare]	gi|357164538|ref|XM_003580039.1|	2254	0	PREDICTED: Brachypodium distachyon uncharacterized LOC100826615 (LOC100826615), mRNA	sp|Q9T0K5|LRX3_ARATH	43.1	6e-06	Leucine-rich repeat extensin-like protein 3 OS=Arabidopsis thaliana GN=LRX3 PE=1 SV=1	SPy1392	58.5	5e-08	COG0477	Permeases of the major facilitator superfamily	--	--	--	--	--	GO:0080167//response to karrikin;GO:0055085//transmembrane transport	-	GO:0016021//integral to membrane;GO:0005634//nucleus
CL10282.Contig1_All	214	0	0	4	1.1853	10.211	0.0891796	#N/A	1	0.3335	8.38154	0.536955	#N/A	gi|357167678|ref|XP_003581280.1|	74.7	4e-13	PREDICTED: protein FAR1-RELATED SEQUENCE 11-like [Brachypodium distachyon]	gi|357167677|ref|XM_003581232.1|	95.6	2e-17	PREDICTED: Brachypodium distachyon protein FAR1-RELATED SEQUENCE 11-like (LOC100833148), mRNA	sp|Q9SY66|FRS11_ARATH	52.4	6e-08	Protein FAR1-RELATED SEQUENCE 11 OS=Arabidopsis thaliana GN=FRS11 PE=2 SV=1	--	--	--	--	--	--	--	--	--	--	-	GO:0008270//zinc ion binding	-
CL10282.Contig2_All	1118	67	3.6198	105	5.9554	0.718288	0.00318405	#N/A	64	4.086	0.174779	0.606538	#N/A	gi|357167678|ref|XP_003581280.1|	535.8	5e-151	PREDICTED: protein FAR1-RELATED SEQUENCE 11-like [Brachypodium distachyon]	gi|151426536|dbj|AK248760.1|	674	0	Hordeum vulgare subsp. vulgare cDNA clone: FLbaf2n05, mRNA sequence	sp|Q9SY66|FRS11_ARATH	389	2e-108	Protein FAR1-RELATED SEQUENCE 11 OS=Arabidopsis thaliana GN=FRS11 PE=2 SV=1	--	--	--	--	--	--	--	--	--	--	GO:0009639//response to red or far red light	GO:0008270//zinc ion binding	GO:0005634//nucleus
CL10283.Contig1_All	394	7	1.0731	4	0.6438	-0.7371	0.519307	#N/A	0	0	-10.0676	0.0352357	#N/A	gi|222625735|gb|EEE59867.1|	127.9	2e-65	hypothetical protein OsJ_12452 [Oryza sativa Japonica Group]	gi|14275751|emb|AJ310844.1|	331	3e-88	Hordeum vulgare partial CA5 gene for P-type ATPase	sp|Q9SY55|ECA3_ARATH	120	2e-50	Calcium-transporting ATPase 3, endoplasmic reticulum-type OS=Arabidopsis thaliana GN=ECA3 PE=2 SV=3	--	--	--	--	--	K01537	2e-66	142	osa:4333998	Ca2+-transporting ATPase [EC:3.6.3.8]	GO:0048364//root development;GO:0006891//intra-Golgi vesicle-mediated transport;GO:0006944//cellular membrane fusion;GO:0006816//calcium ion transport;GO:0006754//ATP biosynthetic process;GO:0055071//manganese ion homeostasis;GO:0006828//manganese ion transport	GO:0015410//manganese-transporting ATPase activity;GO:0046872//metal ion binding;GO:0005388//calcium-transporting ATPase activity;GO:0005516//calmodulin binding;GO:0005524//ATP binding	GO:0005802//trans-Golgi network;GO:0016021//integral to membrane;GO:0005794//Golgi apparatus;GO:0005768//endosome;GO:0012505//endomembrane system;GO:0005634//nucleus
CL10283.Contig2_All	704	85	7.2928	116	10.4484	0.518737	0.0222278	#N/A	41	4.1569	-0.810965	0.00763586	#N/A	gi|14275752|emb|CAC40032.1|	462.6	2e-129	P-type ATPase [Hordeum vulgare]	gi|14275751|emb|AJ310844.1|	1130	0	Hordeum vulgare partial CA5 gene for P-type ATPase	sp|Q9SY55|ECA3_ARATH	366	8e-102	Calcium-transporting ATPase 3, endoplasmic reticulum-type OS=Arabidopsis thaliana GN=ECA3 PE=2 SV=3	lin0832	114	1e-25	COG0474	Cation transport ATPase	K01537	1e-129	460	osa:4333998	Ca2+-transporting ATPase [EC:3.6.3.8]	GO:0048364//root development;GO:0006828//manganese ion transport;GO:0055071//manganese ion homeostasis;GO:0006816//calcium ion transport	GO:0005388//calcium-transporting ATPase activity;GO:0015410//manganese-transporting ATPase activity;GO:0046872//metal ion binding;GO:0005524//ATP binding	GO:0016021//integral to membrane;GO:0012505//endomembrane system;GO:0005794//Golgi apparatus
CL10284.Contig1_All	3991	576	8.7174	542	8.6116	-0.0176166	0.876843	#N/A	399	7.1359	-0.288803	0.00621785	#N/A	gi|326488499|dbj|BAJ93918.1|	2230.7	0	predicted protein [Hordeum vulgare subsp. vulgare] >gi|326502396|dbj|BAJ95261.1| predicted protein [Hordeum vulgare subsp. vulgare]	gi|357110681|ref|XM_003557097.1|	3309	0	PREDICTED: Brachypodium distachyon cellulose synthase-like protein D2-like (LOC100834644), mRNA	sp|Q9LHZ7|CSLD2_ORYSJ	2174	0	Cellulose synthase-like protein D2 OS=Oryza sativa subsp. japonica GN=CSLD2 PE=2 SV=1	alr3757	75.1	9e-13	COG1215	Glycosyltransferases, probably involved in cell wall biogenesis	K00770	0	1514	pop:POPTR_1099076	1,4-beta-D-xylan synthase [EC:2.4.2.24]	GO:0048767//root hair elongation;GO:0030244//cellulose biosynthetic process;GO:0009409//response to cold	GO:0016760//cellulose synthase (UDP-forming) activity	GO:0030173//integral to Golgi membrane;GO:0005783//endoplasmic reticulum;GO:0005886//plasma membrane
CL10284.Contig2_All	259	11	2.5653	10	2.4483	-0.0673472	0.94226	#N/A	5	1.3779	-0.896656	0.382833	#N/A	gi|357110682|ref|XP_003557145.1|	161.8	3e-39	PREDICTED: cellulose synthase-like protein D2-like [Brachypodium distachyon]	gi|115465979|ref|NM_001063124.1|	240	6e-61	Oryza sativa Japonica Group Os06g0111800 (Os06g0111800) mRNA, complete cds	sp|Q9LHZ7|CSLD2_ORYSJ	150	1e-37	Cellulose synthase-like protein D2 OS=Oryza sativa subsp. japonica GN=CSLD2 PE=2 SV=1	--	--	--	--	--	K00770	7e-13	70.1	vvi:100243459	1,4-beta-D-xylan synthase [EC:2.4.2.24]	GO:0048767//root hair elongation;GO:0030244//cellulose biosynthetic process;GO:0009409//response to cold;GO:0009832//plant-type cell wall biogenesis	GO:0051753//mannan synthase activity;GO:0016760//cellulose synthase (UDP-forming) activity	GO:0030173//integral to Golgi membrane;GO:0005768//endosome;GO:0005802//trans-Golgi network;GO:0005783//endoplasmic reticulum;GO:0005886//plasma membrane
CL10285.Contig1_All	1454	56	2.3263	27	1.1775	-0.98231	0.0066926	#N/A	40	1.9636	-0.244536	0.535809	#N/A	gi|357126322|ref|XP_003564837.1|	606.3	4e-172	PREDICTED: beta-glucosidase 4-like [Brachypodium distachyon]	gi|357126321|ref|XM_003564789.1|	1193	0	PREDICTED: Brachypodium distachyon beta-glucosidase 4-like (LOC100840604), mRNA	sp|Q5N863|BGL04_ORYSJ	550	8e-157	Beta-glucosidase 4 OS=Oryza sativa subsp. japonica GN=BGLU4 PE=2 SV=1	CAC0385	250	4e-66	COG2723	Beta-glucosidase/6-phospho-beta-glucosidase/beta-galactosidase	K01188	1e-96	352	osa:4332041	beta-glucosidase [EC:3.2.1.21]	GO:0071281//cellular response to iron ion;GO:0071369//cellular response to ethylene stimulus;GO:0030245//cellulose catabolic process;GO:0071732//cellular response to nitric oxide	GO:0043169//cation binding;GO:0008422//beta-glucosidase activity	GO:0005829//cytosol;GO:0009507//chloroplast
CL10285.Contig2_All	1680	82	2.9482	59	2.2269	-0.404798	0.149243	#N/A	82	3.4839	0.240869	0.404189	#N/A	gi|357126322|ref|XP_003564837.1|	873.2	0	PREDICTED: beta-glucosidase 4-like [Brachypodium distachyon]	gi|151420043|dbj|AK251395.1|	1665	0	Hordeum vulgare subsp. vulgare cDNA clone: FLbaf108c20, mRNA sequence	sp|Q5N863|BGL04_ORYSJ	802	0	Beta-glucosidase 4 OS=Oryza sativa subsp. japonica GN=BGLU4 PE=2 SV=1	CAC0385	320	5e-87	COG2723	Beta-glucosidase/6-phospho-beta-glucosidase/beta-galactosidase	K01188	2e-140	498	osa:4332041	beta-glucosidase [EC:3.2.1.21]	GO:0071281//cellular response to iron ion;GO:0071369//cellular response to ethylene stimulus;GO:0030245//cellulose catabolic process;GO:0071732//cellular response to nitric oxide	GO:0043169//cation binding;GO:0008422//beta-glucosidase activity	GO:0005829//cytosol;GO:0009507//chloroplast
CL10285.Contig3_All	235	5	1.2851	5	1.3492	0.0702236	0.949604	#N/A	3	0.9112	-0.496041	0.770419	#N/A	gi|357126322|ref|XP_003564837.1|	112.8	1e-24	PREDICTED: beta-glucosidase 4-like [Brachypodium distachyon]	gi|357126321|ref|XM_003564789.1|	232	1e-58	PREDICTED: Brachypodium distachyon beta-glucosidase 4-like (LOC100840604), mRNA	sp|Q5N863|BGL04_ORYSJ	96.7	3e-21	Beta-glucosidase 4 OS=Oryza sativa subsp. japonica GN=BGLU4 PE=2 SV=1	BS_yckE	54.7	4e-08	COG2723	Beta-glucosidase/6-phospho-beta-glucosidase/beta-galactosidase	K01188	5e-12	67.4	ppp:PHYPADRAFT_231697	beta-glucosidase [EC:3.2.1.21]	GO:0030245//cellulose catabolic process	GO:0008422//beta-glucosidase activity	-
CL10286.Contig1_All	447	5	0.6756	23	3.2628	2.27187	0.000948381	Up	0	0	-9.40003	0.0995499	#N/A	gi|326520545|dbj|BAK07531.1|	169.5	1e-41	predicted protein [Hordeum vulgare subsp. vulgare]	gi|241988395|dbj|AK335653.1|	151	7e-34	Triticum aestivum cDNA, clone: WT013_H05, cultivar: Chinese Spring	sp|Q9SN46|LRX5_ARATH	51.2	2e-07	Leucine-rich repeat extensin-like protein 5 OS=Arabidopsis thaliana GN=LRX5 PE=2 SV=2	--	--	--	--	--	K14325	2e-09	59.7	sbi:SORBI_03g046480	RNA-binding protein with serine-rich domain 1	-	-	-
CL10286.Contig2_All	242	1	0.2496	10	2.6203	3.39204	0.0105702	#N/A	0	0	-7.96347	0.684588	#N/A	gi|326503896|dbj|BAK02734.1|	111.7	3e-24	predicted protein [Hordeum vulgare subsp. vulgare]	gi|241988395|dbj|AK335653.1|	182	1e-43	Triticum aestivum cDNA, clone: WT013_H05, cultivar: Chinese Spring	sp|Q9SN46|LRX5_ARATH	50.1	3e-07	Leucine-rich repeat extensin-like protein 5 OS=Arabidopsis thaliana GN=LRX5 PE=2 SV=2	--	--	--	--	--	K12896	2e-08	55.5	cre:CHLREDRAFT_195844	splicing factor, arginine/serine-rich 7	-	-	-
CL10287.Contig1_All	363	65	10.8157	40	6.9875	-0.630279	0.0501055	#N/A	78	15.3373	0.503917	0.0770858	#N/A	--	--	--	--	--	--	--	--	--	--	--	--	--	--	--	--	--	--	--	--	--	--	-	-	-
CL10287.Contig2_All	392	118	18.182	50	8.0882	-1.16862	2.70607e-06	Down	114	20.7577	0.191136	0.432828	#N/A	--	--	--	--	--	--	--	--	--	--	--	--	--	--	--	--	--	--	--	--	--	--	-	-	-
CL10287.Contig3_All	408	117	17.321	51	7.9264	-1.12778	5.85744e-06	Down	109	19.0689	0.138699	0.588949	#N/A	--	--	--	--	--	--	--	--	--	--	--	--	--	--	--	--	--	--	--	--	--	--	-	-	-
CL10288.Contig1_All	521	44	5.1011	14	1.7039	-1.58197	0.000425485	Down	18	2.466	-1.04864	0.0199769	#N/A	gi|326519709|dbj|BAK00227.1|	124.4	8e-28	predicted protein [Hordeum vulgare subsp. vulgare] >gi|326528057|dbj|BAJ89080.1| predicted protein [Hordeum vulgare subsp. vulgare]	gi|40363760|dbj|AP006720.1|	87.7	1e-14	Oryza sativa Japonica Group genomic DNA, chromosome 2, clone:OJA1212_C06	--	--	--	--	--	--	--	--	--	--	--	--	--	--	-	GO:0003682//chromatin binding	-
CL10288.Contig2_All	329	6	1.1015	2	0.3855	-1.51467	0.275307	#N/A	10	2.1695	0.977893	0.292669	#N/A	gi|326519709|dbj|BAK00227.1|	61.2	5e-09	predicted protein [Hordeum vulgare subsp. vulgare] >gi|326528057|dbj|BAJ89080.1| predicted protein [Hordeum vulgare subsp. vulgare]	gi|357138392|ref|XM_003570729.1|	81.8	4e-13	PREDICTED: Brachypodium distachyon uncharacterized LOC100824700 (LOC100824700), mRNA	--	--	--	--	--	--	--	--	--	--	--	--	--	--	-	GO:0003682//chromatin binding	-
CL10289.Contig1_All	2135	122	3.4515	284	8.435	1.28916	6.89652e-17	Up	57	1.9056	-0.856978	0.000589381	#N/A	gi|357115001|ref|XP_003559282.1|	58.9	4e-07	PREDICTED: uncharacterized protein LOC100827209 [Brachypodium distachyon]	gi|357115000|ref|XM_003559234.1|	1415	0	PREDICTED: Brachypodium distachyon uncharacterized LOC100827209 (LOC100827209), mRNA	--	--	--	--	--	--	--	--	--	--	--	--	--	--	GO:0048856//anatomical structure development;GO:0044767;GO:0007275//multicellular organismal development	-	-
CL1029.Contig1_All	863	36	2.5196	70	5.1434	1.02953	0.00101522	#N/A	71	5.8723	1.22073	9.4318e-05	Up	gi|357128378|ref|XP_003565850.1|	134.4	2e-30	PREDICTED: RRP15-like protein-like [Brachypodium distachyon]	gi|357128377|ref|XM_003565802.1|	246	3e-62	PREDICTED: Brachypodium distachyon RRP15-like protein-like (LOC100835705), mRNA	--	--	--	--	--	--	--	--	--	--	--	--	--	--	-	-	GO:0009536//plastid
CL1029.Contig2_All	465	3	0.3897	1	0.1364	-1.51452	0.489222	#N/A	1	0.1535	-1.34413	0.607501	#N/A	gi|357128378|ref|XP_003565850.1|	132.9	1e-30	PREDICTED: RRP15-like protein-like [Brachypodium distachyon]	gi|357128377|ref|XM_003565802.1|	246	2e-62	PREDICTED: Brachypodium distachyon RRP15-like protein-like (LOC100835705), mRNA	--	--	--	--	--	--	--	--	--	--	--	--	--	--	-	-	GO:0009536//plastid
CL1029.Contig3_All	395	3	0.4587	1	0.1605	-1.51498	0.489762	#N/A	3	0.5421	0.241008	0.873815	#N/A	--	--	--	--	--	--	--	--	--	--	--	--	--	--	--	--	--	--	--	--	--	--	-	-	-
CL10290.Contig1_All	333	29	5.2602	22	4.1893	-0.328408	0.509669	#N/A	20	4.2869	-0.295183	0.614767	#N/A	--	--	--	--	gi|151419273|dbj|AK250624.1|	58	6e-06	Hordeum vulgare subsp. vulgare cDNA clone: FLbaf84l05, mRNA sequence	--	--	--	--	--	--	--	--	--	--	--	--	--	--	-	-	-
CL10290.Contig2_All	394	23	3.526	43	6.9205	0.972844	0.0160498	#N/A	17	3.0797	-0.195243	0.773272	#N/A	--	--	--	--	gi|357143353|ref|XM_003572843.1|	79.8	2e-12	PREDICTED: Brachypodium distachyon uncharacterized LOC100824099 (LOC100824099), mRNA	--	--	--	--	--	--	--	--	--	--	--	--	--	--	-	-	-
CL10291.Contig1_All	712	5846	495.935	895	79.7094	-2.63733	0	Down	6218	623.348	0.329887	9.997e-35	#N/A	gi|23954355|emb|CAD54079.1|	139	6e-32	metallothioneine type2 [Hordeum vulgare subsp. vulgare]	gi|151420779|dbj|AK252131.1|	198	6e-48	Hordeum vulgare subsp. vulgare cDNA clone: FLbaf141h19, mRNA sequence	sp|A3AZ88|MT2C_ORYSJ	125	2e-29	Metallothionein-like protein 2C OS=Oryza sativa subsp. japonica GN=MT2C PE=2 SV=1	--	--	--	--	--	K11789	1e-09	61.2	vcn:VOLCADRAFT_116053	HIV-1 Vpr-binding protein	-	GO:0046872//metal ion binding	GO:0005737//cytoplasm
CL10291.Contig2_All	205	287	84.5618	83	25.6738	-1.71971	2.51629e-24	Down	557	193.937	1.19751	1.14943e-30	Up	--	--	--	--	gi|391415083|gb|BT063708.2|	65.9	1e-08	Zea mays full-length cDNA clone ZM_BFc0098J03 mRNA, complete cds	--	--	--	--	--	--	--	--	--	--	--	--	--	--	-	-	-
CL10292.Contig1_All	3516	43	0.7387	37	0.6673	-0.146653	0.718142	#N/A	37	0.7511	0.0240164	0.9491	#N/A	gi|357128147|ref|XP_003565737.1|	1601.7	0	PREDICTED: serine/threonine-protein phosphatase 4 regulatory subunit 3-like [Brachypodium distachyon]	gi|241986894|dbj|AK334155.1|	3531	0	Triticum aestivum cDNA, clone: WT009_A06, cultivar: Chinese Spring	sp|P21997|SSGP_VOLCA	54.3	4e-08	Sulfated surface glycoprotein 185 OS=Volvox carteri PE=1 SV=1	--	--	--	--	--	K01115	1e-06	51.2	vcn:VOLCADRAFT_99471	phospholipase D [EC:3.1.4.4]	-	-	-
CL10292.Contig2_All	3441	53	0.9303	49	0.903	-0.04297	0.913553	#N/A	84	1.7424	0.905308	0.00106097	#N/A	gi|357128147|ref|XP_003565737.1|	1557	0	PREDICTED: serine/threonine-protein phosphatase 4 regulatory subunit 3-like [Brachypodium distachyon]	gi|241986894|dbj|AK334155.1|	2928	0	Triticum aestivum cDNA, clone: WT009_A06, cultivar: Chinese Spring	sp|P21997|SSGP_VOLCA	54.3	4e-08	Sulfated surface glycoprotein 185 OS=Volvox carteri PE=1 SV=1	--	--	--	--	--	K01115	1e-06	51.2	vcn:VOLCADRAFT_99471	phospholipase D [EC:3.1.4.4]	-	-	-
CL10293.Contig1_All	374	49	7.9135	58	9.8338	0.313433	0.340005	#N/A	14	2.6719	-1.56645	0.000486413	Down	--	--	--	--	--	--	--	--	--	--	--	--	--	--	--	--	--	--	--	--	--	--	-	-	-
CL10293.Contig2_All	336	32	5.7525	40	7.549	0.392096	0.329056	#N/A	16	3.3989	-0.759121	0.154313	#N/A	--	--	--	--	--	--	--	--	--	--	--	--	--	--	--	--	--	--	--	--	--	--	-	-	-
CL10294.Contig1_All	1021	2	0.1183	14	0.8695	2.87774	0.00405476	#N/A	7	0.4894	2.04856	0.118772	#N/A	--	--	--	--	--	--	--	--	--	--	--	--	--	--	--	--	--	--	--	--	--	--	-	-	-
CL10294.Contig2_All	1124	8	0.4299	38	2.1438	2.3181	1.04822e-05	Up	4	0.254	-0.759173	0.539685	#N/A	--	--	--	--	--	--	--	--	--	--	--	--	--	--	--	--	--	--	--	--	--	--	-	-	-
CL10295.Contig1_All	1584	85	3.2412	142	5.6846	0.810531	0.000110133	#N/A	91	4.1006	0.339307	0.200352	#N/A	gi|326496493|dbj|BAJ94708.1|	614	2e-174	predicted protein [Hordeum vulgare subsp. vulgare]	gi|151426351|dbj|AK252943.1|	1118	0	Hordeum vulgare subsp. vulgare cDNA clone: FLbaf178n11, mRNA sequence	--	--	--	--	--	--	--	--	--	--	--	--	--	--	GO:0006355//regulation of transcription, DNA-dependent	GO:0003700//sequence-specific DNA binding transcription factor activity;GO:0043565//sequence-specific DNA binding	GO:0005634//nucleus
CL10295.Contig2_All	1689	69	2.4675	149	5.594	1.18083	3.3049e-08	Up	159	6.7194	1.44528	3.55794e-12	Up	gi|326496493|dbj|BAJ94708.1|	614	2e-174	predicted protein [Hordeum vulgare subsp. vulgare]	gi|151426351|dbj|AK252943.1|	1110	0	Hordeum vulgare subsp. vulgare cDNA clone: FLbaf178n11, mRNA sequence	--	--	--	--	--	--	--	--	--	--	--	--	--	--	GO:0006355//regulation of transcription, DNA-dependent	GO:0003700//sequence-specific DNA binding transcription factor activity;GO:0043565//sequence-specific DNA binding	GO:0005634//nucleus
CL10296.Contig1_All	1512	199	7.9496	213	8.9329	0.168246	0.311402	#N/A	308	14.5398	0.871053	1.55336e-10	#N/A	gi|326521658|dbj|BAK00405.1|	684.5	0	predicted protein [Hordeum vulgare subsp. vulgare]	gi|241986246|dbj|AK333507.1|	1168	0	Triticum aestivum cDNA, clone: WT006_K05, cultivar: Chinese Spring	sp|Q84JU6|HOS1_ARATH	150	2e-36	E3 ubiquitin-protein ligase HOS1 OS=Arabidopsis thaliana GN=HOS1 PE=1 SV=1	--	--	--	--	--	--	--	--	--	--	-	-	-
CL10296.Contig2_All	1256	166	7.983	236	11.9149	0.577764	0.000221198	#N/A	156	8.8653	0.151238	0.466787	#N/A	gi|326521658|dbj|BAK00405.1|	557	2e-157	predicted protein [Hordeum vulgare subsp. vulgare]	gi|241986246|dbj|AK333507.1|	981	0	Triticum aestivum cDNA, clone: WT006_K05, cultivar: Chinese Spring	sp|Q84JU6|HOS1_ARATH	79	6e-15	E3 ubiquitin-protein ligase HOS1 OS=Arabidopsis thaliana GN=HOS1 PE=1 SV=1	--	--	--	--	--	--	--	--	--	--	GO:0044763;GO:0010629//negative regulation of gene expression;GO:0006355//regulation of transcription, DNA-dependent;GO:0009791//post-embryonic development;GO:0050896//response to stimulus;GO:0006464//cellular protein modification process;GO:0040029//regulation of gene expression, epigenetic	-	-
CL10297.Contig1_All	1350	1599	71.542	1222	57.3989	-0.317767	3.41546e-08	#N/A	1022	54.0353	-0.404888	1.59286e-11	#N/A	gi|326506274|dbj|BAJ86455.1|	641.7	0	predicted protein [Hordeum vulgare subsp. vulgare] >gi|326532852|dbj|BAJ89271.1| predicted protein [Hordeum vulgare subsp. vulgare]	gi|357126863|ref|XM_003565059.1|	1495	0	PREDICTED: Brachypodium distachyon cell division protein ftsY homolog (LOC100844057), mRNA	sp|O80842|CFTSY_ARATH	519	1e-147	Cell division protein FtsY homolog, chloroplastic OS=Arabidopsis thaliana GN=CPFTSY PE=1 SV=2	aq_920	270	4e-72	COG0552	Signal recognition particle GTPase	K03110	0	640	bdi:100844057	fused signal recognition particle receptor	GO:0010267//production of ta-siRNAs involved in RNA interference;GO:0045038//protein import into chloroplast thylakoid membrane;GO:0051301//cell division;GO:0009772//photosynthetic electron transport in photosystem II;GO:0006364//rRNA processing;GO:0051607//defense response to virus;GO:0010027//thylakoid membrane organization;GO:0035196//production of miRNAs involved in gene silencing by miRNA;GO…	GO:0005525//GTP binding;GO:0017111//nucleoside-triphosphatase activity;GO:0005515//protein binding	GO:0009534//chloroplast thylakoid;GO:0005786//signal recognition particle, endoplasmic reticulum targeting
CL10298.Contig1_All	473	184	23.4965	113	15.149	-0.633223	0.000598547	#N/A	166	25.05	0.0923647	0.659608	#N/A	--	--	--	--	gi|151418601|dbj|AK249952.1|	101	6e-19	Hordeum vulgare subsp. vulgare cDNA clone: FLbaf53k03, mRNA sequence	sp|A3BLC3|RRFC_ORYSJ	46.6	7e-06	Ribosome-recycling factor, chloroplastic OS=Oryza sativa subsp. japonica GN=Os07g0570700 PE=2 SV=2	--	--	--	--	--	K02838	3e-06	48.9	bdi:100834081	ribosome recycling factor	-	-	-
CL10298.Contig2_All	1254	3432	165.309	1385	70.0355	-1.23901	2.53755e-174	Down	1792	102	-0.696593	1.61688e-62	#N/A	gi|357122371|ref|XP_003562889.1|	485.3	9e-136	PREDICTED: ribosome-recycling factor, chloroplastic-like [Brachypodium distachyon]	gi|357122370|ref|XM_003562841.1|	1106	0	PREDICTED: Brachypodium distachyon ribosome-recycling factor, chloroplastic-like (LOC100834081), mRNA	sp|A3BLC3|RRFC_ORYSJ	429	1e-120	Ribosome-recycling factor, chloroplastic OS=Oryza sativa subsp. japonica GN=Os07g0570700 PE=2 SV=2	alr1208	207	4e-53	COG0233	Ribosome recycling factor	K02838	7e-137	485	bdi:100834081	ribosome recycling factor	GO:0006098//pentose-phosphate shunt;GO:0019288//isopentenyl diphosphate biosynthetic process, mevalonate-independent pathway;GO:0042742//defense response to bacterium;GO:0016226//iron-sulfur cluster assembly;GO:0009790//embryo development;GO:0009658//chloroplast organization;GO:0009817//defense response to fungus, incompatible interaction;GO:0032544//plastid translation;GO:0009073//aromatic amino…	GO:0005507//copper ion binding	GO:0009570//chloroplast stroma;GO:0009579//thylakoid
CL10299.Contig1_All	302	22	4.4001	17	3.5695	-0.301814	0.600237	#N/A	24	5.6724	0.366423	0.511758	#N/A	gi|302842409|ref|XP_002952748.1|	50.8	7e-06	hypothetical protein VOLCADRAFT_93440 [Volvox carteri f. nagariensis] >gi|300262092|gb|EFJ46301.1| hypothetical protein VOLCADRAFT_93440 [Volvox carteri f. nagariensis]	--	--	--	--	sp|Q6ZCX3|FH6_ORYSJ	47.8	2e-06	Formin-like protein 6 OS=Oryza sativa subsp. japonica GN=FH6 PE=2 SV=2	--	--	--	--	--	K14325	9e-06	46.6	ppp:PHYPADRAFT_105411	RNA-binding protein with serine-rich domain 1	-	-	-
CL10299.Contig2_All	666	30	2.7208	69	6.5696	1.27177	9.72311e-05	Up	58	6.216	1.19196	0.000627369	Up	gi|159488572|ref|XP_001702281.1|	58.2	1e-07	hypothetical protein CHLREDRAFT_154106 [Chlamydomonas reinhardtii] >gi|158271258|gb|EDO97082.1| predicted protein [Chlamydomonas reinhardtii]	gi|34536731|gb|AC108874.2|	60	3e-06	Oryza sativa Japonica Group chromosome 5 clone OJ1005_E12, complete sequence	sp|Q9FPQ6|GP1_CHLRE	56.6	1e-08	Vegetative cell wall protein gp1 OS=Chlamydomonas reinhardtii GN=GP1 PE=2 SV=1	--	--	--	--	--	K14325	2e-06	50.4	bdi:100845778	RNA-binding protein with serine-rich domain 1	-	-	-
CL10299.Contig3_All	244	23	5.6936	3	0.7796	-2.86854	0.000262326	Down	7	2.0477	-1.47534	0.0318562	#N/A	--	--	--	--	--	--	--	--	--	--	--	--	--	--	--	--	--	--	--	--	--	--	-	-	-
CL10299.Contig4_All	236	3	0.7678	22	5.9112	2.94465	0.000176124	Up	1	0.3024	-1.34427	0.609367	#N/A	gi|414588399|tpg|DAA38970.1|	52	3e-06	TPA: hypothetical protein ZEAMMB73_453991 [Zea mays]	gi|357157375|ref|XM_003577729.1|	75.8	2e-11	PREDICTED: Brachypodium distachyon ABC transporter G family member 25-like (LOC100833935), mRNA	--	--	--	--	--	--	--	--	--	--	--	--	--	--	-	-	-
CL103.Contig1_All	358	13	2.1933	7	1.2399	-0.822879	0.304454	#N/A	39	7.7757	1.82587	0.000100795	Up	gi|302838125|ref|XP_002950621.1|	58.9	2e-08	metalloproteinase, extracellular matrix glycoprotein VMP22 [Volvox carteri f. nagariensis] >gi|300264170|gb|EFJ48367.1| metalloproteinase, extracellular matrix glycoprotein VMP22 [Volvox carteri f. nagariensis]	gi|326524156|dbj|AK365886.1|	91.7	5e-16	Hordeum vulgare subsp. vulgare mRNA for predicted protein, complete cds, clone: NIASHv2038J10	sp|Q9LK03|PERK2_ARATH	47.4	2e-06	Proline-rich receptor-like protein kinase PERK2 OS=Arabidopsis thaliana GN=PERK2 PE=2 SV=3	--	--	--	--	--	--	--	--	--	--	-	-	-
CL103.Contig2_All	2588	217	5.0646	330	8.0857	0.674924	3.2002e-07	#N/A	231	6.371	0.331072	0.0357135	#N/A	gi|326498095|dbj|BAJ94910.1|	1005.7	0	predicted protein [Hordeum vulgare subsp. vulgare]	gi|151419162|dbj|AK250513.1|	2194	0	Hordeum vulgare subsp. vulgare cDNA clone: FLbaf77m11, mRNA sequence	sp|Q2R2Z0|GATB_ORYSJ	952	0	Glutamyl-tRNA(Gln) amidotransferase subunit B, chloroplastic/mitochondrial OS=Oryza sativa subsp. japonica GN=GATB PE=2 SV=1	sll1435	536	5e-152	COG0064	Asp-tRNAAsn/Glu-tRNAGln amidotransferase B subunit (PET112 homolog)	K02434	0	999	bdi:100835563	aspartyl-tRNA(Asn)/glutamyl-tRNA (Gln) amidotransferase subunit B [EC:6.3.5.6 6.3.5.7]	GO:0016556//mRNA modification;GO:0006424//glutamyl-tRNA aminoacylation;GO:0070681//glutaminyl-tRNAGln biosynthesis via transamidation;GO:0032543//mitochondrial translation	GO:0050567//glutaminyl-tRNA synthase (glutamine-hydrolyzing) activity;GO:0005524//ATP binding;GO:0016740//transferase activity	GO:0005739//mitochondrion;GO:0009570//chloroplast stroma;GO:0030956//glutamyl-tRNA(Gln) amidotransferase complex
CL103.Contig3_All	2676	165	3.7243	126	2.9857	-0.3189	0.0978213	#N/A	131	3.4942	-0.0920071	0.686148	#N/A	gi|357152045|ref|XP_003575991.1|	1003.4	0	PREDICTED: aspartyl/glutamyl-tRNA(Asn/Gln) amidotransferase subunit B-like [Brachypodium distachyon]	gi|151419162|dbj|AK250513.1|	2177	0	Hordeum vulgare subsp. vulgare cDNA clone: FLbaf77m11, mRNA sequence	sp|Q2R2Z0|GATB_ORYSJ	954	0	Glutamyl-tRNA(Gln) amidotransferase subunit B, chloroplastic/mitochondrial OS=Oryza sativa subsp. japonica GN=GATB PE=2 SV=1	sll1435	536	5e-152	COG0064	Asp-tRNAAsn/Glu-tRNAGln amidotransferase B subunit (PET112 homolog)	K02434	0	1003	bdi:100835563	aspartyl-tRNA(Asn)/glutamyl-tRNA (Gln) amidotransferase subunit B [EC:6.3.5.6 6.3.5.7]	GO:0016556//mRNA modification;GO:0006424//glutamyl-tRNA aminoacylation;GO:0070681//glutaminyl-tRNAGln biosynthesis via transamidation;GO:0032543//mitochondrial translation	GO:0050567//glutaminyl-tRNA synthase (glutamine-hydrolyzing) activity;GO:0005524//ATP binding;GO:0016740//transferase activity	GO:0005739//mitochondrion;GO:0009570//chloroplast stroma;GO:0030956//glutamyl-tRNA(Gln) amidotransferase complex
CL1030.Contig1_All	360	5	0.8389	29	5.1081	2.60622	4.43162e-05	Up	4	0.7931	-0.0809961	0.974619	#N/A	--	--	--	--	--	--	--	--	--	--	--	--	--	--	--	--	--	--	--	--	--	--	-	-	-
CL1030.Contig2_All	276	1	0.2188	34	7.8115	5.15791	2.96023e-09	Up	0	0	-7.77347	0.682531	#N/A	--	--	--	--	--	--	--	--	--	--	--	--	--	--	--	--	--	--	--	--	--	--	-	-	-
CL10300.Contig1_All	254	12	2.8536	35	8.7378	1.61449	0.00106966	#N/A	0	0	-11.4786	0.00234874	#N/A	--	--	--	--	--	--	--	--	--	--	--	--	--	--	--	--	--	--	--	--	--	--	-	-	-
CL10301.Contig1_All	973	1	0.0621	0	0	-5.95652	0.601132	#N/A	128	9.3898	7.24036	8.58939e-41	Up	gi|323448065|gb|EGB03969.1|	215.7	9e-55	hypothetical protein AURANDRAFT_11640 [Aureococcus anophagefferens]	--	--	--	--	--	--	--	--	YGR189c	53.1	7e-07	COG2273	Beta-glucanase/Beta-glucan synthetase	K14306	3e-08	57.8	bdi:100835393	nuclear pore complex protein Nup62	-	-	-
[truncated: 72,419 more rows]

## Sheet: 2-S2
	Pathway	All genes with pathway annotation (29644)	Pathway ID	Level 1	Level 2
1	Metabolic pathways	8865 (29.9%)	ko01100	Metabolism	Global map
2	RNA transport	4388 (14.8%)	ko03013	Genetic Information Processing	Translation
3	mRNA surveillance pathway	3754 (12.66%)	ko03015	Genetic Information Processing	Translation
4	Endocytosis	3314 (11.18%)	ko04144	Cellular Processes	Transport and catabolism
5	Biosynthesis of secondary metabolites	3277 (11.05%)	ko01110	Metabolism	Global map
6	Glycerophospholipid metabolism	3275 (11.05%)	ko00564	Metabolism	Lipid metabolism
[truncated: 122 more rows]

## Sheet: 2-S3
LpHeat-LpCK							LpCold-LpCK
[truncated: 59 more rows]

[truncated: 3 more sheets: 2-S4, 2-S5, 2-S6]
