# Supplementary material for: Heat Shock Factor Genes of Tall Fescue and Perennial Ryegrass in Response to Temperature Stress by RNA-Seq Analysis
Source: Front Plant Sci. 2016 Jan 11;6:1226. doi: 10.3389/fpls.2015.01226 (PMC4707269; doi:10.3389/fpls.2015.01226)
Supplement: Supplementary Table 3 — Comparison of gene expression patterns between RNA-seq and quantitative real-time PCR results. [file Table3.XLSX]

## Sheet: Comparison of expression
	Additional Table 3 Comparison of expression patterns between RNA-seq expression and qPCR
	NO	Seq ID	Primers used for qRT-PCR		RNA-Seq			qRT-PCR							correlation
tall fescue			Primer F	Primer R	FaCK (FPKM)	Log2(FaHeat/FaCK)	Log2(FaCold/FaCK)	mean-FaCK value	mean Log2(FaHeat/mean-FaCK)		Std. Error	mean Log2(FaCold/mean-FaCK)		Std. Error
	1	CL334.Contig6_All	GCATCTGGGACACCTTCACT	GGTATGAGCCTTGACCAGGAT	265.528	-5.71612	-4.22337	82.1128	-6.40828	±	0.303074	-6.82368	±	0.604421	+
	2	CL2261.Contig3_All	GATCACGCCGTGCATCAT	CACCGTCTGCCTGCTCCT	258.073	-2.11876	-3.81971	103.925	-3.02242	±	0.331032	-4.50873	±	0.237297	+
	3	CL7085.Contig1_All	CTCCAGGTGCTTCAGGAAC	GTCCATGGTGGAGTACCT	1.0067	-0.0631275	5.55337	0.0438136	-0.73444	±	0.214009	3.31083	±	0.793725	+
	4	CL9943.Contig1_All	CCTCCTCCCGCTCCACTT	TGGCGAACTCCCACCTGT	0.7508	5.30803	-2.37636	0.0250847	4.52775	±	0.523595	1.2707	±	0.184785	-
	5	CL12613.Contig2_All	GAGCCTCGGCGCCAACCTT	CTTCTCCGTAGACGGCTCT	508.536	-2.69917	-4.09022	665.774	-3.56697	±	0.729226	-5.54587	±	0.247288	+
	6	CL15130.Contig1_All	GCCAGGAACCCCTTTGGT	CCTTCAGGTCGCTCTCCT	29.7638	0.601075	0.326143	28.9742	-0.588263	±	0.330425	-0.617463	±	0.219488	-
	7	Unigene181_All	GTTCCTTGAAGCCCTCAAACT	GGAGAAGTGCCATTATTGAT	14.8923	-0.773209	6.36202	0.899707	-2.18276	±	0.342151	3.14471	±	0.885511	+
	8	Unigene5200_All	CCACCTCTCCCCACAACT	CGAAGAGGTGCCGCCAAT	0.6938	0.230509	7.72474	0.0953127	0.239588	±	0.473208	5.53109	±	0.537426	+
	9	Unigene6065_All	CTGAAGCGTGCCGCTACT	GCTGATTTGGTGAGCGAGT	17.7729	-2.10991	-4.15638	8.14393	-3.14928	±	0.195555	-6.19606	±	0.657916	+
	10	Unigene22165_All	CGCCTCCTCAGCCGCCAT	GAGCCCGCAGGCCTTCAAG	25.565	-1.02409	0.943271	0.31388	-2.0187	±	0.123333	-2.49112	±	0.65473	+
	11	Unigene27518_All	CAAACTCTGGGCAAGCGTCT	CTTCTTGTTCGCTGCCACT	38.4255	-1.11596	-0.32252	1.6357	-1.59356	±	0.807553	-1.55474	±	0.668358	+
	12	Unigene28198_All	CATCGGCAAGCCAGAATCCT	GAGGCCGCCGATGGACAT	89.7098	-1.01901	-0.171867	14.7827	-1.66734	±	0.271615	-2.1164	±	0.167792	+
	13	Unigene51823_All	GCATACATGCATGAGCGTTTG	CACTCGCGAGCAGACAGAT	1.74	-2.10167	5.86649	14.6345	-4.04492	±	0.232422	3.30481	±	0.199759	+
	14	CL307.Contig2_All	CTTCTCCTCCTGCTCCTTGT	CGAGGCGCACGTGTTCAAG	8.1924	7.9669	1.52798	4.25208	8.43978	±	0.286117	0.149248	±	0.311863	+
	15	CL381.Contig3_All	CTACCAGGGCTTCTGGCT	CACTTGGGTAGGCTGGCTAT	1.7964	7.28218	1.14635	0.0117201	4.82179	±	0.317671	0.611502	±	0.257696	+
	16	CL2582.Contig2_All	CAGTTTTACCCTCCACCTGGT	GCTTGTGCTACCACTGTAAG	0.4046	7.82374	1.58258	0.110524	7.38145	±	0.346258	-1.16698	±	0.993029	-
	17	Unigene11941_All	GTCGTTCTTGTCCTCCTTCT	GAGGCGCACGTGTTCAAGG	9.4343	7.91887	1.20183	0.317655	10.9198	±	0.826583	0.721233	±	0.178083	+
	18	Unigene21366_All	GCAACATCACGCAGGACT	GCCTGGTTCACCGCCTTG	2.2883	6.90774	2.32787	0.0690472	2.69391	±	0.257051	-0.840861	±	0.664355	-
	19	CL2460.Contig16_All	GTGAGCCTCATGTCCAAGT	GAGGGCATCAGGTCCAGTAT	4.9053	3.64371	1.15713	0.000498806	3.02072	±	0.487435	1.25398	±	1.19534	+
	20	CL10487.Contig1_All	AGACGTACGCGATGGTTG	GACGAAGGAGGCGAAGTT	2.0714	3.98976	3.05191	0.000623809	2.21812	±	0.728356	2.95579	±	0.33007	+
	21	CL6115.Contig2_All	GAGAACGGCCACCCCTCCT	GACCATGTCGTAGGTCTTG	3.1775	4.02482	1.20899	0.0112862	3.12183	±	0.220721	-0.184439	±	0.2513	-
	22	CL6924.Contig2_All	CCGTCCAATGTGCCTCCAT	GCCTGCTGCTCATGCCTT	1.3727	3.38731	-0.560628	6.62484	2.63433	±	0.260852	-1.41009	±	0.299386	+
	23	CL7944.Contig2_All	GTTCAACTTCAACGGCATTGT	CACCACCTCGTACGTCTTGT	1.3708	3.62422	-1.07296	0.0410467	2.53714	±	0.275709	0.703008	±	0.232334	-
	24	Unigene16457_All	CTATGGTGCTGCAGCAGAAG	CCACCATCTGGTGCGTCTT	3.9128	4.16587	0.538045	0.026371	2.55612	±	1.1534	0.0914886	±	0.24704	+
	25	Unigene6009_All	CTCACCAAGACGTACGACCT	TCCCACACCACGAAGCTGT	0.3457	5.53093	-0.5169	1.54627	3.34356	±	0.234591	-1.12214	±	0.342446	+
	26	CL6115.Contig4_All	CCCTCCTCGGCGACCGTG	CGACCATGTCGTAGGTCT	2.6395	3.12441	1.15273	0.000900127	3.51623	±	0.419279	-1.0448	±	0.754364	-
	27	CL8330.Contig1_All	CAGATGATGTCCTTCTTGG	CAACAACTTCGGGTCCCT	7.7929	1.18671	0.311415	2.16593	2.55296	±	0.264735	0.600464	±	1.26296	+
	28	CL8330.Contig2_All	GAGCAACAGAACACAAGGT	CTGGCGTATGAACTCAGGAT	5.2139	2.38757	0.207257	3.0332	0.47791	±	0.806082	-0.379223	±	0.256224	-
	29	Unigene13331_All	GGCTTCCTGTCGCGCTTCCT	CACGCCGAACAGCTTCACT	4.4758	2.03498	-0.0834674	0.117445	3.05634	±	0.202151	-1.42513	±	0.766053	+
	30	Unigene26164_All	GCTCCCCTGCACACCCAAT	GTCCTCCGGTGCTTGAACT	3.8041	1.92946	-3.58728	0.653506	2.68541	±	0.186904	-2.89887	±	0.103584	+
	31	Unigene26983_All	GCGAGAAGCCGATGCTGTT	GTTCTCCCCGCCTTCATACT	2.0211	2.73112	1.94302	0.109293	0.129512	±	0.452349	0.473712	±	0.612294	+
	32	Unigene10565_All	TCTCTGGGCCCTGGCCCATT	TGGGTACTGACGTCCGAATG	16.1693	-1.5342	-2.43205	1.17014	-3.40695	±	0.791488	-2.76446	±	0.264481	+
		ACTIN7	CATCCCTACCATGACACCAGT	GACATTCAGCCCCTTGTCTGT											0.75
	NO	Seq ID	Primers used for qRT-PCR		RNA-Seq			qRT-PCR							correlation
perennial ryegrass			Primer F	Primer R	LpCK (FPKM)	Log2(LpHeat/LpCK)	Log2(LpCold/LpCK)	mean-LpCK value	mean Log2(LpHeat/mean-LpCK)		Std. Error	mean Log2(LpCold/mean-LpCK)		Std. Error
	1	CL1146.Contig4_All	CACGACACTGGTTTTCTCCT	CCTCGTTGAAAAAGCTCAAG	376.119	0.680995	-3.974	242.357	0.309708	±	0.839298	-4.14109	±	0.302176	+
	2	CL2808.Contig1_All	CTTGGTACATCTAATCCTTTG	CTCGAATGCACTAGACTGT	71.1846	0.38429	-3.93645	15.8195	2.16852	±	0.290469	-1.52225	±	0.28062	+
	3	CL4198.Contig1_All	CTCTTCTCGATCCACCTCCT	GGGCATAGCCTTGGCAGT	2.6205	5.96092	-0.130479	0.228068	4.36319	±	0.205035	2.13031	±	0.728806	-
	4	CL4267.Contig1_All	CAAGCTGCGGTACTACGAAT	CGCCAAACTTCTTCGCAAT	39.0889	1.3272	-0.0109366	1.61617	0.22172	±	0.110188	-0.21543	±	0.362985	+
	5	CL5536.Contig1_All	GCTTTCGCCACCAACTTTGT	CTTGTAATTTACAGTATGGT	287.884	-2.70171	-3.44439	1.75279	-0.96055	±	1.01339	4.01735	±	0.264375	-
	6	CL7490.Contig2_All	CTGTTCCCTAGGTACTTGAG	CCTAACAAGTCTCTTACGCAT	18.7977	4.09004	-1.72555	6.01833	2.511	±	0.0715168	-1.91345	±	0.398043	+
	7	CL7903.Contig1_All	GAGCCACAACACTGATAACT	CTCTCCAACGAACACGGTAT	10.7577	0.865867	3.95233	1.38532	0.765899	±	0.242985	3.59493	±	0.30393	+
	8	CL11112.Contig2_All	CAGAAGTATTTTCTCAAGGT	CGTATCCTAGTTCATTTTTG	24.1821	-2.69063	3.79872	0.299742	-2.88444	±	0.232528	3.75096	±	0.178877	+
	9	Unigene5498_All	CTTAGGTCTCAGCAACAACCT	GTGGAGGATGACGGTGT	235.121	-1.90205	0.241724	9.27834	-3.89682	±	0.94517	0.596434	±	0.22067	+
	10	Unigene5826_All	GACGGACCTGTACACGATG	CTTTGTACGCAACCCGACCT	116.349	-3.29176	-3.85223	29.3481	-3.53266	±	0.185133	-3.75703	±	0.300786	+
	11	Unigene12807_All	GGACCTCTTCCTCGGCAG	CGGGACGTTGATCTTGATG	4.389	6.37308	0.240897	0.105978	3.67293	±	0.562504	1.47584	±	0.570949	+
	12	Unigene13863_All	CACTTGGACCAATCTACTGT	GAAGATTTTGGGTCTGTGTCT	17.2036	1.47811	4.07258	0.472182	2.27672	±	0.287866	5.53232	±	0.246138	+
	13	Unigene17244_All	TACATCTGCCCTGCCACCT	GGACCTCGTGCAGAGGCT	29.4917	-1.92985	-4.13765	0.0110694	1.12328	±	0.0878751	2.91168	±	0.653397	-
	14	Unigene20002_All	CTTCAGCCACTCATCGCACT	CAATGCCGCATTATCGCACT	7.8891	2.07659	0.859807	0.458485	0.968787	±	0.291155	0.750204	±	0.343579	+
	15	Unigene22886_All	CGGATACACTACACTACAT	TGCTCGAGAGAGGAGTAGT	3.8629	2.37005	3.84753	2.44444	1.09373	±	1.01781	3.96746	±	0.308494	+
	16	Unigene23939_All	CTCATCATCGTGCAATACCT	CAGTCGTAGACCTTCTTGT	40.9445	3.94404	-0.322765	0.00454253	2.19459	±	0.0769394	-3.76	±	0.539806	+
	17	Unigene42913_All	CAAGCAGTGGGAGCAGACT	GCCACTGAAAATAAGTCGCT	1.6262	-2.73714	3.98811	0.0351961	2.58447	±	0.0735756	-1.39501	±	0.507968	-
	18	CL4707.Contig1_All	CCTTCTCCGACTTCCTCCT	CTTGCGGAAACCGTAGGTGT	12.7569	1.07016	-4.43466	0.0516383	1.08512	±	0.834286	-2.99458	±	0.676033	+
	19	Unigene17680_All	GTGCCACAAACGATGGAACT	GCGAGAGTAAGACTCAGGT	9.1949	0.0701584	0.384117	0.661148	-0.257479	±	0.204578	0.522455	±	0.247997	+
	20	Unigene19112_All	CTGACGAAGACGCACCAGAT	GGGCTTCCACACCACGAAG	4.5874	4.32891	0.308011	0.0612612	2.87037	±	0.235167	1.99563	±	0.693938	+
	21	CL7173.Contig3_All	GACCTCCTCCCCAAGTACTT	GAAGCAGTCGTTGGCGAACT	11.0192	3.24206	-1.41246	0.215034	1.5679	±	0.155679	-0.868305	±	0.787414	+
	22	Unigene17127_All	CACCATCTCCTGGAACGAGT	GTTGCTCTGCTTGAAGTTCCT	3.5421	3.18854	0.516498	0.0730778	1.26507	±	0.195993	1.70504	±	0.599766	+
	23	CL6779.Contig2_All	CAGGGACCTCCTGCCAAAGT	CAAACTCCCACCTATCTGG	4.6218	0.555594	1.84674	0.159477	0.950148	±	0.172557	1.08973	±	0.747922	+
	24	CL4168.Contig1_All	GACGCCCTTCCTCAACAAG	CCACACGACGAAGGTGGAG	0.1215	6.02474	-6.92481	0.0772845	1.92724	±	0.172557	2.04796	±	0.747922	-
	25	CL6779.Contig1_All	GTTCATCTTCAACCCCTCCT	GACCTGGTGCCATAGCCGTT	5.8424	0.457185	0.375028	2.09034e-05	0.583438	±	0.18386	12.122	±	0.400726	+
	26	CL7173.Contig2_All	CAACACACACCGTCCTTCT	GTTGCAGAGCTTCTTCATCTG	0.8397	5.067	-1.56653	0.0325407	2.37053	±	0.159379	1.61279	±	0.611334	-
	27	CL8939.Contig2_All	CTTGGCTCTTGCCTTGAGGT	CTGCTGCTCTTGCCTCAGTT	2.0828	2.5296	2.50102	1.85813	1.36465	±	0.230855	1.9217	±	0.251577	+
	28	Unigene10449_All	GACCACCTCGGACGGCACT	CATTGGCCCACTCCCATCT	5.1198	1.3852	0.2236	0.407615	1.33342	±	0.278079	0.0603547	±	0.327253	+
	29	Unigene10892_All	CAAACGACCTCAGACAACCT	CAAGTATAAGTTGCCCGTTCT	8.8786	1.52561	0.444419	0.57084	1.00886	±	1.60921	0.327191	±	0.225198	+
	30	Unigene13438_All	CAACTTCAAGCACAACAACT	GCGTAGAGTAATAAATCCAG	4.9534	1.63341	-2.36581	0.4898	1.67692	±	1.37368	0.203353	±	0.692606	-
	31	Unigene14060_All	CAGAACTTTCTTCTGGAAG	CCATGATCAAGTTCATCTTG	7.0555	1.03148	-2.92904	0.205713	1.03458	±	0.351086	-0.786607	±	0.67674	+
	32	Unigene4680_All	CAAGCAGATGCTCGCCTTCCT	GAGCCGGTGGCGGTGTTG	0.6815	1.25445	4.65172	0.0904776	0.957113	±	0.305336	2.61735	±	0.768245	+
		ACTIN7	CATCCCTACCATGACACCAGT	GACATTCAGCCCCTTGTCTGT											0.78

## Sheet: Tall fescue qPCR results
		QPCR
Tall fescue		Mean		Std. Error	p-value (LSD)
		CL334.Contig6_All
1	log2(FaCK/mean-FaCK)	-0.212185	±	0.24412
	log2(FaHeat/mean-FaCK)	-6.40828	±	0.303074	2.53793e-06
	log2(FaCold/mean-FaCK)	-6.82368	±	0.604421	1.16051e-06
		CL2261.Contig3_All
2	log2(FaCK/mean-FaCK)	-0.236467	±	0.261598
	log2(FaHeat/mean-FaCK)	-3.02242	±	0.331032	0.000197753
	log2(FaCold/mean-FaCK)	-4.50873	±	0.237297	1.91209e-06
		CL7085.Contig1_All
3	log2(FaCK/mean-FaCK)	-0.586574	±	0.398257
	log2(FaHeat/mean-FaCK)	-0.73444	±	0.214009	0.892526
	log2(FaCold/mean-FaCK)	3.31083	±	0.793725	0.0025095
		CL9943.Contig1_All
4	log2(FaCK/mean-FaCK)	-0.0598357	±	0.126387
	log2(FaHeat/mean-FaCK)	4.52775	±	0.523595	5.60839e-06
	log2(FaCold/mean-FaCK)	1.2707	±	0.184785	0.0659202
		CL12613.Contig2_All
5	log2(FaCK/mean-FaCK)	-0.178188	±	0.215882
	log2(FaHeat/mean-FaCK)	-3.56697	±	0.729226	0.00263984
	log2(FaCold/mean-FaCK)	-5.54587	±	0.247288	4.22313e-05
		CL15130.Contig1_All
6	log2(FaCK/mean-FaCK)	-0.0794459	±	0.149982
	log2(FaHeat/mean-FaCK)	-0.588263	±	0.330425	0.32457
	log2(FaCold/mean-FaCK)	-0.617463	±	0.219488	0.298502
		Unigene181_All
7	log2(FaCK/mean-FaCK)	-0.14171	±	0.205377
	log2(FaHeat/mean-FaCK)	-2.18276	±	0.342151	0.0946709
	log2(FaCold/mean-FaCK)	3.14471	±	0.885511	0.0116262
		Unigene5200_All
8	log2(FaCK/mean-FaCK)	-0.558779	±	0.379723
	log2(FaHeat/mean-FaCK)	0.239588	±	0.473208	0.416165
	log2(FaCold/mean-FaCK)	5.53109	±	0.537426	1.24016e-05
		Unigene6065_All
9	log2(FaCK/mean-FaCK)	-0.576358	±	0.398741
	log2(FaHeat/mean-FaCK)	-3.14928	±	0.195555	0.0148364
	log2(FaCold/mean-FaCK)	-6.19606	±	0.657916	2.38861e-05
		Unigene22165_All
10	log2(FaCK/mean-FaCK)	-0.42385	±	0.337925
	log2(FaHeat/mean-FaCK)	-2.0187	±	0.123333	0.0899929
	log2(FaCold/mean-FaCK)	-2.49112	±	0.65473	0.0329289
		Unigene27518_All
11	log2(FaCK/mean-FaCK)	-0.0825437	±	0.153415
	log2(FaHeat/mean-FaCK)	-1.59356	±	0.807553	0.244707
	log2(FaCold/mean-FaCK)	-1.55474	±	0.668358	0.256496
		Unigene28198_All
12	log2(FaCK/mean-FaCK)	-0.646255	±	0.409942
	log2(FaHeat/mean-FaCK)	-1.66734	±	0.271615	0.115997
	log2(FaCold/mean-FaCK)	-2.1164	±	0.167792	0.0297109
		Unigene51823_All
13	log2(FaCK/mean-FaCK)	-0.531386	±	0.403039
	log2(FaHeat/mean-FaCK)	-4.04492	±	0.232422	2.96458e-05
	log2(FaCold/mean-FaCK)	3.30481	±	0.199759	1.12924e-05
		CL307.Contig2_All
14	log2(FaCK/mean-FaCK)	-0.487602	±	0.402007
	log2(FaHeat/mean-FaCK)	8.43978	±	0.286117	4.78964e-09
	log2(FaCold/mean-FaCK)	0.149248	±	0.311863	0.600886
		CL381.Contig3_All
15	log2(FaCK/mean-FaCK)	-1.21046	±	0.585501
	log2(FaHeat/mean-FaCK)	4.82179	±	0.317671	3.22981e-06
	log2(FaCold/mean-FaCK)	0.611502	±	0.257696	0.0468707
		CL2582.Contig2_All
16	log2(FaCK/mean-FaCK)	-0.491533	±	0.35596
	log2(FaHeat/mean-FaCK)	7.38145	±	0.346258	2.34737e-05
	log2(FaCold/mean-FaCK)	-1.16698	±	0.993029	0.613065
		Unigene11941_All
17	log2(FaCK/mean-FaCK)	-0.10645	±	0.182119
	log2(FaHeat/mean-FaCK)	10.9198	±	0.826583	1.75002e-08
	log2(FaCold/mean-FaCK)	0.721233	±	0.178083	0.429289
		Unigene21366_All
18	log2(FaCK/mean-FaCK)	-0.813044	±	0.48445
	log2(FaHeat/mean-FaCK)	2.69391	±	0.257051	0.00352896
	log2(FaCold/mean-FaCK)	-0.840861	±	0.664355	0.978493
		CL2460.Contig16_All
19	log2(FaCK/mean-FaCK)	-0.971684	±	0.631968
	log2(FaHeat/mean-FaCK)	3.02072	±	0.487435	0.0323649
	log2(FaCold/mean-FaCK)	1.25398	±	1.19534	0.72466
		CL10487.Contig1_All
20	log2(FaCK/mean-FaCK)	-0.245975	±	0.286996
	log2(FaHeat/mean-FaCK)	2.21812	±	0.728356	0.0264026
	log2(FaCold/mean-FaCK)	2.95579	±	0.33007	0.00597304
		CL6115.Contig2_All
21	log2(FaCK/mean-FaCK)	-0.381622	±	0.315534
	log2(FaHeat/mean-FaCK)	3.12183	±	0.220721	1.06012e-05
	log2(FaCold/mean-FaCK)	-0.184439	±	0.2513	0.720904
		CL6924.Contig2_All
22	log2(FaCK/mean-FaCK)	-0.342452	±	0.318277
	log2(FaHeat/mean-FaCK)	2.63433	±	0.260852	0.000169233
	log2(FaCold/mean-FaCK)	-1.41009	±	0.299386	0.0951681
		CL7944.Contig2_All
23	log2(FaCK/mean-FaCK)	-0.0487757	±	0.120608
	log2(FaHeat/mean-FaCK)	2.53714	±	0.275709	3.67073e-05
	log2(FaCold/mean-FaCK)	0.703008	±	0.232334	0.113919
		Unigene16457_All
24	log2(FaCK/mean-FaCK)	-0.180061	±	0.216629
	log2(FaHeat/mean-FaCK)	2.55612	±	1.1534	0.0718331
	log2(FaCold/mean-FaCK)	0.0914886	±	0.24704	0.850148
		Unigene6009_All
25	log2(FaCK/mean-FaCK)	-0.305776	±	0.286486
	log2(FaHeat/mean-FaCK)	3.34356	±	0.234591	1.88318e-05
	log2(FaCold/mean-FaCK)	-1.12214	±	0.342446	0.189597
		CL6115.Contig4_All
26	log2(FaCK/mean-FaCK)	-0.0327659	±	0.0934794
	log2(FaHeat/mean-FaCK)	3.51623	±	0.419279	0.00342386
	log2(FaCold/mean-FaCK)	-1.0448	±	0.754364	0.338026
		CL8330.Contig1_All
27	log2(FaCK/mean-FaCK)	-0.109986	±	0.234937
	log2(FaHeat/mean-FaCK)	2.55296	±	0.264735	0.19974
	log2(FaCold/mean-FaCK)	0.600464	±	1.26296	0.232127
		CL8330.Contig2_All
28	log2(FaCK/mean-FaCK)	-0.0989067	±	0.170368
	log2(FaHeat/mean-FaCK)	0.47791	±	0.806082	0.578747
	log2(FaCold/mean-FaCK)	-0.379223	±	0.256224	0.78646
		Unigene13331_All
29	log2(FaCK/mean-FaCK)	-0.0497084	±	0.115909
	log2(FaHeat/mean-FaCK)	3.05634	±	0.202151	0.00492819
	log2(FaCold/mean-FaCK)	-1.42513	±	0.766053	0.165393
		Unigene26164_All
30	log2(FaCK/mean-FaCK)	-0.32514	±	0.296167
	log2(FaHeat/mean-FaCK)	2.68541	±	0.186904	4.29423e-06
	log2(FaCold/mean-FaCK)	-2.89887	±	0.103584	2.51016e-05
		Unigene26983_All
31	log2(FaCK/mean-FaCK)	-0.817738	±	0.46236
	log2(FaHeat/mean-FaCK)	0.129512	±	0.452349	0.380874
	log2(FaCold/mean-FaCK)	0.473712	±	0.612294	0.237305
		Unigene10565_All
32	log2(FaCK/mean-FaCK)	-0.602445	±	0.41791
	log2(FaHeat/mean-FaCK)	-3.40695	±	0.791488	0.0221555
	log2(FaCold/mean-FaCK)	-2.76446	±	0.264481	0.0680175

## Sheet: Perennial ryegrass qPCR results
Perennial ryegrass		QPCR
		Mean		Std. Error	p-value (LSD)
		CL1146.Contig4_All
1	log2(LpCK/mean-LpCK)	-0.0996253	±	0.16778
	log2(LpHeat/mean-LpCK)	0.309708	±	0.839298	0.257942
	log2(LpCold/mean-LpCK)	-4.14109	±	0.302176	0.00181646
		CL2808.Contig1_All
2	log2(LpCK/mean-LpCK)	-0.131163	±	0.192532
	log2(LpHeat/mean-LpCK)	2.16852	±	0.290469	0.000556311
	log2(LpCold/mean-LpCK)	-1.52225	±	0.28062	0.0185807
		CL4198.Contig1_All
3	log2(LpCK/mean-LpCK)	-0.133872	±	0.194875
	log2(LpHeat/mean-LpCK)	4.36319	±	0.205035	0.000198696
	log2(LpCold/mean-LpCK)	2.13031	±	0.728806	0.0265845
		CL4267.Contig1_All
4	log2(LpCK/mean-LpCK)	-0.0954132	±	0.161518
	log2(LpHeat/mean-LpCK)	0.22172	±	0.110188	0.523648
	log2(LpCold/mean-LpCK)	-0.21543	±	0.362985	0.808168
		CL5536.Contig1_All
5	log2(LpCK/mean-LpCK)	-0.163367	±	0.210017
	log2(LpHeat/mean-LpCK)	-0.96055	±	1.01339	0.535905
	log2(LpCold/mean-LpCK)	4.01735	±	0.264375	0.00463834
		CL7490.Contig2_All
6	log2(LpCK/mean-LpCK)	-0.122396	±	0.192195
	log2(LpHeat/mean-LpCK)	2.511	±	0.0715168	0.000160612
	log2(LpCold/mean-LpCK)	-1.91345	±	0.398043	0.00399279
		CL7903.Contig1_All
7	log2(LpCK/mean-LpCK)	-0.0830846	±	0.149267
	log2(LpHeat/mean-LpCK)	0.765899	±	0.242985	0.10427
	log2(LpCold/mean-LpCK)	3.59493	±	0.30393	1.91363e-06
		CL11112.Contig2_All
8	log2(LpCK/mean-LpCK)	-0.0153421	±	0.0642503
	log2(LpHeat/mean-LpCK)	-2.88444	±	0.232528	7.27358e-07
	log2(LpCold/mean-LpCK)	3.75096	±	0.178877	2.17884e-08
		Unigene5498_All
9	log2(LpCK/mean-LpCK)	-0.146933	±	0.195381
	log2(LpHeat/mean-LpCK)	-3.89682	±	0.94517	0.00577933
	log2(LpCold/mean-LpCK)	0.596434	±	0.22067	0.533472
		Unigene5826_All
10	log2(LpCK/mean-LpCK)	-0.112596	±	0.176049
	log2(LpHeat/mean-LpCK)	-3.53266	±	0.185133	2.37833e-06
	log2(LpCold/mean-LpCK)	-3.75703	±	0.300786	1.10381e-06
		Unigene12807_All
11	log2(LpCK/mean-LpCK)	-0.235822	±	0.247932
	log2(LpHeat/mean-LpCK)	3.67293	±	0.562504	0.00127008
	log2(LpCold/mean-LpCK)	1.47584	±	0.570949	0.103782
		Unigene13863_All
12	log2(LpCK/mean-LpCK)	-0.0507154	±	0.119556
	log2(LpHeat/mean-LpCK)	2.27672	±	0.287866	0.000166317
	log2(LpCold/mean-LpCK)	5.53232	±	0.246138	4.6642e-09
		Unigene17244_All
13	log2(LpCK/mean-LpCK)	-0.491571	±	0.376929
	log2(LpHeat/mean-LpCK)	1.12328	±	0.0878751	0.054842
	log2(LpCold/mean-LpCK)	2.91168	±	0.653397	0.00127273
		Unigene20002_All
14	log2(LpCK/mean-LpCK)	-0.127346	±	0.19173
	log2(LpHeat/mean-LpCK)	0.968787	±	0.291155	0.0766737
	log2(LpCold/mean-LpCK)	0.750204	±	0.343579	0.148805
		Unigene22886_All
15	log2(LpCK/mean-LpCK)	-0.240269	±	0.254869
	log2(LpHeat/mean-LpCK)	1.09373	±	1.01781	0.527823
	log2(LpCold/mean-LpCK)	3.96746	±	0.308494	0.00520768
		Unigene23939_All
16	log2(LpCK/mean-LpCK)	-1.11055	±	0.551766
	log2(LpHeat/mean-LpCK)	2.19459	±	0.0769394	0.00253565
	log2(LpCold/mean-LpCK)	-3.76	±	0.539806	0.0110068
		Unigene42913_All
17	log2(LpCK/mean-LpCK)	-0.45531	±	0.341995
	log2(LpHeat/mean-LpCK)	2.58447	±	0.0735756	0.000219321
	log2(LpCold/mean-LpCK)	-1.39501	±	0.507968	0.12093
		CL4707.Contig1_All
18	log2(LpCK/mean-LpCK)	-0.177835	±	0.221033
	log2(LpHeat/mean-LpCK)	1.08512	±	0.834286	0.665026
	log2(LpCold/mean-LpCK)	-2.99458	±	0.676033	0.0328337
		Unigene17680_All
19	log2(LpCK/mean-LpCK)	-0.0661621	±	0.134909
	log2(LpHeat/mean-LpCK)	0.275855	±	0.204578	0.648023
	log2(LpCold/mean-LpCK)	0.522455	±	0.247997	0.172306
		Unigene19112_All
20	log2(LpCK/mean-LpCK)	-0.3643	±	0.321675
	log2(LpHeat/mean-LpCK)	2.87037	±	0.235167	0.00370912
	log2(LpCold/mean-LpCK)	1.99563	±	0.693938	0.024331
		CL7173.Contig3_All
21	log2(LpCK/mean-LpCK)	-0.643338	±	0.417505
	log2(LpHeat/mean-LpCK)	1.5679	±	0.155679	0.0556252
	log2(LpCold/mean-LpCK)	-0.868305	±	0.787414	0.049696
		Unigene17127_All
22	log2(LpCK/mean-LpCK)	-0.266844	±	0.271823
	log2(LpHeat/mean-LpCK)	1.26507	±	0.195993	0.0778304
	log2(LpCold/mean-LpCK)	1.70504	±	0.599766	0.0277659
		CL6779.Contig2_All
23	log2(LpCK/mean-LpCK)	-0.0761687	±	0.330966
	log2(LpHeat/mean-LpCK)	0.950148	±	0.172557	0.174531
	log2(LpCold/mean-LpCK)	1.08973	±	0.747922	0.622603
		CL4168.Contig1_All
24	log2(LpCK/mean-LpCK)	-0.382407	±	0.330966
	log2(LpHeat/mean-LpCK)	1.92724	±	0.172557	0.0331545
	log2(LpCold/mean-LpCK)	2.04796	±	0.747922	0.026086
		CL6779.Contig1_All
25	log2(LpCK/mean-LpCK)	-0.312762	±	0.123474
	log2(LpHeat/mean-LpCK)	0.583438	±	0.18386	0.000326407
	log2(LpCold/mean-LpCK)	12.122	±	0.400726	0.127761
		CL7173.Contig2_All
26	log2(LpCK/mean-LpCK)	-0.423656	±	0.364578
	log2(LpHeat/mean-LpCK)	2.37053	±	0.159379	0.00536127
	log2(LpCold/mean-LpCK)	1.61279	±	0.611334	0.0316159
		CL8939.Contig2_All
27	log2(LpCK/mean-LpCK)	-0.190733	±	0.228932
	log2(LpHeat/mean-LpCK)	1.36465	±	0.230855	0.00581945
	log2(LpCold/mean-LpCK)	1.9217	±	0.251577	0.000557464
		Unigene10449_All
28	log2(LpCK/mean-LpCK)	-0.177979	±	0.225148
	log2(LpHeat/mean-LpCK)	1.33342	±	0.278079	0.0183326
	log2(LpCold/mean-LpCK)	0.0603547	±	0.327253	0.682392
		Unigene10892_All
29	log2(LpCK/mean-LpCK)	-0.145042	±	0.200624
	log2(LpHeat/mean-LpCK)	1.00886	±	1.60921	0.276193
	log2(LpCold/mean-LpCK)	0.327191	±	0.225198	0.809882
		Unigene13438_All
30	log2(LpCK/mean-LpCK)	-0.032947	±	0.0938415
	log2(LpHeat/mean-LpCK)	1.67692	±	1.37368	0.488232
	log2(LpCold/mean-LpCK)	0.203353	±	0.692606	0.898174
		Unigene14060_All
31	log2(LpCK/mean-LpCK)	-0.0961732	±	0.158398
	log2(LpHeat/mean-LpCK)	1.03458	±	0.351086	0.236632
	log2(LpCold/mean-LpCK)	-0.786607	±	0.67674	0.463263
		Unigene4680_All
32	log2(LpCK/mean-LpCK)	-0.525937	±	0.385184
	log2(LpHeat/mean-LpCK)	0.957113	±	0.305336	0.187677
	log2(LpCold/mean-LpCK)	2.61735	±	0.768245	0.0104338
